# Supplementary material for: Single-cell RNA sequencing of Trypanosoma brucei from tsetse salivary glands unveils metacyclogenesis and identifies potential transmission blocking antigens
Source: Proc Natl Acad Sci U S A. 2020 Jan 21;117(5):2613–21. doi: 10.1073/pnas.1914423117 (PMC7007551; doi:10.1073/pnas.1914423117)
Supplement: Supplementary File [file pnas.1914423117.sd01.xlsx]

## Sheet: Mapping statistics
CellRanger outcome statistics
Sequencing statistics			Mapping statistics			Cells statistics
Number of Reads	188,869,749		Reads Mapped to Genome	0.81		Estimated number of Cells	2,045
Valid Barcodes	0.966		Reads Mapped Confidently to Genome	0.577		Fraction Reads in Cells	0.688
Sequencing Saturation	0.976		Reads Mapped Confidently to Intergenic Regions	0.139		Mean Reads per Cell	92,356
Q30 Bases in Barcode	0.979		Reads Mapped Confidently to Intronic Regions	0		Median Genes per Cell	298
Q30 Bases in RNA Read	0.793		Reads Mapped Confidently to Exonic Regions	0.438		Total Genes Detected	8,698
Q30 Bases in Sample Index	0.979		Reads Mapped Confidently to Transcriptome	0.405		Median UMI Counts per Cell	410
Q30 Bases in UMI	0.98		ReadsMapped Antisense to Gene	0.007

## Sheet: DE genes with 3 clusters
Gene ID	Description	Total counts	P-value (Epim vs. Meta1)	FDR step up (Epim vs. Meta1)	Ratio (Epim vs. Meta1)	Fold change (Epim vs. Meta1)	P-value (Epim vs. Meta2)	FDR step up (Epim vs. Meta2)	Ratio (Epim vs. Meta2)	Fold change (Epim vs. Meta2)	P-value (Meta1 vs. Meta2)	FDR step up (Meta1 vs. Meta2)	Ratio (Meta1 vs. Meta2)	Fold change (Meta1 vs. Meta2)	LSMean(Epim)	LSMean(Meta1)	LSMean(Meta2)
IllTat_1.22	VSG IllTat 1.22	4.6356e+07	1.20504e-20	6.45835e-20	0.0324156	-30.8493	7.25525e-14	3.24226e-13	0.0795725	-12.5672	0.00536213	0.0140931	2.45476	2.45476	1639.7	50583.5	20606.3
IllTat_1.61	VSG IllTat 1.61	2.06223e+07	2.15513e-18	1.01744e-17	0.0584873	-17.0977	1.29857e-12	5.20118e-12	0.141498	-7.06723	0.0109473	0.0261694	2.4193	2.4193	1285.38	21977.1	9084.08
IllTat_1.63	VSG IllTat 1.63	1.91585e+07	1.80154e-11	5.57109e-11	0.0277923	-35.9811	2.30531e-05	4.71071e-05	0.064442	-15.5178	0.00187575	0.00549399	2.3187	2.3187	570.264	20518.8	8849.26
IllTat_1.64	VSG IllTat 1.64	4.62229e+06	2.22737e-06	4.33948e-06	0.0622383	-16.0673	3.0437e-08	8.44165e-08	0.100693	-9.93122	0.783859	0.849886	1.61786	1.61786	258.147	4147.72	2563.71
Tb05.5K5.130	paraflagellar rod component par4, putative	346739	0.171785	0.198548	0.650545	-1.53717	0.281718	0.326109	0.636037	-1.57224	0.0134108	0.0311197	0.977699	-1.02281	122.709	188.625	192.928
Tb06.3A7.960	hypothetical protein	602328	0.541836	0.575868	0.566106	-1.76645	2.94434e-07	7.46494e-07	0.370814	-2.69677	3.20355e-08	1.92213e-07	0.655025	-1.52666	154.229	272.439	415.921
Tb07.11L3.100	hypothetical protein, conserved	2.35971e+06	2.26849e-96	1.36654e-94	2.91293	2.91293	2.27227e-115	1.18001e-113	4.95136	4.95136	0.937596	0.959905	1.69979	1.69979	2343.12	804.387	473.228
Tb07.11L3.90	zinc finger protein family member, putative	622200	5.07435e-06	9.51678e-06	0.983993	-1.01627	0.23654	0.278282	0.770377	-1.29807	0.000207823	0.000750554	0.782909	-1.27729	269.735	274.123	350.134
Tb09.v4.0013	retrotransposon hot spot (RHS) protein, putative	309033	5.18189e-16	2.10348e-15	1.72382	1.72382	1.3739e-19	8.73035e-19	3.38957	3.38957	0.951337	0.968104	1.96631	1.96631	254.089	147.398	74.962
Tb09.v4.0059	hypothetical protein	1.76458e+06	2.58448e-06	5.01576e-06	0.824023	-1.21356	0.0509156	0.068832	0.609957	-1.63946	9.17829e-12	7.23691e-11	0.740218	-1.35095	652.409	791.737	1069.6
Tb09.v4.0067	retrotransposon hot spot protein, pseudogene	278987	0.000140487	0.000230724	0.885804	-1.12892	8.15857e-08	2.19407e-07	1.98582	1.98582	0.275456	0.389872	2.24183	2.24183	164.601	185.821	82.8881
Tb1.NT.27	Noncoding RNA, putative	1.28073e+07	9.14839e-48	2.22217e-46	1.86068	1.86068	2.37561e-46	3.88876e-45	2.54078	2.54078	0.071113	0.130605	1.36551	1.36551	10034.3	5392.82	3949.31
Tb10.NT.27	Noncoding RNA, putative	398150	0.869099	0.884964	0.369381	-2.70724	6.08668e-10	1.97982e-09	0.217711	-4.59324	1.00533e-08	6.2823e-08	0.589396	-1.69665	66.0168	178.723	303.231
Tb10.v4.0128	hypothetical protein	249085	0.0532066	0.0660042	0.542135	-1.84456	0.00546268	0.00860543	1.35154	1.35154	0.546834	0.666685	2.49299	2.49299	108.821	200.727	80.5166
Tb10.v4.0215	hypothetical protein	403439	8.7277e-13	2.98048e-12	1.50728	1.50728	8.22966e-10	2.6314e-09	1.78391	1.78391	0.0823212	0.147415	1.18353	1.18353	271.264	179.969	152.061
Tb11.02.5050b	protein kinase, putative	1.53597e+06	5.92655e-31	6.11327e-30	1.47195	1.47195	1.33003e-44	2.04391e-43	2.99045	2.99045	0.223152	0.328833	2.03163	2.03163	1177.69	800.089	393.817
Tb11.02.5070b	hypothetical protein, conserved	239966	2.23844e-11	6.86576e-11	1.83588	1.83588	4.90673e-12	1.88509e-11	2.26179	2.26179	0.616912	0.719651	1.232	1.232	181.585	98.9091	80.2836
Tb11.0330	Cornifin (SPRR) family, putative	5.99731e+06	2.14648e-31	2.24486e-30	1.10887	1.10887	5.76818e-06	1.26972e-05	0.614255	-1.62799	3.48569e-60	7.19103e-59	0.553949	-1.80522	2376.55	2143.22	3868.99
Tb11.0370	chrXI additional, unordered contigs	183161	4.159e-11	1.25269e-10	2.60593	2.60593	1.13195e-06	2.72318e-06	1.39769	1.39769	0.0177885	0.0391088	0.536351	-1.86445	125.044	47.9844	89.4647
Tb11.0390	chrXI additional, unordered contigs	3.69049e+06	2.25933e-26	1.63584e-25	1.21372	1.21372	4.23387e-10	1.39829e-09	0.520128	-1.9226	1.54425e-63	3.69149e-62	0.428541	-2.3335	1351.57	1113.58	2598.54
Tb11.0820	retrotransposon hot spot protein 4 (RHS4, pseudogene), putative	998344	0.783612	0.807196	0.436184	-2.29261	1.82858e-05	3.77755e-05	1.31147	1.31147	0.000146591	0.000543758	3.0067	3.0067	390.812	895.98	297.995
Tb11.0880	chrXI additional, unordered contigs	1.05931e+06	1.57499e-06	3.12919e-06	1.02253	1.02253	2.40455e-06	5.54732e-06	0.449005	-2.22715	1.92245e-21	1.83241e-20	0.439111	-2.27733	344.658	337.063	767.603
Tb11.1410	Ring finger domain containing protein, putative	402612	9.87303e-20	5.05741e-19	2.17197	2.17197	3.42035e-30	3.70579e-29	5.37695	5.37695	0.184189	0.281613	2.47561	2.47561	380.563	175.216	70.7768
Tb11.1420	hypothetical protein	423964	7.01793e-15	2.6757e-14	1.60041	1.60041	2.60849e-18	1.52855e-17	2.5851	2.5851	0.928054	0.95422	1.61527	1.61527	321.503	200.887	124.368
Tb11.NT.176	Noncoding RNA, putative	252393	0.000516632	0.000798817	1.19727	1.19727	0.741015	0.776056	0.738729	-1.35368	6.58011e-05	0.000266388	0.617012	-1.62071	111.961	93.5134	151.559
Tb11.NT.84	Noncoding RNA, putative	209921	7.39216e-18	3.33311e-17	3.24438	3.24438	6.36693e-21	4.33873e-20	5.52621	5.52621	0.873083	0.916281	1.70332	1.70332	216.419	66.7058	39.1623
Tb11.v5.0148	hypothetical protein, conserved	281832	5.09327e-08	1.17826e-07	1.43161	1.43161	2.88435e-07	7.32517e-07	1.89695	1.89695	0.37662	0.501051	1.32504	1.32504	190.657	133.176	100.507
Tb11.v5.0152	ribosomal RNA processing protein 4, putative	292554	0.0594086	0.0733956	0.523682	-1.90956	0.0115973	0.0175181	0.984909	-1.01532	0.681406	0.773905	1.88074	1.88074	114.357	218.371	116.109
Tb11.v5.0171	5'-3' exonuclease XRNA, putative	288154	0.00134764	0.00199171	0.873749	-1.14449	9.28251e-05	0.000178766	1.7461	1.7461	0.738927	0.818253	1.99839	1.99839	163.527	187.155	93.6527
Tb11.v5.0173	hypothetical protein, conserved	1.11286e+06	1.72983e-05	3.10133e-05	0.727943	-1.37373	0.0164546	0.024271	0.94357	-1.0598	0.0230893	0.0497461	1.29621	1.29621	483.587	664.32	512.508
Tb11.v5.0196	Proteasome subunit A N-terminal signature/Proteasome subunit, putative	236189	5.83216e-11	1.73925e-10	1.56953	1.56953	9.35227e-12	3.52995e-11	2.34409	2.34409	0.661936	0.758083	1.49349	1.49349	173.773	110.716	74.1323
Tb11.v5.0199	universal minicircle sequence binding protein, putative	936136	6.30419e-33	6.98097e-32	1.93109	1.93109	3.58903e-27	3.46479e-26	2.04621	2.04621	0.0148046	0.0338326	1.05961	1.05961	695.372	360.093	339.835
Tb11.v5.0213	variant surface protein (VSG), putative	756480	0.818616	0.838094	0.389603	-2.56672	0.129361	0.162891	0.564618	-1.77111	0.228873	0.334644	1.44921	1.44921	212.459	545.322	376.288
Tb11.v5.0214	retrotransposon hot spot (RHS) protein, putative	841396	0.000134303	0.000220809	0.668752	-1.49532	2.74181e-12	1.0753e-11	1.75874	1.75874	0.0080912	0.0202079	2.62988	2.62988	431.133	644.683	245.138
Tb11.v5.0221	transporter, putative	393835	0.61558	0.650571	0.388854	-2.57166	0.00356138	0.00570579	1.216	1.216	0.000934888	0.00293321	3.12714	3.12714	142.757	367.122	117.399
Tb11.v5.0222	NADH dehydrogenase [ubiquinone] flavoprotein 1, mitochondrial, putative	250039	5.06119e-07	1.06753e-06	1.45626	1.45626	1.60087e-08	4.57478e-08	2.25554	2.25554	0.944596	0.964449	1.54886	1.54886	178.517	122.586	79.146
Tb11.v5.0224	invariant surface glycoprotein, putative	351086	0.18106	0.208468	0.182053	-5.49292	1.78007e-12	7.03619e-12	0.117749	-8.49266	1.00263e-07	5.85254e-07	0.646785	-1.54611	32.2989	177.415	274.304
Tb11.v5.0225	invariant surface glycoprotein, putative	270381	0.61713	0.651751	0.462382	-2.16271	1.00072e-05	2.13771e-05	0.249645	-4.00569	2.15587e-06	1.05365e-05	0.539911	-1.85216	51.6654	111.738	206.956
Tb11.v5.0226	invariant surface glycoprotein, putative	257398	0.326913	0.359891	0.294127	-3.39989	0.000166709	0.000312658	0.284527	-3.51461	0.0106266	0.0254836	0.967359	-1.03374	46.8225	159.191	164.563
Tb11.v5.0228	75 kDa invariant surface glycoprotein, putative	402519	0.0187435	0.0245886	0.198714	-5.03237	0.000438879	0.000783118	0.317237	-3.15222	0.387125	0.511412	1.59645	1.59645	66.1181	332.731	208.419
Tb11.v5.0233	cyclic nucleotide-binding domain containing protein, putative	250246	0.0499403	0.062157	0.67851	-1.47382	0.0019839	0.0033087	1.52024	1.52024	0.382089	0.506537	2.24055	2.24055	124.166	182.999	81.6757
Tb11.v5.0254	pantothenate kinase subunit, putative	304795	0.755824	0.78198	0.397054	-2.51855	0.4255	0.475373	0.763877	-1.30911	0.66688	0.761426	1.92386	1.92386	96.9966	244.291	126.979
Tb11.v5.0256	proteasome beta 3 subunit, putative	240439	0.00386832	0.00544966	0.871666	-1.14723	0.0345446	0.0483946	1.17694	1.17694	0.295265	0.412113	1.35022	1.35022	120.31	138.024	102.223
Tb11.v5.0259	DHHC palmitoyltransferase, putative	782755	1.67546e-08	4.00514e-08	1.34897	1.34897	0.830169	0.858678	0.718614	-1.39157	7.80117e-09	4.93637e-08	0.532711	-1.87719	350.263	259.651	487.414
Tb11.v5.0280	hypothetical protein, conserved	234179	0.000594161	0.000911209	0.925313	-1.08072	1.74653e-05	3.63297e-05	1.68584	1.68584	0.644999	0.745487	1.82191	1.82191	134.246	145.081	79.6313
Tb11.v5.0287	variant surface protein, putative	269281	0.00333125	0.00471509	0.57699	-1.73313	5.70106e-09	1.71373e-08	2.15956	2.15956	0.0138455	0.0318062	3.7428	3.7428	135.12	234.181	62.5684
Tb11.v5.0294	retrotransposon hot spot (RHS) protein, putative	1.69798e+06	7.66046e-24	4.80694e-23	1.19523	1.19523	3.19438e-33	3.91116e-32	2.36821	2.36821	0.395073	0.51918	1.98139	1.98139	1158.84	969.558	489.332
Tb11.v5.0295	retrotransposon hot spot (RHS) protein, putative	1.60828e+06	2.3556e-39	3.58337e-38	1.41465	1.41465	9.22096e-64	2.57162e-62	3.78401	3.78401	0.0153738	0.0347641	2.67487	2.67487	1276.53	902.362	337.347
Tb11.v5.0307	THT1 - hexose transporter, putative	2.87174e+06	1.42485e-25	9.84324e-25	1.25982	1.25982	0.00290001	0.00472154	0.591741	-1.68993	4.86646e-43	6.05693e-42	0.469703	-2.12901	1141.1	905.767	1928.38
Tb11.v5.0337	hypothetical protein, conserved	1.40827e+06	2.30061e-08	5.46486e-08	0.909904	-1.09902	0.00969366	0.0147909	0.566774	-1.76437	7.30174e-17	6.74627e-16	0.622895	-1.60541	512.537	563.286	904.305
Tb11.v5.0338	hypothetical protein, conserved	344138	6.27211e-05	0.000106132	0.890012	-1.12358	0.00322631	0.00522454	1.09254	1.09254	0.150918	0.241021	1.22756	1.22756	168.601	189.437	154.32
Tb11.v5.0341	Protein of unknown function (DUF3592), putative	306406	2.26953e-18	1.0681e-17	2.39739	2.39739	1.04725e-17	5.86304e-17	2.62592	2.62592	0.269403	0.384206	1.09533	1.09533	255.477	106.565	97.2902
Tb11.v5.0345	BarP protein, putative	1.32444e+06	1.11637e-175	1.40105e-173	14.8611	14.8611	2.42165e-215	3.03917e-213	41.4852	41.4852	0.513384	0.634776	2.79153	2.79153	1880.11	126.512	45.3199
Tb11.v5.0346	BarP protein, putative	282620	2.43045e-18	1.13672e-17	2.11168	2.11168	2.22786e-27	2.19291e-26	6.4825	6.4825	0.254254	0.365897	3.06983	3.06983	272.203	128.904	41.9905
Tb11.v5.0349	DNA-directed RNA polymerase II subunit 2, putative	729425	2.91082e-40	4.81724e-39	2.38563	2.38563	9.41753e-49	1.66856e-47	3.80436	3.80436	0.986068	0.988036	1.5947	1.5947	662.844	277.848	174.232
Tb11.v5.0353	retrotransposon hot spot (RHS) protein, putative	657072	1.42678e-43	2.82727e-42	4.94887	4.94887	2.27672e-56	5.11753e-55	20.6006	20.6006	0.593264	0.703509	4.16269	4.16269	822.059	166.11	39.9046
Tb11.v5.0358	hypothetical protein, conserved	395200	9.24533e-17	3.90013e-16	1.90217	1.90217	1.69238e-18	9.95598e-18	3.16408	3.16408	0.662945	0.758083	1.6634	1.6634	328.198	172.538	103.726
Tb11.v5.0364	hypothetical protein, conserved	294680	0.0386437	0.0487007	0.254889	-3.92327	0.563976	0.608415	0.635147	-1.57444	0.100767	0.173038	2.49185	2.49185	71.1801	279.259	112.069
Tb11.v5.0374	hypothetical protein, conserved	270429	0.150405	0.175453	0.2562	-3.90321	0.280522	0.324974	0.469977	-2.12777	0.620773	0.722477	1.83442	1.83442	58.8132	229.56	125.141
Tb11.v5.0381	hypothetical protein, conserved	646693	0.0722588	0.088545	0.493611	-2.02589	1.80551e-08	5.1498e-08	1.96037	1.96037	0.000506425	0.00168361	3.97149	3.97149	294.781	597.193	150.37
Tb11.v5.0404	hypothetical protein, conserved	311587	1.21638e-07	2.68996e-07	1.1939	1.1939	5.90167e-10	1.92379e-09	2.29718	2.29718	0.758359	0.833641	1.9241	1.9241	210.985	176.719	91.8451
Tb11.v5.0422	SET domain containing protein, putative	268694	3.53696e-11	1.07392e-10	1.76645	1.76645	2.14139e-08	6.05052e-08	1.74861	1.74861	0.0907758	0.159893	0.9899	-1.0102	186.164	105.389	106.464
Tb11.v5.0433	hypothetical protein, conserved	539299	0.819572	0.838502	0.405895	-2.46369	0.000184137	0.000342782	0.372783	-2.68252	0.000140795	0.000526146	0.918423	-1.08882	126.098	310.668	338.262
Tb11.v5.0435	adenylosuccinate synthetase, putative	806079	0.019346	0.0253349	0.301537	-3.31634	0.117229	0.148859	0.563295	-1.77527	0.324608	0.444419	1.86808	1.86808	202.715	672.272	359.874
Tb11.v5.0436	Leucine Rich Repeat, putative	226070	3.65928e-05	6.34894e-05	1.10893	1.10893	7.66406e-06	1.65596e-05	1.93541	1.93541	0.915826	0.945164	1.74529	1.74529	142.981	128.935	73.8761
Tb11.v5.0444	hypothetical protein, conserved	310088	0.386412	0.421998	0.339008	-2.94978	0.652064	0.693019	0.754334	-1.32567	0.177895	0.274217	2.22512	2.22512	91.3756	269.538	121.134
Tb11.v5.0446	hypothetical protein, conserved	242631	0.000150957	0.00024736	1.05709	1.05709	0.00360665	0.00576604	1.35239	1.35239	0.213903	0.318112	1.27935	1.27935	135.22	127.918	99.9864
Tb11.v5.0456	receptor-type adenylate cyclase GRESAG 4, putative	6.98635e+06	2.61556e-45	5.54794e-44	1.24378	1.24378	8.88823e-13	3.608e-12	0.528683	-1.89149	1.9611e-98	9.84473e-96	0.42506	-2.35261	2594.08	2085.64	4906.69
Tb11.v5.0458	hypothetical protein, conserved	3.00697e+06	6.06325e-30	5.77927e-29	1.40792	1.40792	9.45094e-12	3.55828e-11	0.487732	-2.05031	6.31559e-73	2.64202e-71	0.346421	-2.88666	1083.08	769.28	2220.65
Tb11.v5.0469	beta tubulin, putative	254277	9.35816e-12	2.96079e-11	2.56078	2.56078	9.04049e-07	2.20664e-06	1.56415	1.56415	0.0104287	0.0251289	0.610811	-1.63717	181.119	70.728	115.794
Tb11.v5.0479	hypothetical protein, conserved	1.69997e+06	6.70959e-13	2.307e-12	1.04425	1.04425	0.00104972	0.0018026	0.592685	-1.68724	1.81912e-26	1.82639e-25	0.567568	-1.7619	652.713	625.052	1101.28
Tb11.v5.0487	Programmed cell death protein 2, C-terminal putative domain containing protein, putative	251625	0.810361	0.830771	0.349647	-2.86003	0.000165515	0.000311231	0.269482	-3.71082	0.000842111	0.00267557	0.770728	-1.29748	46.8855	134.094	173.984
Tb11.v5.0494	RNA helicase, putative	186550	3.12824e-21	1.70693e-20	3.32422	3.32422	1.01879e-28	1.05089e-27	10.7759	10.7759	0.529223	0.650545	3.24163	3.24163	209.337	62.9732	19.4264
Tb11.v5.0498	lysosomal alpha-mannosidase precursor, putative	2.32542e+06	0.441501	0.476973	0.461266	-2.16795	5.28643e-09	1.59867e-08	1.18475	1.18475	1.93527e-06	9.52455e-06	2.56847	2.56847	910.098	1973.05	768.178
Tb11.v5.0501	40S ribosomal protein S3A, putative	690028	7.29485e-09	1.7951e-08	1.36862	1.36862	0.193753	0.23355	0.566554	-1.76506	2.06256e-13	1.71614e-12	0.413961	-2.41569	271.063	198.056	478.442
Tb11.v5.0509	hypothetical protein, conserved	1.01971e+06	7.33016e-32	7.88516e-31	1.83339	1.83339	2.34956e-24	2.04534e-23	1.9976	1.9976	0.00488959	0.0129415	1.08956	1.08956	743.497	405.531	372.196
Tb11.v5.0513	NLI interacting factor-like phosphatase, putative	302386	8.31969e-06	1.52798e-05	1.06379	1.06379	0.00262703	0.00429567	1.26753	1.26753	0.0628819	0.117741	1.19152	1.19152	164.964	155.073	130.147
Tb11.v5.0519	hypothetical protein, conserved	301895	0.190379	0.218031	0.559838	-1.78623	0.00304638	0.00493848	1.32193	1.32193	0.149835	0.239545	2.36126	2.36126	132.94	237.461	100.565
Tb11.v5.0522	hypothetical protein, conserved	251044	0.00523902	0.00727857	0.968587	-1.03243	0.0282938	0.0402745	1.19704	1.19704	0.385408	0.510487	1.23587	1.23587	130.531	134.765	109.045
Tb11.v5.0524	hypothetical protein, conserved	1.03171e+06	0.829513	0.847522	0.370271	-2.70072	0.0738411	0.097292	1.03469	1.03469	0.0533247	0.102302	2.79441	2.79441	349.499	943.901	337.782
Tb11.v5.0532	retrotransposon hot spot (RHS) protein, putative	1.38749e+06	4.5694e-15	1.75549e-14	0.969079	-1.03191	1.36842e-23	1.14491e-22	1.92776	1.92776	0.196227	0.297003	1.98927	1.98927	838.648	865.407	435.038
Tb11.v5.0537	polyubiquitin, putative	1.41488e+06	0.844649	0.861631	0.446519	-2.23954	0.433086	0.483131	0.655189	-1.52628	0.589279	0.700746	1.46732	1.46732	445.908	998.63	680.579
Tb11.v5.0544	methionyl-tRNA formyltransferase, putative	474043	0.0652822	0.0803228	0.584252	-1.71159	0.0074456	0.0115006	1.09195	1.09195	0.548361	0.666685	1.86897	1.86897	200.444	343.077	183.565
Tb11.v5.0547	DNA mismatch repair protein, putative	1.39513e+06	7.45591e-16	2.98633e-15	1.09046	1.09046	2.39296e-19	1.48918e-18	1.72236	1.72236	0.960522	0.974012	1.57948	1.57948	848.76	778.351	492.79
Tb11.v5.0556	protein kinase, putative	1.98683e+06	0.469734	0.503502	0.471199	-2.12224	0.0233552	0.0336584	0.875579	-1.1421	0.162383	0.256208	1.85819	1.85819	713.984	1515.25	815.442
Tb11.v5.0559	oligosaccharyl transferase subunit, putative	437751	1.80621e-11	5.57409e-11	1.37264	1.37264	1.23076e-13	5.45153e-13	2.13915	2.13915	0.965071	0.976745	1.55843	1.55843	303.129	220.837	141.705
Tb11.v5.0560	leucine-rich repeat protein (LRRP), putative	390490	2.06467e-10	5.84473e-10	1.07934	1.07934	6.21996e-17	3.36952e-16	2.49551	2.49551	0.203899	0.306459	2.31208	2.31208	260.956	241.775	104.57
Tb11.v5.0566	hypothetical protein, conserved	236166	0.0433666	0.0542894	0.64548	-1.54923	0.103274	0.133274	0.955593	-1.04647	0.557055	0.674377	1.48044	1.48044	98.9596	153.312	103.558
Tb11.v5.0573	RAD50 DNA repair-like protein, putative	339888	7.68783e-10	2.05646e-09	1.95912	1.95912	0.0196754	0.0287123	0.829515	-1.20552	1.63217e-05	7.20837e-05	0.423413	-2.36176	174.299	88.9683	210.122
Tb11.v5.0577	casein kinase I, putative	250860	0.179885	0.207432	0.561719	-1.78025	0.0238533	0.0343105	1.1123	1.1123	0.462639	0.588459	1.98017	1.98017	105.027	186.975	94.4237
Tb11.v5.0585	separase, putative	698338	1.23521e-06	2.48361e-06	0.871227	-1.14781	0.00779394	0.012014	0.987456	-1.0127	0.00904237	0.0223977	1.13341	1.13341	326.774	375.074	330.926
Tb11.v5.0586	hypothetical protein, conserved	241652	0.00644009	0.00885733	0.812077	-1.23141	0.0336094	0.0472161	1.19536	1.19536	0.388854	0.512797	1.47198	1.47198	118.825	146.322	99.405
Tb11.v5.0593	hypothetical protein, conserved	298778	4.62907e-07	9.79127e-07	0.957387	-1.04451	7.89369e-16	4.01618e-15	3.46696	3.46696	0.0172872	0.0381984	3.62127	3.62127	203.794	212.865	58.7818
Tb11.v5.0626	protein kinase, putative	216170	2.47321e-10	6.93603e-10	2.10666	2.10666	6.96809e-07	1.71593e-06	1.78887	1.78887	0.0466488	0.0912379	0.849151	-1.17765	156.404	74.2429	87.4319
Tb11.v5.0627	lipase domain protein, putative	996947	0.0363397	0.0459124	0.555954	-1.79871	0.158242	0.195018	0.610815	-1.63716	0.000372366	0.0012627	1.09868	1.09868	329.613	592.878	539.628
Tb11.v5.0628	tubulin binding cofactor c, putative	391221	1.32512e-30	1.32161e-29	1.92718	1.92718	1.1708e-47	1.93761e-46	8.06449	8.06449	0.0724603	0.132756	4.18461	4.18461	377.064	195.657	46.7562
Tb11.v5.0632	Sel1 repeat, putative	840876	1.15433e-06	2.3272e-06	0.739632	-1.35202	1.18977e-11	4.44615e-11	1.60586	1.60586	0.182341	0.279314	2.17116	2.17116	438.258	592.535	272.912
Tb11.v5.0636	C-terminal motor kinesin, putative	436195	9.5887e-15	3.62829e-14	2.34907	2.34907	5.02896e-09	1.52387e-08	1.96694	1.96694	0.00775491	0.0194841	0.837324	-1.19428	332.399	141.502	168.993
Tb11.v5.0638	serine carboxypeptidase III precursor, putative	383244	3.67184e-05	6.36339e-05	0.905136	-1.10481	8.96981e-10	2.86198e-09	2.23754	2.23754	0.137408	0.223474	2.47205	2.47205	234.596	259.184	104.846
Tb11.v5.0640	minichromosome maintenance (MCM) complex subunit, putative	224046	2.34298e-07	5.02639e-07	4.48514	4.48514	0.868358	0.889624	0.782092	-1.27862	1.04814e-07	6.09461e-07	0.174374	-5.7348	120.851	26.9448	154.523
Tb11.v5.0650	enolase, putative	512149	0.165537	0.191474	0.608443	-1.64354	0.6637	0.703896	0.887075	-1.1273	0.29161	0.407767	1.45794	1.45794	204.296	335.768	230.303
Tb11.v5.0652	protein kinase, putative	404158	2.68459e-12	8.92494e-12	1.33442	1.33442	6.08995e-17	3.311e-16	2.73206	2.73206	0.556418	0.674147	2.04737	2.04737	295.103	221.146	108.015
Tb11.v5.0654	receptor-type adenylate cyclase, putative	303661	6.46786e-14	2.3082e-13	2.18054	2.18054	8.96014e-09	2.63554e-08	1.61021	1.61021	0.012767	0.0298096	0.738446	-1.3542	212.965	97.6664	132.259
Tb11.v5.0655	trypanosome RHS family, putative	363406	0.00208934	0.00300817	0.64991	-1.53867	6.5062e-06	1.41799e-05	1.50545	1.50545	0.295671	0.412296	2.31639	2.31639	176.706	271.892	117.378
Tb11.v5.0665	hypothetical protein, conserved	361846	0.000371827	0.000582091	0.939773	-1.06409	0.221014	0.262912	0.881597	-1.1343	0.00913622	0.022556	0.938096	-1.06599	164.915	175.483	187.064
Tb11.v5.0670	retrotransposon hot spot (RHS) protein, putative	1.78438e+06	0.0017138	0.0024913	0.596272	-1.67709	5.55837e-10	1.81582e-09	1.36858	1.36858	0.00900117	0.0223324	2.29523	2.29523	815.149	1367.08	595.617
Tb11.v5.0674	protein phosphatase 2A regulatory subunit, putative	646680	4.52664e-09	1.12308e-08	1.13905	1.13905	0.0435267	0.0595378	0.910049	-1.09884	1.69676e-05	7.4717e-05	0.798956	-1.25163	313.667	275.376	344.67
Tb11.v5.0680	hypothetical protein, conserved	562271	2.46242e-16	1.0216e-15	1.40109	1.40109	8.00674e-22	5.79718e-21	2.81283	2.81283	0.617577	0.71987	2.0076	2.0076	419.284	299.256	149.061
Tb11.v5.0681	hypothetical protein, conserved	307267	1.25378e-12	4.24313e-12	2.48109	2.48109	4.23401e-07	1.06097e-06	1.87725	1.87725	0.00643152	0.0164726	0.756622	-1.32166	232.707	93.7923	123.962
Tb11.v5.0686	hypothetical protein, conserved	483265	3.53323e-06	6.72698e-06	1.15697	1.15697	0.196886	0.236264	0.902741	-1.10774	0.000226019	0.000806597	0.78026	-1.28162	234.397	202.595	259.65
Tb11.v5.0699	Trypanosomal VSG domain containing protein, putative	327032	2.91079e-05	5.1151e-05	0.0777421	-12.863	1.02039e-09	3.23518e-09	0.107901	-9.26774	0.158802	0.251742	1.38794	1.38794	20.9896	269.99	194.526
Tb11.v5.0707	hypothetical protein, conserved	202361	8.53211e-08	1.91782e-07	2.02531	2.02531	0.000730875	0.00127101	1.33452	1.33452	0.0136814	0.0315049	0.658924	-1.51763	130.22	64.2961	97.5775
Tb11.v5.0716	hypothetical protein, conserved	268131	0.581275	0.616914	0.532987	-1.87622	0.17263	0.21051	0.597216	-1.67443	0.059551	0.112386	1.12051	1.12051	86.5264	162.342	144.883
Tb11.v5.0717	hypothetical protein, conserved	989704	0.450546	0.485005	0.357691	-2.79571	0.137879	0.17232	0.849422	-1.17727	0.0268892	0.0567955	2.37474	2.37474	310.938	869.291	366.058
Tb11.v5.0723	DNA-directed rna polymerase I largest subunit, putative	423526	0.281917	0.313333	0.305166	-3.2769	0.0318749	0.0449471	0.93592	-1.06847	0.00145501	0.0043825	3.06692	3.06692	126.224	413.623	134.866
Tb11.v5.0724	hypothetical protein, conserved	529588	0.881199	0.896074	0.408075	-2.45053	0.113686	0.144849	0.870588	-1.14865	0.0956292	0.166494	2.1334	2.1334	178.382	437.13	204.898
Tb11.v5.0732	hexokinase, putative	224888	1.24254e-06	2.49169e-06	1.14389	1.14389	1.33436e-11	4.97414e-11	2.63131	2.63131	0.1825	0.279314	2.30031	2.30031	155.086	135.577	58.9386
Tb11.v5.0740	hypothetical protein, conserved	1.35136e+06	1.52921e-15	6.07647e-15	1.35284	1.35284	0.00884275	0.01352	0.53517	-1.86857	1.78345e-27	1.8026e-26	0.39559	-2.52787	512.247	378.646	957.168
Tb11.v5.0741	hypothetical protein, conserved	733131	2.51981e-11	7.68186e-11	1.23075	1.23075	0.0104131	0.0158245	0.905169	-1.10477	3.34663e-06	1.59494e-05	0.735463	-1.35969	361.02	293.334	398.842
Tb11.v5.0745	hypothetical protein, conserved	282922	0.953297	0.959029	0.402735	-2.48302	0.275679	0.320844	0.54872	-1.82242	0.328409	0.448399	1.36248	1.36248	79.5153	197.438	144.911
Tb11.v5.0751	dual specificity protein phosphatase, putative	256760	0.42999	0.465204	0.503839	-1.98476	0.101969	0.131816	1.1219	1.1219	0.469329	0.594976	2.22671	2.22671	102.932	204.295	91.7471
Tb11.v5.0755	variant surface glycoprotein (VSG), putative	358166	7.1107e-11	2.09975e-10	1.16869	1.16869	1.00603e-18	6.06032e-18	2.98385	2.98385	0.118912	0.198979	2.55317	2.55317	255.502	218.624	85.6283
Tb11.v5.0759	variant surface glycoprotein (VSG), putative	769949	0.00262069	0.00375167	0.700514	-1.42752	0.230081	0.271766	0.884954	-1.13	0.0408081	0.0815079	1.26329	1.26329	322.103	459.81	363.977
Tb11.v5.0761	proteasome activator protein pa26, putative	315414	1.28463e-06	2.57268e-06	1.95527	1.95527	0.625711	0.668787	0.732118	-1.3659	3.06311e-06	1.46912e-05	0.374434	-2.6707	151.164	77.3111	206.475
Tb11.v5.0774	dihydrolipoamide acetyltransferase precursor, putative	574358	1.33161e-19	6.75222e-19	1.48114	1.48114	7.15568e-27	6.77765e-26	3.31745	3.31745	0.494701	0.617876	2.2398	2.2398	450.847	304.393	135.902
Tb11.v5.0783	methionine aminopeptidase 2, putative	3.62657e+06	2.15771e-251	3.61057e-249	6.10133	6.10133	0	0	14.8526	14.8526	0.0124238	0.0291892	2.43432	2.43432	4566.09	748.376	307.427
Tb11.v5.0784	receptor-type adenylate cyclase GRESAG 4, putative	326999	1.74758e-06	3.45389e-06	1.34012	1.34012	5.75803e-05	0.000113342	1.42846	1.42846	0.216831	0.321406	1.06591	1.06591	198.054	147.788	138.649
Tb11.v5.0792	DNA polymerase theta (helicase domain only), putative	362179	0.00302394	0.00431256	0.753064	-1.32791	0.352042	0.40104	0.772993	-1.29367	0.0240882	0.0516763	1.02646	1.02646	146.372	194.368	189.357
Tb11.v5.0800	retrotransposon hot spot (RHS) protein, putative	508798	5.00307e-24	3.169e-23	1.48291	1.48291	7.28378e-33	8.84627e-32	4.22494	4.22494	0.461628	0.587668	2.8491	2.8491	417.525	281.558	98.8238
Tb11.v5.0802	hypothetical protein, conserved	329612	0.00519514	0.00722427	0.858167	-1.16527	0.000417865	0.000748281	1.58606	1.58606	0.684848	0.775249	1.8482	1.8482	180.851	210.741	114.025
Tb11.v5.0816	expression site-associated gene 2 (ESAG2) protein, putative	1.0625e+06	1.71279e-37	2.36647e-36	1.98658	1.98658	9.87323e-48	1.65212e-46	3.53483	3.53483	0.71583	0.802113	1.77935	1.77935	912.995	459.581	258.286
Tb11.v5.0847	variant surface glycoprotein (VSG), putative	388973	3.92412e-07	8.33529e-07	1.14269	1.14269	0.000313725	0.000569927	1.22747	1.22747	0.0514671	0.099117	1.07419	1.07419	213.818	187.119	174.195
Tb11.v5.0851	ribonuclease HII, putative	708688	0.0132233	0.0176077	0.189308	-5.28241	3.63524e-23	2.97536e-22	0.135103	-7.40175	5.40198e-12	4.35047e-11	0.71367	-1.40121	72.1017	380.871	533.679
Tb11.v5.0855	hypothetical protein, conserved	445917	0.152816	0.178127	0.653942	-1.52919	2.40815e-07	6.19876e-07	0.32267	-3.09914	1.3287e-10	9.71371e-10	0.493423	-2.02666	108.334	165.663	335.742
Tb11.v5.0860	endonuclease G, putative	373464	7.32469e-07	1.52152e-06	1.16015	1.16015	0.000207311	0.000385446	1.28824	1.28824	0.0858332	0.152121	1.11041	1.11041	209.889	180.916	162.927
Tb11.v5.0863	hypothetical protein, conserved	1.12052e+06	0.0581081	0.0719069	0.327633	-3.05219	0.194302	0.233907	0.572741	-1.74599	0.441099	0.563918	1.74812	1.74812	294.387	898.524	513.996
Tb11.v5.0892	hypothetical protein, conserved	340517	0.00038062	0.000595237	0.881533	-1.13439	0.0368183	0.0511516	1.00869	1.00869	0.0755271	0.137605	1.14425	1.14425	161.26	182.931	159.87
Tb11.v5.0894	variant surface glycoprotein (VSG), putative	844321	3.83217e-29	3.49773e-28	1.70184	1.70184	3.16793e-35	4.11285e-34	3.29258	3.29258	0.979981	0.986531	1.93472	1.93472	687.71	404.098	208.866
Tb11.v5.0903	S-adenosylmethionine decarboxylase proenzyme, putative	1.18275e+06	0.0189463	0.024833	0.507428	-1.97072	0.000638054	0.00111604	0.94872	-1.05405	0.439653	0.562546	1.86966	1.86966	450.616	888.039	474.973
Tb11.v5.0985	variant surface glycoprotein (VSG)-related, putative	415439	0.202541	0.230731	0.53991	-1.85216	2.98913e-06	6.76936e-06	0.290441	-3.44304	6.90509e-09	4.42513e-08	0.537943	-1.85893	90.6005	167.807	311.941
Tb11.v5.0991	protein phosphatase 2C, putative	1.26288e+06	2.99099e-42	5.70182e-41	3.02492	3.02492	3.63889e-46	5.82996e-45	4.24337	4.24337	0.413231	0.533727	1.4028	1.4028	1227.69	405.859	289.32
Tb11.v5.1035	heat shock protein 70 (hsp70), putative	2.99709e+06	3.64924e-21	1.98403e-20	1.06697	1.06697	0.000612672	0.00107414	0.982774	-1.01753	1.05967e-11	8.31176e-11	0.921085	-1.08568	1479.79	1386.91	1505.73
Tb11.v5.1044	nucleobase/nucleoside transporter 8.1, putative	726506	1.33425e-08	3.22015e-08	0.99163	-1.00844	0.0353348	0.0493181	0.743109	-1.3457	5.67329e-05	0.000232173	0.749382	-1.33443	310.103	312.72	417.304
Tb11.v5.1045	protein kinase, putative	258758	0.0397047	0.049996	0.748213	-1.33652	0.79233	0.824237	0.780294	-1.28157	0.0538451	0.103038	1.04288	1.04288	104.809	140.079	134.319
Tb11.v5.1054	nucleobase/nucleoside transporter 8.1, putative	263262	2.39739e-05	4.24261e-05	1.03528	1.03528	4.48462e-09	1.36166e-08	2.04237	2.04237	0.258509	0.371129	1.97277	1.97277	165.214	159.584	80.8931
Tb11.v5.1063	hypothetical protein, conserved	799906	7.64989e-13	2.61835e-12	1.4448	1.4448	0.214952	0.256715	0.79114	-1.264	1.32381e-10	9.71371e-10	0.54758	-1.82622	380.99	263.698	481.57
Tb6.NT.39	Noncoding RNA, putative	269199	0.0718295	0.0880905	0.755712	-1.32326	0.597902	0.641797	0.745463	-1.34145	0.160157	0.253624	0.986439	-1.01375	107.151	141.788	143.737
Tb8.NT.11	Noncoding RNA, putative	585954	6.7727e-10	1.83118e-09	1.29318	1.29318	0.0220847	0.0319496	0.866494	-1.15408	1.22663e-05	5.54747e-05	0.67005	-1.49243	285.697	220.926	329.716
Tb8.NT.128	Noncoding RNA, putative	720856	9.64853e-10	2.55372e-09	1.24991	1.24991	2.67822e-06	6.11122e-06	1.45507	1.45507	0.0435947	0.0857097	1.16414	1.16414	431.697	345.381	296.685
Tb9.NT.34	Noncoding RNA, putative	2.70029e+06	2.91795e-17	1.27375e-16	1.05958	1.05958	0.00659549	0.0102718	0.617645	-1.61905	2.51227e-30	2.64579e-29	0.582918	-1.71551	1063.51	1003.71	1721.88
Tb927_09_v4.snoRNA.0055	H/ACA-like snoRNA	541671	0.000271684	0.000430691	1.14479	1.14479	3.4471e-05	6.88506e-05	0.430711	-2.32174	8.10713e-15	6.97677e-14	0.376234	-2.65792	174.943	152.816	406.172
Tb927.1.100	RNA polymerase (pseudogene), putative	1.92618e+06	2.45534e-09	6.26736e-09	0.85592	-1.16833	0.000263288	0.000483552	1.08165	1.08165	0.0042768	0.0115015	1.26373	1.26373	928.918	1085.29	858.796
Tb927.1.1175	hypothetical protein	286133	4.30646e-07	9.1217e-07	1.86556	1.86556	0.0281078	0.0400476	1.12925	1.12925	0.00106869	0.00331844	0.605317	-1.65203	169.034	90.6077	149.686
Tb927.1.120	retrotransposon hot spot protein 4 (RHS4), putative	345278	7.57704e-07	1.56917e-06	1.09039	1.09039	1.28548e-10	4.39984e-10	2.15439	2.15439	0.365829	0.491471	1.9758	1.9758	223.478	204.952	103.731
Tb927.1.1790	hypothetical PIN domain-containing protein, conserved	276459	0.192033	0.219758	0.562795	-1.77685	0.879585	0.900091	0.711259	-1.40596	0.215855	0.320274	1.2638	1.2638	98.1564	174.409	138.004
Tb927.1.180	retrotransposon hot spot protein 1 (RHS1), putative	1.24349e+06	7.84677e-12	2.48784e-11	0.846967	-1.18068	4.96719e-12	1.90346e-11	1.3866	1.3866	0.50593	0.628655	1.63714	1.63714	651.742	769.501	470.028
Tb927.1.190	retrotransposon hot spot protein (RHS, pseudogene), putative	296206	2.49853e-19	1.2337e-18	2.00357	2.00357	2.83893e-27	2.77625e-26	4.28792	4.28792	0.399639	0.522148	2.14014	2.14014	264.641	132.085	61.7179
Tb927.1.1930	phosphatidylinositol 3-kinase, putative	444009	0.0631644	0.0778441	0.261818	-3.81944	0.897348	0.914036	0.717651	-1.39343	0.036524	0.0742309	2.74103	2.74103	112.999	431.592	157.456
Tb927.1.2100	Calpain-like protein 1.1	410654	0.146679	0.171505	0.351701	-2.84333	0.502023	0.54786	0.730436	-1.36904	0.369349	0.494029	2.07687	2.07687	121.791	346.293	166.738
Tb927.1.2120	Calpain-like protein CALP1.3	394529	0.623695	0.656842	0.324507	-3.0816	0.0305934	0.0433023	0.93551	-1.06894	0.00986424	0.0239993	2.88287	2.88287	121.456	374.278	129.828
Tb927.1.2150	Small kinetoplastid calpain-related protein 1-4	1.4358e+06	2.56983e-107	1.75916e-105	3.68447	3.68447	1.52477e-154	1.04378e-152	13.0939	13.0939	0.0060381	0.0157053	3.55381	3.55381	1667.52	452.582	127.351
Tb927.1.2160	Small kinetoplastid calpain-related protein 1-5	425389	1.17821e-55	3.85735e-54	6.35135	6.35135	1.09156e-70	3.42476e-69	17.6287	17.6287	0.65393	0.752344	2.77558	2.77558	544.184	85.6801	30.8693
Tb927.1.2190	Raptor N-terminal CASPase like domain containing protein, putative	247611	0.130649	0.153837	0.548363	-1.82361	0.371518	0.422907	0.807588	-1.23825	0.453547	0.578358	1.47273	1.47273	91.7068	167.238	113.556
Tb927.1.220	retrotransposon hot spot protein 1 (RHS1), putative	871417	2.16434e-10	6.09252e-10	0.961151	-1.04042	1.61346e-11	5.95555e-11	1.67821	1.67821	0.764169	0.835757	1.74604	1.74604	505.306	525.731	301.099
Tb927.1.2260	small myristoylated protein 1-2	291526	3.4612e-10	9.59956e-10	1.33976	1.33976	3.13155e-09	9.62471e-09	1.40576	1.40576	0.313695	0.43302	1.04926	1.04926	175.539	131.022	124.871
Tb927.1.2390	beta tubulin	2.01796e+07	1.90196e-51	5.20791e-50	2.03444	2.03444	3.26682e-27	3.17408e-26	2.17742	2.17742	2.78698e-09	1.82487e-08	1.07028	1.07028	15442	7590.31	7091.9
Tb927.1.240	retrotransposon hot spot protein (RHS, pseudogene), putative	595253	6.27819e-22	3.59504e-21	1.87874	1.87874	6.78206e-30	7.29556e-29	3.57666	3.57666	0.493129	0.616821	1.90375	1.90375	505.805	269.225	141.418
Tb927.1.2400	alpha tubulin	1.07912e+06	6.27853e-38	9.00521e-37	2.13288	2.13288	6.82527e-37	9.26023e-36	2.5209	2.5209	0.115	0.193077	1.18192	1.18192	869.374	407.606	344.866
Tb927.1.2450	histone H3, putative	1.87989e+06	1.22766e-09	3.21539e-09	0.886231	-1.12837	4.71174e-11	1.67356e-10	1.50585	1.50585	0.872969	0.916281	1.69917	1.69917	1026.85	1158.67	681.903
Tb927.1.2670	paralyzed flagella 16	213941	0.00721319	0.00984865	1.33005	1.33005	0.155408	0.191998	0.604573	-1.65406	2.72762e-05	0.000116699	0.454549	-2.19998	86.8562	65.303	143.665
Tb927.1.275	expression site-associated gene 4 (ESAG4), pseudogene	221655	7.57195e-07	1.56917e-06	1.31035	1.31035	3.83164e-06	8.52356e-06	1.42689	1.42689	0.401894	0.523003	1.08893	1.08893	133.444	101.838	93.521
Tb927.1.2760	hypothetical protein	323542	5.10729e-05	8.74044e-05	0.8594	-1.1636	9.20204e-06	1.97411e-05	1.30772	1.30772	0.951391	0.968104	1.52167	1.52167	167.167	194.516	127.831
Tb927.1.2820	pteridine transporter, putative	573879	4.0288e-66	1.55574e-64	6.43266	6.43266	2.86729e-89	1.07953e-87	24.0446	24.0446	0.237113	0.344529	3.7379	3.7379	747.463	116.198	31.0865
Tb927.1.2850	pteridine transporter, putative	433254	3.04768e-65	1.11946e-63	12.1089	12.1089	2.71589e-81	9.08916e-80	30.6729	30.6729	0.761349	0.835056	2.53309	2.53309	601.685	49.6896	19.6162
Tb927.1.2880	pteridine transporter, putative	848610	1.30217e-101	8.52636e-100	8.03091	8.03091	1.93021e-136	1.16276e-134	36.9517	36.9517	0.117239	0.196617	4.60118	4.60118	1149.2	143.097	31.1002
Tb927.1.290	leucine-rich repeat protein (LRRP), putative	425699	1.26445e-26	9.38056e-26	2.42137	2.42137	3.94702e-34	4.95351e-33	4.4591	4.4591	0.726261	0.808037	1.84156	1.84156	399.973	165.185	89.6981
Tb927.1.300	retrotransposon hot spot protein (RHS, pseudogene), putative	230620	1.27203e-09	3.32582e-09	1.56396	1.56396	5.44486e-10	1.78648e-09	2.0058	2.0058	0.606271	0.713873	1.28251	1.28251	162.244	103.739	80.8874
Tb927.1.3000	amidohydrolase, putative	280725	0.491058	0.524492	0.344117	-2.90599	0.0016488	0.00277441	0.335641	-2.97937	0.0230183	0.0496641	0.975369	-1.02525	58.83	170.959	175.277
Tb927.1.3110	soluble N-ethylmaleimide sensitive factor (NSF) attachment protein, putative	392739	0.000331339	0.000522509	0.862389	-1.15957	0.633896	0.676096	0.660336	-1.51438	2.10532e-05	9.21689e-05	0.765705	-1.30599	152.879	177.273	231.517
Tb927.1.3180	40S ribosomal protein S11, putative	5.63379e+06	2.53836e-20	1.33664e-19	0.837673	-1.19378	2.52945e-24	2.18929e-23	0.421656	-2.3716	1.05276e-79	6.89326e-78	0.503366	-1.98663	1699.64	2029	4030.87
Tb927.1.3200	Suppressor of G2 allele of SKP1, putative	352329	0.0972736	0.115897	0.557624	-1.79332	0.574537	0.618922	0.73214	-1.36586	0.221819	0.327188	1.31296	1.31296	126.212	226.338	172.387
Tb927.1.350	retrotransposon hot spot protein (RHS, pseudogene), putative	490949	5.66424e-11	1.69253e-10	1.11503	1.11503	1.32391e-12	5.2886e-12	1.92186	1.92186	0.861274	0.911635	1.7236	1.7236	310.433	278.408	161.527
Tb927.1.3550	hypothetical protein	281505	0.000125117	0.000207061	1.04368	1.04368	0.000444444	0.000790238	1.47276	1.47276	0.473423	0.598133	1.41112	1.41112	160.881	154.148	109.238
Tb927.1.3560	Centrosomal protein of 164 kDa, putative	558123	0.00156834	0.00228909	0.734728	-1.36105	0.895238	0.912816	0.686938	-1.45573	0.000512825	0.00170031	0.934956	-1.06957	212.211	288.829	308.923
Tb927.1.380	Protein of unknown function (DUF1181), putative	357681	1.09626e-06	2.21949e-06	0.854736	-1.16995	1.6867e-13	7.36283e-13	2.38517	2.38517	0.0581601	0.110175	2.79054	2.79054	217.303	254.234	91.1056
Tb927.1.3820	ATP synthase subunit, putative	578884	0.000928553	0.00139561	0.907045	-1.10248	0.0687893	0.0911141	0.567598	-1.76181	1.68006e-07	9.63341e-07	0.625765	-1.59804	210.704	232.297	371.22
Tb927.1.3830	glucose-6-phosphate isomerase, glycosomal	239770	2.2711e-10	6.38112e-10	1.52993	1.52993	1.30323e-13	5.75562e-13	2.94127	2.94127	0.721608	0.805591	1.92249	1.92249	185.179	121.037	62.9587
Tb927.1.3850	Sec61beta family, putative	750613	6.83137e-11	2.02123e-10	1.09672	1.09672	4.6749e-05	9.25151e-05	1.07036	1.07036	0.00226747	0.00647971	0.975972	-1.02462	386.764	352.657	361.339
Tb927.1.3950	alanine aminotransferase	358936	5.57075e-12	1.812e-11	1.62401	1.62401	5.44817e-19	3.36268e-18	3.58958	3.58958	0.220045	0.325442	2.21033	2.21033	293.751	180.88	81.8342
Tb927.1.400	hypothetical protein, conserved	1.2121e+06	0.0168929	0.022219	0.586318	-1.70556	3.03182e-08	8.42422e-08	1.3216	1.3216	0.00568691	0.0148431	2.25406	2.25406	544.345	928.413	411.884
Tb927.1.4230	hypothetical protein, conserved	381414	6.82258e-09	1.68716e-08	1.29351	1.29351	1.25632e-05	2.65361e-05	1.41689	1.41689	0.0467568	0.0913304	1.09538	1.09538	228.297	176.494	161.126
Tb927.1.430	retrotransposon hot spot protein (RHS, pseudogene), putative	717976	5.40499e-10	1.47196e-09	0.962855	-1.03858	2.58629e-21	1.81161e-20	2.34352	2.34352	0.0116005	0.0274866	2.43393	2.43393	454.396	471.926	193.895
Tb927.1.4300	chaperone protein DnaJ, putative	263014	0.00098366	0.00147549	0.741307	-1.34897	1.37876e-06	3.29068e-06	2.10799	2.10799	0.262581	0.375673	2.84361	2.84361	146.836	198.077	69.6569
Tb927.1.4310	Flagellum attachment zone protein 2	308109	0.890898	0.902889	0.419378	-2.38449	0.987403	0.989374	0.627228	-1.59432	0.872597	0.916281	1.49562	1.49562	93.0716	221.928	148.386
Tb927.1.4340	hypothetical protein, conserved	333214	0.353657	0.387069	0.569884	-1.75474	0.0416436	0.0571698	0.533178	-1.87555	0.00346709	0.00951081	0.935591	-1.06884	104.046	182.573	195.142
Tb927.1.4370	Putative integral membrane protein conserved region (DUF2404), putative	282071	0.17654	0.203887	0.265397	-3.76794	0.049588	0.0670975	0.471398	-2.12135	0.659278	0.756186	1.7762	1.7762	62.4291	235.229	132.434
Tb927.1.4380	Putative integral membrane protein conserved region (DUF2404), putative	278109	0.897324	0.908179	0.48197	-2.07482	2.49529e-05	5.0714e-05	0.324251	-3.08403	3.24361e-05	0.000137216	0.672763	-1.48641	63.1578	131.041	194.78
Tb927.1.4540	cyclin-like F-box protein 1A	874056	5.52039e-14	1.98418e-13	1.21392	1.21392	1.73899e-24	1.52263e-23	2.98106	2.98106	0.0662884	0.123247	2.45573	2.45573	631.296	520.049	211.769
Tb927.1.4650	cyclin-like F-box protein 2	1.24292e+06	2.8657e-08	6.77093e-08	0.178191	-5.61197	2.15446e-05	4.42045e-05	0.356812	-2.8026	0.0657782	0.12245	2.00242	2.00242	203.418	1141.58	570.099
Tb927.1.4690	Protein arginine N-methyltransferase 1 catalytic subunit	238048	0.00445796	0.00623369	0.705839	-1.41675	0.448054	0.497985	0.744888	-1.34248	0.0219873	0.0475761	1.05532	1.05532	92.8193	131.502	124.608
Tb927.1.470	Protein of unknown function (DUF1181), putative	257066	1.63684e-09	4.24282e-09	1.21764	1.21764	9.75114e-16	4.92792e-15	3.38433	3.38433	0.194401	0.294536	2.77941	2.77941	190.524	156.469	56.2958
Tb927.1.4700	hypothetical protein, conserved	245724	0.000590621	0.000906702	0.951366	-1.05112	0.0275725	0.0393595	1.08351	1.08351	0.122983	0.204881	1.1389	1.1389	122.387	128.644	112.954
Tb927.1.480	leucine-rich repeat protein (LRRP), putative	327779	1.54998e-18	7.41038e-18	1.84573	1.84573	2.91552e-23	2.39933e-22	3.6874	3.6874	0.848834	0.904396	1.9978	1.9978	278.971	151.144	75.6552
Tb927.1.4830	phospholipase A1	337354	0.0683842	0.0840707	0.805008	-1.24222	4.93131e-05	9.74612e-05	0.321484	-3.11057	7.18977e-09	4.58805e-08	0.399356	-2.50403	85.019	105.613	264.458
Tb927.1.490	hypothetical protein	194185	5.53155e-12	1.80314e-11	2.36753	2.36753	3.99195e-11	1.42462e-10	2.76666	2.76666	0.31182	0.430827	1.16859	1.16859	163.757	69.1678	59.1892
Tb927.1.580	phosphate-repressible phosphate permease, putative	2.98531e+06	2.66297e-108	1.90973e-106	2.99754	2.99754	4.98389e-109	2.50191e-107	4.15433	4.15433	0.0168037	0.0372972	1.38591	1.38591	2885.45	962.607	694.565
Tb927.1.60	RNA polymerase (pseudogene), putative	1.82139e+06	8.65574e-25	5.66763e-24	1.32409	1.32409	1.87125e-14	8.72475e-14	1.35761	1.35761	0.000247096	0.000875594	1.02532	1.02532	1079.66	815.393	795.261
Tb927.1.720	phosphoglycerate kinase	207890	9.51785e-08	2.1204e-07	1.63422	1.63422	4.67827e-08	1.28099e-07	2.29445	2.29445	0.656911	0.754046	1.404	1.404	153.635	94.0111	66.9594
Tb927.1.840	transmembrane protein, putative	649142	8.53952e-05	0.000142895	0.955683	-1.04637	0.376816	0.427513	0.636828	-1.57028	5.80177e-07	3.07657e-06	0.666358	-1.50069	254.156	265.942	399.097
Tb927.1.860	transmembrane protein, putative	302290	8.83474e-08	1.97699e-07	1.08399	1.08399	1.25661e-07	3.33179e-07	1.75736	1.75736	0.528661	0.65046	1.6212	1.6212	184.669	170.361	105.083
Tb927.10.10000	hypothetical protein, conserved	411182	5.3136e-48	1.33371e-46	6.48994	6.48994	4.69795e-55	9.96496e-54	7.69406	7.69406	0.634383	0.736041	1.18554	1.18554	488.362	75.2489	63.4725
Tb927.10.10140	paraflagellar rod component, putative	319943	0.0227807	0.0295756	0.795577	-1.25695	0.326191	0.373853	0.691359	-1.44643	0.000821019	0.00261407	0.869003	-1.15074	124.739	156.791	180.426
Tb927.10.10190	Leucine-rich repeat domain containing protein	319601	0.333895	0.366506	0.63391	-1.57751	0.00457517	0.00725285	0.464115	-2.15464	0.000196197	0.000711983	0.732146	-1.36585	95.6384	150.871	206.066
Tb927.10.10230	procyclin-associated gene 5 (PAG5) protein	377378	0.403477	0.438726	0.319944	-3.12555	1.27012e-05	2.67525e-05	0.244488	-4.09017	0.0010311	0.00320833	0.764161	-1.30863	64.6802	202.161	264.554
Tb927.10.10240	procyclin-associated gene 1 (PAG1) protein	509759	0.59595	0.630981	0.597835	-1.6727	5.77527e-06	1.26972e-05	0.410155	-2.43811	1.05043e-06	5.3444e-06	0.686066	-1.45759	140.256	234.606	341.958
Tb927.10.10250	EP2 procyclin	1.66603e+06	0.00122226	0.0018207	0.912979	-1.09532	2.82813e-08	7.91665e-08	2.39122	2.39122	0.0599016	0.112906	2.61914	2.61914	1038.64	1137.63	434.354
Tb927.10.10260	EP1 procyclin	5.41195e+06	3.49501e-41	6.41889e-40	2.62516	2.62516	1.02588e-50	1.93121e-49	7.09367	7.09367	0.907062	0.938826	2.70219	2.70219	5544.72	2112.15	781.644
Tb927.10.1030	serine peptidase, Clan SC, Family S10	459189	9.36283e-07	1.92104e-06	0.980722	-1.01966	6.9731e-07	1.71593e-06	1.41801	1.41801	0.641566	0.742658	1.44588	1.44588	254.281	259.279	179.323
Tb927.10.10300	hypothetical protein, conserved	352461	0.133016	0.156379	0.730588	-1.36876	1.73959e-07	4.55621e-07	0.269069	-3.71652	5.48397e-11	4.10888e-10	0.368291	-2.71524	77.4396	105.996	287.806
Tb927.10.10370	hypothetical protein, conserved	343268	7.58535e-07	1.56917e-06	1.27061	1.27061	3.33508e-05	6.67017e-05	1.28437	1.28437	0.197138	0.298083	1.01083	1.01083	197.268	155.254	153.592
Tb927.10.10580	histone H2B, putative	288213	3.7928e-09	9.47256e-09	1.9413	1.9413	3.00125e-09	9.24313e-09	2.59841	2.59841	0.55563	0.673735	1.33849	1.33849	229.347	118.141	88.2644
Tb927.10.10590	histone H2B, putative	657081	1.71159e-06	3.38719e-06	1.587	1.587	9.44098e-07	2.30067e-06	2.46847	2.46847	0.693221	0.782601	1.55543	1.55543	491.423	309.655	199.08
Tb927.10.10720	Tetraspanin family, putative	351177	3.43261e-06	6.54369e-06	1.11004	1.11004	0.000159603	0.000301207	1.18881	1.18881	0.185254	0.282811	1.07097	1.07097	189.232	170.474	159.178
Tb927.10.1080	40S ribosomal protein S23, putative	3.29389e+06	9.81642e-21	5.27983e-20	1.15472	1.15472	9.46811e-11	3.30069e-10	0.497213	-2.01121	7.97198e-56	1.41245e-54	0.430594	-2.32237	1164.41	1008.39	2341.87
Tb927.10.1090	40S ribosomal protein S23, putative	4.5574e+06	4.97087e-28	4.22945e-27	1.13765	1.13765	7.55134e-13	3.0903e-12	0.50173	-1.99311	2.66578e-72	1.05649e-70	0.441022	-2.26746	1615.75	1420.25	3220.37
Tb927.10.10920	heat shock protein, putative	1.04813e+06	3.64185e-14	1.32479e-13	1.14989	1.14989	8.09508e-19	4.93571e-18	2.00069	2.00069	0.654909	0.752896	1.7399	1.7399	676.58	588.387	338.173
Tb927.10.1100	60S ribosomal protein L9, putative	9.68581e+06	6.2142e-31	6.36638e-30	0.945591	-1.05754	7.88001e-22	5.73299e-21	0.456005	-2.19296	9.99368e-95	2.15007e-92	0.482244	-2.07364	3136.32	3316.78	6877.81
Tb927.10.11030	Archaic translocase of outer membrane 11 kDa subunit	461549	4.43141e-10	1.22005e-09	1.54067	1.54067	0.000622171	0.00108952	1.26029	1.26029	0.000761494	0.00245045	0.81802	-1.22246	275.248	178.655	218.4
Tb927.10.11140	hypothetical protein, conserved	233828	0.000643317	0.000983589	1.15114	1.15114	0.227966	0.269903	0.924549	-1.08161	0.0135642	0.0313309	0.803162	-1.24508	114.51	99.4756	123.855
Tb927.10.11220	procyclic form surface phosphoprotein	405199	7.29529e-34	8.32327e-33	3.3756	3.3756	2.17337e-35	2.87113e-34	3.7784	3.7784	0.307323	0.425393	1.11933	1.11933	391.736	116.05	103.678
Tb927.10.11300	paraflagellar rod component, putative	1.6771e+06	4.27424e-18	1.9625e-17	1.22547	1.22547	0.115628	0.147198	0.863842	-1.15762	1.23913e-14	1.05431e-13	0.704906	-1.41863	807.28	658.75	934.522
Tb927.10.11330	EF-hand domain pair, putative	398317	1.73422e-05	3.10552e-05	1.18421	1.18421	0.195257	0.234682	0.906104	-1.10363	0.000894087	0.00282877	0.765157	-1.30692	194.556	164.292	214.716
Tb927.10.11390	60S ribosomal protein L6, putative	5.83943e+06	2.77773e-26	1.99203e-25	1.03025	1.03025	1.86876e-11	6.86426e-11	0.538922	-1.85556	1.86306e-66	5.29391e-65	0.5231	-1.91168	2120.06	2057.82	3933.9
Tb927.10.11540	40S ribosomal protein S3, putative	4.12715e+06	3.24615e-14	1.18658e-13	0.871402	-1.14758	3.2595e-13	1.38667e-12	0.4833	-2.06911	5.69013e-49	8.48449e-48	0.554624	-1.80302	1360.85	1561.68	2815.75
Tb927.10.11760	pumilio/PUF RNA binding protein 6	944421	0.000646	0.00098669	0.239571	-4.17412	0.00225764	0.00374038	0.431403	-2.31802	0.481576	0.60548	1.80073	1.80073	192.407	803.131	446.004
Tb927.10.11770	succinate dehydrogenase cytochrome B subunit	935976	1.88427e-09	4.8758e-09	1.02018	1.02018	0.00528606	0.00834466	1.07966	1.07966	0.000197052	0.000713365	1.05831	1.05831	474.741	465.351	439.712
Tb927.10.11860	Cornifin (SPRR) family, putative	437058	0.397443	0.433103	0.524973	-1.90486	0.184517	0.223738	0.544438	-1.83676	0.0307109	0.063444	1.03708	1.03708	134.387	255.988	246.836
Tb927.10.11880	hypothetical protein, conserved	366758	0.97002	0.973252	0.427107	-2.34134	0.000105661	0.000202446	0.334129	-2.99285	0.000254533	0.000895622	0.782309	-1.27827	81.9996	191.989	245.413
Tb927.10.11920	hypothetical protein, conserved	524541	1.71116e-06	3.38719e-06	1.24561	1.24561	0.117893	0.149577	0.934501	-1.07009	0.000336429	0.00114889	0.750239	-1.33291	262.797	210.98	281.217
Tb927.10.11930	beta-D-hydroxybutyrate dehydrogenase	252665	0.0107773	0.0144787	1.04396	1.04396	0.759024	0.791614	0.876867	-1.14042	0.0159923	0.0357715	0.839944	-1.19056	118.017	113.047	134.589
Tb927.10.11960	hypothetical protein, conserved	232412	0.0157036	0.0206908	0.746799	-1.33905	0.880368	0.900091	0.684031	-1.46192	0.0157048	0.0353007	0.91595	-1.09176	88.5991	118.638	129.525
Tb927.10.12000	iron-sulfur cluster assembly protein, putative	190304	1.04136e-16	4.36851e-16	2.35937	2.35937	1.30103e-22	1.01521e-21	6.3043	6.3043	0.568401	0.682625	2.67203	2.67203	187.561	79.4962	29.7512
Tb927.10.12010	hypothetical protein, conserved	638451	1.23967e-06	2.48925e-06	1.22839	1.22839	0.202706	0.242667	0.587712	-1.70151	2.35012e-10	1.67738e-09	0.478442	-2.09012	251.594	204.816	428.09
Tb927.10.12030	hypothetical protein, conserved	354437	0.398138	0.433547	0.313627	-3.1885	0.187438	0.226914	0.468263	-2.13555	0.717426	0.803304	1.49306	1.49306	84.1568	268.334	179.721
Tb927.10.12090	RNA-binding protein, putative	360558	0.988977	0.990292	0.386828	-2.58513	0.105497	0.135909	0.518708	-1.92787	0.119215	0.199044	1.34093	1.34093	97.3519	251.667	187.681
Tb927.10.12110	hypothetical protein, conserved	333310	0.621294	0.654772	0.338563	-2.95366	0.000326238	0.000590522	0.323045	-3.09555	0.00367107	0.00997949	0.954164	-1.04804	68.0706	201.057	210.716
Tb927.10.12330	zinc finger protein family member, putative	199979	0.000585573	0.000899871	1.04476	1.04476	0.0437729	0.0597642	1.10867	1.10867	0.0848343	0.151017	1.06117	1.06117	103.171	98.751	93.0585
Tb927.10.12380	chaperone protein DnaJ, putative	360464	6.34981e-08	1.44453e-07	1.1185	1.1185	1.80749e-05	3.74426e-05	1.25158	1.25158	0.0985636	0.170617	1.11899	1.11899	198.463	177.438	158.57
Tb927.10.12530	chaperone protein DnaJ, putative	210460	0.000156026	0.000254853	1.19719	1.19719	0.323054	0.37054	0.726664	-1.37615	0.00216487	0.00624577	0.606976	-1.64751	92.5757	77.3276	127.398
Tb927.10.12540	NADH-ubiquinone oxidoreductase complex I subunit, putative	404631	1.43371e-05	2.58583e-05	1.19701	1.19701	0.41752	0.467151	0.909095	-1.1	0.000129948	0.000490482	0.75947	-1.31671	198.419	165.762	218.26
Tb927.10.12680	60S ribosomal protein L34, putative	4.72531e+06	2.78352e-34	3.2246e-33	1.20753	1.20753	6.75982e-06	1.46902e-05	0.625517	-1.59868	4.96462e-64	1.22569e-62	0.518013	-1.93045	1922.3	1591.93	3073.14
Tb927.10.12750	hypothetical protein	296236	0.0591223	0.073102	0.219463	-4.55658	0.228749	0.270405	0.54473	-1.83577	0.394056	0.518295	2.4821	2.4821	62.897	286.595	115.465
Tb927.10.1280	Domain of unknown function (DUF4499), putative	263900	7.27176e-12	2.33503e-11	1.62804	1.62804	4.60022e-13	1.92157e-12	2.65611	2.65611	0.721245	0.805591	1.63147	1.63147	202.363	124.298	76.1877
Tb927.10.12800	Zinc finger CCCH domain-containing protein 38	1.17681e+06	5.94602e-10	1.6151e-09	0.13452	-7.43383	4.12215e-23	3.35565e-22	0.161581	-6.18885	0.00312422	0.00858592	1.20117	1.20117	117.873	876.246	729.496
Tb927.10.12840	mitochondrial carrier protein	399678	2.6016e-25	1.75696e-24	2.54434	2.54434	1.24215e-26	1.14766e-25	3.32679	3.32679	0.405862	0.526468	1.30753	1.30753	357.472	140.497	107.452
Tb927.10.12850	ttaggg binding factor	4.06375e+06	9.7735e-64	3.5045e-62	2.01461	2.01461	3.93888e-26	3.61704e-25	1.69839	1.69839	3.00463e-16	2.69344e-15	0.843036	-1.18619	2863.2	1421.22	1685.83
Tb927.10.12960	Ras-related protein Rab5A	2.25849e+06	0.204359	0.232596	0.350278	-2.85487	1.5042e-53	3.10318e-52	0.189308	-5.28241	2.46835e-41	2.99785e-40	0.54045	-1.85031	337.256	962.823	1781.52
Tb927.10.13100	hypothetical protein, conserved	336268	2.40277e-09	6.14359e-09	1.7956	1.7956	0.000430176	0.000769412	1.20832	1.20832	0.00285332	0.00791362	0.672937	-1.48602	203.17	113.149	168.142
Tb927.10.13400	Phosphatidic acid phostphatase, putative	1.42371e+06	3.99632e-186	5.47133e-184	8.67699	8.67699	7.64414e-230	1.04655e-227	19.8075	19.8075	0.374922	0.500117	2.28276	2.28276	1890.22	217.843	95.4297
Tb927.10.13410	hypothetical protein	302034	3.15342e-26	2.25073e-25	4.02031	4.02031	2.3569e-37	3.28535e-36	10.1124	10.1124	0.299203	0.415299	2.51532	2.51532	348.1	86.5854	34.4232
Tb927.10.13480	CAMK/CAMKL family protein kinase, putative	207286	1.21391e-06	2.44406e-06	1.88385	1.88385	0.00587445	0.00919638	1.16537	1.16537	0.0115821	0.0274866	0.618612	-1.61652	124.375	66.0216	106.726
Tb927.10.13500	60S ribosomal protein L10a	4.45306e+06	2.47253e-19	1.22488e-18	0.93923	-1.0647	4.72578e-13	1.96603e-12	0.509767	-1.96168	4.4078e-58	8.29768e-57	0.54275	-1.84247	1537.61	1637.1	3016.3
Tb927.10.13517	40S ribosomal protein S27-like, putative	2.47535e+06	2.8485e-16	1.16889e-15	1.05318	1.05318	2.89443e-06	6.58461e-06	0.52101	-1.91935	2.29061e-38	2.63333e-37	0.494702	-2.02142	885.054	840.363	1698.73
Tb927.10.13560	mevalonate-diphosphate decarboxylase	266069	1.31491e-21	7.30718e-21	3.1453	3.1453	2.27181e-21	1.59876e-20	3.29616	3.29616	0.281244	0.396586	1.04796	1.04796	246.558	78.3893	74.8017
Tb927.10.13700	phosphatidic acid phosphatase alpha, putative	1.07263e+06	6.73072e-152	5.96262e-150	9.92951	9.92951	6.87882e-189	6.09382e-187	23.0138	23.0138	0.437284	0.560467	2.31772	2.31772	1450.99	146.129	63.0487
Tb927.10.13710	Activator of Hsp90 ATPase, N-terminal/Activator of Hsp90 ATPase homolog 1-like protein, putative	277852	0.0831696	0.100203	0.610065	-1.63917	0.822628	0.853222	0.675118	-1.48122	0.0404824	0.0810725	1.10663	1.10663	99.0695	162.392	146.744
Tb927.10.13910	hypothetical protein, conserved	223852	1.03545e-12	3.52008e-12	2.07075	2.07075	2.00089e-13	8.63421e-13	3.06512	3.06512	0.58746	0.699379	1.4802	1.4802	188.227	90.8983	61.4094
Tb927.10.13920	hypothetical protein, conserved	638610	1.60515e-07	3.51359e-07	1.18813	1.18813	0.841266	0.866584	0.70535	-1.41774	9.58855e-09	6.01682e-08	0.593663	-1.68446	276.197	232.463	391.575
Tb927.10.14000	aconitase	1.09892e+06	1.28315e-76	5.85583e-75	2.63451	2.63451	2.71897e-105	1.16993e-103	7.81365	7.81365	0.124701	0.206373	2.96588	2.96588	1139.61	432.569	145.848
Tb927.10.14030	hypothetical protein, conserved	673380	1.02746e-06	2.09102e-06	0.984509	-1.01573	0.800054	0.831526	0.714205	-1.40016	8.00678e-07	4.15801e-06	0.725442	-1.37847	281.397	285.825	394.001
Tb927.10.14040	vacuolar ATP synthase subunit c, putative	516695	0.0859051	0.103416	0.526381	-1.89977	0.0438112	0.0597642	0.509594	-1.96234	0.000186275	0.000677608	0.96811	-1.03294	153.964	292.496	302.131
Tb927.10.14090	transporter, putative	380873	2.66431e-40	4.45827e-39	4.5756	4.5756	3.17997e-49	5.76991e-48	8.69176	8.69176	0.959739	0.973967	1.89959	1.89959	440.435	96.2572	50.6726
Tb927.10.14120	hypothetical protein	204721	0.000511049	0.000790996	0.953361	-1.04892	0.0111271	0.0168417	1.14876	1.14876	0.206341	0.308897	1.20496	1.20496	104.338	109.442	90.8263
Tb927.10.14210	TFIIH basal transcription factor subunit	419758	2.91885e-08	6.87917e-08	1.73052	1.73052	0.49593	0.542784	0.768851	-1.30064	1.69094e-07	9.64603e-07	0.444289	-2.25079	203.001	117.306	264.031
Tb927.10.14220	hypothetical protein, conserved	393184	0.448947	0.483629	0.650954	-1.53621	7.15027e-06	1.5494e-05	0.395405	-2.52905	3.82935e-07	2.09709e-06	0.607423	-1.6463	108.12	166.095	273.442
Tb927.10.14270	TFIIF-stimulated CTD phosphatase, putative	242012	0.0111022	0.0148754	0.716377	-1.39591	0.170259	0.208634	0.952424	-1.04995	0.166345	0.260682	1.3295	1.3295	104.989	146.556	110.234
Tb927.10.14360	U2 small nuclear ribonucleoprotein 40K	222670	6.19827e-08	1.41219e-07	1.8565	1.8565	1.1172e-06	2.692e-06	2.022	2.022	0.27237	0.387337	1.08915	1.08915	163.41	88.0207	80.8161
Tb927.10.14480	hypothetical protein, conserved	278357	0.00586318	0.00810831	0.138249	-7.23335	3.84703e-06	8.54517e-06	0.17323	-5.77266	0.135341	0.221068	1.25304	1.25304	29.2375	211.485	168.778
Tb927.10.14500	hypothetical protein, conserved	389650	0.413093	0.447889	0.377816	-2.64679	3.24923e-06	7.2926e-06	0.31728	-3.15179	0.000348411	0.00118712	0.839774	-1.1908	81.5943	215.963	257.168
Tb927.10.14530	19S proteasome non-atpase subunit 8	371724	0.000129328	0.000213094	0.837961	-1.19337	0.0127199	0.019118	0.988609	-1.01152	0.0921965	0.161639	1.17978	1.17978	172.005	205.266	173.987
Tb927.10.14580	60S ribosomal protein L17, putative	4.37084e+06	9.66521e-29	8.54483e-28	1.10502	1.10502	0.0041481	0.00658276	0.623522	-1.60379	1.14862e-46	1.58699e-45	0.564263	-1.77222	1745.02	1579.18	2798.66
Tb927.10.14600	40S ribosomal protein S2, putative	3.91617e+06	1.72893e-25	1.17817e-24	1.13763	1.13763	1.87422e-05	3.86654e-05	0.621164	-1.60988	3.46185e-50	5.43078e-49	0.546014	-1.83145	1569.21	1379.36	2526.24
Tb927.10.14650	hypothetical protein, conserved	313050	5.57919e-08	1.28475e-07	1.29412	1.29412	9.65066e-07	2.34418e-06	1.51178	1.51178	0.275706	0.389872	1.16819	1.16819	191.71	148.14	126.811
Tb927.10.14660	hypothetical protein, conserved	242234	0.0471452	0.0588729	0.716702	-1.39528	0.0567199	0.0759967	1.06597	1.06597	0.774698	0.844208	1.48733	1.48733	109.612	152.939	102.828
Tb927.10.14700	hypothetical protein, conserved	713658	1.24686e-05	2.25965e-05	0.90575	-1.10406	0.182954	0.2222	0.860595	-1.16199	0.000767399	0.00246418	0.950146	-1.05247	318.655	351.813	370.273
Tb927.10.14710	40S ribosomal protein S2, putative	3.88076e+06	2.41087e-29	2.24162e-28	1.20336	1.20336	2.04254e-09	6.3555e-09	0.510179	-1.9601	1.63132e-66	4.72455e-65	0.423962	-2.3587	1402.91	1165.83	2749.85
Tb927.10.14760	clathrin light chain, putative	494168	4.27374e-06	8.08575e-06	1.22884	1.22884	0.499874	0.545911	0.797056	-1.25462	2.33416e-05	0.000101597	0.648624	-1.54173	228.941	186.307	287.234
Tb927.10.14780	Canertinib-binding protein kinase 1	270323	0.000530895	0.000820028	1.01436	1.01436	0.383722	0.434542	0.744035	-1.34402	0.00448157	0.0119668	0.733501	-1.36332	116.071	114.428	156.002
Tb927.10.14790	metallo-peptidase, Clan MG, Family M24	382482	3.71292e-11	1.12282e-10	1.25156	1.25156	7.97642e-10	2.5613e-09	1.65967	1.65967	0.246871	0.357145	1.32608	1.32608	239.441	191.314	144.27
Tb927.10.1480	hypothetical protein	926633	0.107955	0.128218	0.315292	-3.17166	0.938391	0.950381	0.74946	-1.33429	0.0756654	0.137623	2.37703	2.37703	263.032	834.247	350.962
Tb927.10.14890	C-terminal motor kinesin, putative	667430	6.9075e-05	0.000116101	0.205014	-4.8777	0.677578	0.717099	0.687517	-1.45451	4.05577e-06	1.89689e-05	3.3535	3.3535	146.265	713.436	212.744
Tb927.10.1500	methionyl-tRNA synthetase, putative	399712	2.4113e-29	2.24162e-28	3.99677	3.99677	5.60028e-28	5.69867e-27	3.83323	3.83323	0.136921	0.223164	0.959081	-1.04266	397.393	99.4285	103.671
Tb927.10.15040	hypothetical protein, conserved	368106	0.00144791	0.00212944	0.897519	-1.11418	0.00532931	0.00840413	1.08692	1.08692	0.472295	0.597209	1.21102	1.21102	180.445	201.049	166.016
Tb927.10.15120	40S ribosomal protein S13, putative	4.11452e+06	4.51375e-30	4.3575e-29	1.13494	1.13494	3.19569e-10	1.06712e-09	0.543025	-1.84154	1.41368e-69	4.7311e-68	0.478463	-2.09003	1527.73	1346.09	2813.37
Tb927.10.15130	Vesicle-trafficking protein SEC22, putative	243753	0.000825299	0.00124664	1.33212	1.33212	0.657916	0.698746	0.80245	-1.24618	0.00179931	0.00530286	0.602388	-1.66006	115.16	86.4492	143.511
Tb927.10.15140	hypothetical protein, conserved	416403	5.15393e-07	1.08557e-06	1.08423	1.08423	0.0150761	0.022369	0.896689	-1.11521	0.00259817	0.00731373	0.827027	-1.20915	198.29	182.885	221.135
Tb927.10.15150	DNA-directed RNA polymerase III subunit C11, putative	187860	6.72299e-12	2.17271e-11	2.51707	2.51707	5.68071e-11	2.00355e-10	2.49939	2.49939	0.301957	0.418736	0.992975	-1.00707	155.927	61.9479	62.3862
Tb927.10.15180	nucleosome assembly protein, putative	350487	2.92233e-06	5.62073e-06	1.00604	1.00604	0.00205412	0.0034107	1.0332	1.0332	0.0430575	0.0849864	1.027	1.027	173.987	172.942	168.396
Tb927.10.15250	paraflagellar rod component, putative	332762	0.0503065	0.0625611	0.234057	-4.27246	0.155868	0.192408	0.459877	-2.17449	0.470893	0.595937	1.9648	1.9648	68.7409	293.692	149.477
Tb927.10.15300	Calcium/calmodulin-dependent protein kinase kinase, putative	305865	0.188283	0.215795	0.279732	-3.57486	0.609482	0.652831	0.688398	-1.45265	0.0600637	0.11307	2.46093	2.46093	79.5484	284.374	115.556
Tb927.10.15310	hypothetical protein, conserved	458973	0.125048	0.147472	0.340508	-2.93679	0.0611712	0.08167	1.07378	1.07378	0.000657518	0.00214334	3.15346	3.15346	150.386	441.651	140.053
Tb927.10.15340	hypothetical protein	500908	0.000102488	0.000170738	0.938224	-1.06584	0.750182	0.785111	0.672304	-1.48742	1.00536e-05	4.60203e-05	0.716571	-1.39554	200.801	214.023	298.676
Tb927.10.15350	histone H3 variant V	821555	0.118994	0.140884	0.545411	-1.83348	0.0625297	0.0834099	0.984238	-1.01601	0.900904	0.935697	1.80458	1.80458	326.403	598.454	331.63
Tb927.10.15440	hypothetical protein, conserved	323826	0.0117739	0.0157334	0.752427	-1.32903	0.700774	0.739051	0.617843	-1.61853	0.00241747	0.00685632	0.821134	-1.21783	117.734	156.472	190.557
Tb927.10.15480	transporter, putative	337302	0.00379083	0.00534549	0.817495	-1.22325	0.689961	0.728669	0.666595	-1.50016	0.00057001	0.00187431	0.815412	-1.22637	130.136	159.188	195.224
Tb927.10.15760	hypothetical protein, conserved	515818	1.55961e-05	2.80618e-05	0.779382	-1.28307	3.65018e-09	1.11505e-08	1.80916	1.80916	0.288851	0.404284	2.32128	2.32128	283.197	363.36	156.534
Tb927.10.1580	Domain of unknown function (DUF543), putative	308043	5.47174e-17	2.35441e-16	2.26463	2.26463	5.7377e-17	3.13079e-16	2.96295	2.96295	0.368359	0.493988	1.30836	1.30836	261.926	115.66	88.4006
Tb927.10.1590	ribosomal protein L36, putative	2.68421e+06	1.08152e-27	8.90038e-27	1.37207	1.37207	0.495598	0.542784	0.724914	-1.37947	5.47558e-34	6.01914e-33	0.528335	-1.89274	1210.39	882.158	1669.7
Tb927.10.170	pseudouridine synthase, Cbf5p	253376	2.54244e-09	6.4787e-09	2.08389	2.08389	9.58253e-07	2.33139e-06	1.69069	1.69069	0.09839	0.170512	0.811314	-1.23257	179.381	86.08	106.099
Tb927.10.1770	hypothetical protein	287552	0.63812	0.670627	0.444251	-2.25098	0.0146053	0.0217133	0.48642	-2.05584	0.0671062	0.124461	1.09492	1.09492	79.2507	178.392	162.927
Tb927.10.180	ATP synthase F1 subunit gamma protein, putative	230187	2.32117e-22	1.36019e-21	2.93807	2.93807	1.14004e-25	1.03427e-24	3.97177	3.97177	0.761342	0.835056	1.35183	1.35183	219.706	74.7789	55.3168
Tb927.10.1810	RING-H2 zinc finger, putative	205673	2.10005e-10	5.93373e-10	2.57225	2.57225	1.34023e-07	3.54724e-07	1.95043	1.95043	0.0858583	0.152121	0.758256	-1.31882	158.747	61.7153	81.3911
Tb927.10.1860	hypothetical protein, conserved	216995	4.05084e-14	1.46648e-13	2.74152	2.74152	9.89931e-14	4.39775e-13	3.11108	3.11108	0.357823	0.481145	1.1348	1.1348	193.712	70.6587	62.2653
Tb927.10.190	40S ribosomal protein S6, putative	4.60204e+06	5.45742e-22	3.16111e-21	0.985898	-1.0143	5.00277e-14	2.27619e-13	0.493788	-2.02516	1.2277e-64	3.24372e-63	0.500852	-1.9966	1574.85	1597.38	3189.33
Tb927.10.200	vacuolar ATP synthase, putative	568743	7.66206e-07	1.58286e-06	1.13403	1.13403	0.152964	0.189133	0.912809	-1.09552	0.000103519	0.00040077	0.804925	-1.24235	275.955	243.34	302.315
Tb927.10.2010	hexokinase	267166	0.514586	0.548067	0.487989	-2.04923	0.228701	0.270405	0.848167	-1.17901	0.647364	0.747073	1.73809	1.73809	96.3148	197.371	113.556
Tb927.10.2100	elongation factor 1-alpha	161640	2.7058e-15	1.05296e-14	3.74899	3.74899	3.33418e-13	1.41444e-12	2.77911	2.77911	0.147325	0.236536	0.741296	-1.34899	147.101	39.2375	52.9309
Tb927.10.220	60S ribosomal protein L37a, putative	4.72685e+06	1.15456e-35	1.44897e-34	1.18481	1.18481	0.00149605	0.00252583	0.611713	-1.63475	1.35784e-57	2.4938e-56	0.516297	-1.93687	1892.65	1597.43	3094.01
Tb927.10.2270	vacuolar protein sorting-associated protein 35, putative	261131	6.64584e-05	0.000112204	1.02139	1.02139	0.000382327	0.000687094	1.42332	1.42332	0.400106	0.522148	1.39352	1.39352	146.598	143.528	102.997
Tb927.10.230	proteasome subunit alpha type-5, putative	342007	4.94444e-08	1.14559e-07	1.58119	1.58119	0.00676799	0.0105187	1.05063	1.05063	0.00133367	0.00406769	0.664454	-1.505	189.795	120.033	180.65
Tb927.10.2300	hypothetical protein, conserved	306403	0.00024701	0.000392816	1.08655	1.08655	0.374993	0.426541	0.749907	-1.3335	0.00236827	0.00674218	0.690173	-1.44891	134.152	123.466	178.892
Tb927.10.2330	hypothetical protein, conserved	291205	0.00615693	0.00847562	0.807707	-1.23807	0.182217	0.221484	0.970136	-1.03078	0.102733	0.175216	1.2011	1.2011	132.243	163.727	136.314
Tb927.10.2350	pyruvate dehydrogenase complex E3 binding protein, putative	328245	1.19536e-11	3.71946e-11	1.92594	1.92594	9.21302e-09	2.69938e-08	1.77716	1.77716	0.0849726	0.151085	0.922746	-1.08372	232.84	120.897	131.018
Tb927.10.2360	hypothetical protein	578372	6.16752e-08	1.40732e-07	1.05955	1.05955	1.91722e-06	4.4974e-06	1.23076	1.23076	0.229307	0.334952	1.16159	1.16159	311.776	294.252	253.319
Tb927.10.2400	hypothetical protein	742486	1.3062e-06	2.6124e-06	0.121354	-8.24037	1.89739e-20	1.25328e-19	0.122986	-8.13101	0.000158302	0.000581472	1.01345	1.01345	61.4931	506.726	500.001
Tb927.10.2420	hypothetical protein	736521	3.66977e-07	7.81707e-07	1.25743	1.25743	0.141353	0.176077	0.631539	-1.58343	1.28564e-11	9.98027e-11	0.502246	-1.99106	303.451	241.326	480.494
Tb927.10.2490	glucose-6-phosphate 1-dehydrogenase	326614	7.10405e-09	1.75101e-08	1.33847	1.33847	3.86461e-07	9.71637e-07	1.69052	1.69052	0.193007	0.293013	1.26302	1.26302	209.43	156.47	123.885
Tb927.10.2560	mitochondrial malate dehydrogenase	941856	1.22658e-76	5.77258e-75	3.90939	3.90939	2.47705e-106	1.13043e-104	10.9149	10.9149	0.0979245	0.169901	2.79196	2.79196	1088.37	278.4	99.7149
Tb927.10.2610	Domain of unknown function (DUF1935), putative	451199	0.00145868	0.00214319	0.926282	-1.07959	0.224807	0.267002	0.932816	-1.07202	0.0266372	0.0565009	1.00705	1.00705	209.875	226.578	224.991
Tb927.10.2660	hypothetical protein, conserved	226815	9.48037e-13	3.23019e-12	1.70025	1.70025	2.51434e-20	1.64199e-19	5.14358	5.14358	0.197669	0.298585	3.02519	3.02519	199.776	117.498	38.8399
Tb927.10.270	60S ribosomal protein L32, putative	3.14565e+06	8.07739e-14	2.86225e-13	0.939311	-1.06461	4.63503e-07	1.15635e-06	0.507678	-1.96975	3.75198e-36	4.15476e-35	0.54048	-1.85021	1083.63	1153.64	2134.48
Tb927.10.2750	deoxyhypusine synthase	202651	5.01207e-10	1.36991e-09	1.69525	1.69525	2.24289e-09	6.96452e-09	1.80386	1.80386	0.372	0.4971	1.06407	1.06407	140.579	82.9256	77.9326
Tb927.10.280	cytochrome oxidase subunit VI	1.18694e+06	6.96024e-23	4.20969e-22	1.56185	1.56185	3.54677e-11	1.27177e-10	1.49319	1.49319	2.72363e-05	0.000116699	0.956038	-1.04598	757.43	484.956	507.256
Tb927.10.2840	ribosomal protein S25, putative	2.77996e+06	6.79732e-20	3.51779e-19	1.08268	1.08268	0.0661288	0.0878219	0.650842	-1.53647	7.44962e-30	7.73733e-29	0.601142	-1.6635	1131.02	1044.65	1737.77
Tb927.10.2970	hypothetical protein, conserved	464677	0.00115983	0.00173112	0.897916	-1.11369	0.831629	0.859597	0.682738	-1.46469	0.000269764	0.000942608	0.760359	-1.31517	185.753	206.871	272.07
Tb927.10.2980	proteasome regulatory non-ATPase subunit 11	452886	6.26149e-11	1.8636e-10	1.39129	1.39129	3.10171e-05	6.21994e-05	1.20277	1.20277	0.00291709	0.0080608	0.864499	-1.15674	259.184	186.29	215.489
Tb927.10.3020	hypothetical protein, conserved	1.00557e+06	0.00688422	0.00941656	0.657665	-1.52053	0.694347	0.732787	0.802592	-1.24596	0.0128201	0.029887	1.22037	1.22037	395.914	601.999	493.294
Tb927.10.3030	proteasome regulatory non-ATPase subunit 11	353123	3.64238e-10	1.00835e-09	1.56573	1.56573	5.34199e-05	0.00010544	1.23497	1.23497	0.00497411	0.0131421	0.788755	-1.26782	209.577	133.853	169.702
Tb927.10.3040	succinate dehydrogenase subunit	972433	1.07586e-92	6.00091e-91	4.15289	4.15289	9.34452e-117	5.02602e-115	9.18653	9.18653	0.56118	0.677193	2.21208	2.21208	1115.5	268.608	121.428
Tb927.10.310	pumillio/PUF RNA binding protein 3	254314	0.0293035	0.0374398	0.641075	-1.55988	0.00666838	0.0103746	1.21368	1.21368	0.780352	0.848096	1.8932	1.8932	115.407	180.021	95.0882
Tb927.10.3220	nucleolus protein, putative	523834	0.0235341	0.030475	0.190251	-5.25621	1.23517e-14	5.84959e-14	0.150505	-6.64429	6.07859e-07	3.20082e-06	0.791087	-1.26408	57.1106	300.185	379.459
Tb927.10.3280	60S ribosomal proteins L38, putative	5.9499e+06	3.65668e-24	2.3534e-23	0.990518	-1.00957	4.84019e-12	1.86428e-11	0.510473	-1.95897	2.84698e-64	7.26705e-63	0.515359	-1.94039	2077.86	2097.75	4070.47
Tb927.10.3380	60S acidic ribosomal protein P2, putative	2.85677e+06	5.88762e-22	3.38426e-21	1.12838	1.12838	1.21984e-05	2.5838e-05	0.553189	-1.8077	1.57276e-45	2.09609e-44	0.49025	-2.03977	1071.01	949.16	1936.07
Tb927.10.3550	DNA repair helicase, putative	376650	2.24517e-06	4.36852e-06	1.30895	1.30895	0.00805766	0.0123825	1.15459	1.15459	0.0126519	0.0295867	0.882074	-1.13369	209.059	159.715	181.068
Tb927.10.3620	Laminin-like protein, putative	436017	0.771208	0.796051	0.485825	-2.05836	3.00049e-12	1.17066e-11	0.22307	-4.4829	3.41678e-12	2.78145e-11	0.459157	-2.17791	78.1308	160.821	350.253
Tb927.10.3710	proteasome activator protein PA26	701447	8.16307e-09	1.99896e-08	1.21584	1.21584	0.800753	0.831678	0.686189	-1.45732	2.26981e-10	1.63557e-09	0.564377	-1.77187	300.383	247.059	437.755
Tb927.10.3830	hypothetical protein	3.05305e+06	1.78556e-17	7.93232e-17	1.00088	1.00088	1.55134e-08	4.44168e-08	0.523497	-1.91023	1.42285e-45	1.91323e-44	0.523035	-1.91192	1084.03	1083.07	2070.75
Tb927.10.390	DUF2407 ubiquitin-like domain containing protein, putative	420144	0.0984013	0.117148	0.564482	-1.77153	0.296409	0.342186	0.533353	-1.87493	0.00605829	0.0157307	0.944853	-1.05837	130.834	231.776	245.304
Tb927.10.3930	40S ribosomal protein S3A, putative	7.20382e+06	2.41278e-30	2.34429e-29	1.06179	1.06179	3.0013e-15	1.48195e-14	0.546468	-1.82993	4.39552e-81	3.15221e-79	0.514669	-1.943	2651.6	2497.3	4852.26
Tb927.10.3940	40S ribosomal protein S3A, putative	3.2926e+06	5.52851e-21	2.98421e-20	1.04859	1.04859	2.41612e-07	6.19876e-07	0.580303	-1.72324	1.74297e-48	2.57344e-47	0.553414	-1.80697	1250.6	1192.65	2155.08
Tb927.10.3970	hypothetical protein, conserved	1.03451e+06	0.0628597	0.0775321	0.498635	-2.00548	2.80452e-08	7.86519e-08	1.40314	1.40314	0.000844691	0.00267811	2.81396	2.81396	439.398	881.203	313.154
Tb927.10.4110	60S ribosomal protein L30	3.59384e+06	1.02671e-34	1.20798e-33	1.33757	1.33757	5.38728e-09	1.6259e-08	0.540278	-1.8509	1.79164e-73	7.9359e-72	0.403925	-2.4757	1367.64	1022.49	2531.37
Tb927.10.4120	60S ribosomal protein L30	3.1549e+06	3.38142e-40	5.53523e-39	1.52083	1.52083	0.108213	0.138934	0.711965	-1.40456	7.68891e-54	1.30107e-52	0.468142	-2.13611	1434.23	943.057	2014.47
Tb927.10.4130	NADH-ubiquinone oxidoreductase B13 subunit	223474	1.52034e-10	4.36952e-10	1.57654	1.57654	3.12984e-15	1.53037e-14	3.68772	3.68772	0.449156	0.573731	2.33913	2.33913	182.306	115.637	49.4359
Tb927.10.4160	predicted zinc finger protein	445783	0.0249736	0.0322282	0.188571	-5.30305	3.23675e-15	1.57244e-14	0.125885	-7.94375	2.26868e-07	1.27486e-06	0.667575	-1.49796	43.28	229.516	343.806
Tb927.10.4180	TFIIF-stimulated CTD phosphatase, putative	310835	0.475925	0.509774	0.286828	-3.48641	0.000141884	0.000268102	0.267909	-3.73261	0.00403034	0.0109167	0.934042	-1.07062	54.249	189.135	202.49
Tb927.10.4240	hypothetical protein, conserved	204242	2.27122e-14	8.40408e-14	2.08606	2.08606	3.03725e-17	1.68165e-16	3.67683	3.67683	0.981223	0.987122	1.76257	1.76257	178.958	85.7873	48.6718
Tb927.10.4260	hypothetical protein, conserved	352654	0.236953	0.266506	0.549568	-1.81961	0.897649	0.914036	0.727511	-1.37455	0.169016	0.263214	1.32379	1.32379	125.348	228.084	172.297
Tb927.10.4290	hypothetical protein, conserved	334999	0.147229	0.172015	0.738059	-1.3549	8.97083e-13	3.63174e-12	0.206531	-4.84189	8.62347e-17	7.91887e-16	0.27983	-3.5736	60.9298	82.5541	295.015
Tb927.10.4450	stress-inducible protein STI1-like, putative	249457	8.91805e-07	1.83228e-06	1.33494	1.33494	0.000364375	0.000656399	1.27888	1.27888	0.069398	0.127923	0.958007	-1.04383	144.858	108.512	113.269
Tb927.10.450	Component of motile flagella 62	546805	0.929452	0.936918	0.416924	-2.39852	1.8543e-07	4.83982e-07	0.306593	-3.26165	4.0828e-07	2.22779e-06	0.73537	-1.35986	115.553	277.156	376.894
Tb927.10.4560	elongation factor 2	196882	6.74981e-18	3.06181e-17	2.86479	2.86479	2.97967e-21	2.07749e-20	4.67398	4.67398	0.926109	0.953329	1.63153	1.63153	192.943	67.3498	41.2802
Tb927.10.4570	elongation factor 2	631972	1.89813e-12	6.38077e-12	1.11425	1.11425	3.12169e-20	2.02641e-19	2.30522	2.30522	0.171013	0.265785	2.06886	2.06886	418.95	375.993	181.739
Tb927.10.4660	Transcription factor S-II (TFIIS), central domain containing protein, putative	263272	0.000180931	0.000292049	1.24728	1.24728	0.985878	0.989265	0.732437	-1.36531	7.85055e-05	0.000313605	0.587227	-1.70292	117.232	93.99	160.058
Tb927.10.4680	Mutt-Nudix-related hydrolase 5, putative	246459	1.37932e-07	3.03692e-07	1.60563	1.60563	0.00163564	0.00275534	1.10857	1.10857	0.00959589	0.0234601	0.690427	-1.44838	140.473	87.4878	126.715
Tb927.10.4690	dynein light chain, putative	414251	0.000383752	0.000598892	0.868524	-1.15138	0.101594	0.131443	0.83169	-1.20237	0.0274887	0.0577377	0.957591	-1.04429	180.119	207.386	216.57
Tb927.10.4750	hypothetical protein, conserved	259460	1.36276e-08	3.27845e-08	1.39484	1.39484	4.45467e-08	1.22199e-07	1.71826	1.71826	0.42246	0.543782	1.23187	1.23187	169.048	121.195	98.383
Tb927.10.4760	Integral membrane protein DUF106, putative	178563	1.67717e-19	8.41942e-19	3.27345	3.27345	9.38044e-27	8.7745e-26	9.66905	9.66905	0.49304	0.616821	2.95378	2.95378	197.806	60.4273	20.4576
Tb927.10.4770	phosphatidylinositol-4-phosphate 5-kinase, putative	300995	1.85171e-06	3.64057e-06	1.65047	1.65047	0.766077	0.798417	0.60465	-1.65385	9.74129e-08	5.70832e-07	0.366351	-2.72963	126.325	76.539	208.923
Tb927.10.4810	hypothetical protein, conserved	314732	5.51818e-08	1.27265e-07	1.17096	1.17096	2.58746e-05	5.24457e-05	1.35202	1.35202	0.079134	0.142725	1.15463	1.15463	180.475	154.126	133.485
Tb927.10.4840	transcription factor IIa, putative	218219	4.55519e-08	1.0603e-07	1.80595	1.80595	0.000141429	0.000267579	1.35968	1.35968	0.0295206	0.061237	0.752891	-1.32821	138.532	76.7088	101.886
Tb927.10.4850	hypothetical protein, conserved	263557	0.0115255	0.0154151	0.877111	-1.14011	0.847797	0.871524	0.725587	-1.37819	0.0042556	0.011465	0.827246	-1.20883	107.893	123.009	148.697
Tb927.10.5000	hypothetical protein, conserved	321006	0.468929	0.502997	0.352297	-2.83851	0.171279	0.209541	0.570463	-1.75296	0.590973	0.701897	1.61927	1.61927	86.883	246.619	152.303
Tb927.10.5030	ubiquitin/ribosomal protein S27a, putative	3.79494e+06	1.55571e-31	1.64993e-30	1.27014	1.27014	5.82737e-08	1.58698e-07	0.561999	-1.77936	4.58402e-66	1.25519e-64	0.442468	-2.26005	1465.84	1154.07	2608.26
Tb927.10.5300	eukaryotic translation initiation factor 6 (eIF-6), putative	195202	1.76226e-14	6.55301e-14	2.52255	2.52255	1.41237e-16	7.51601e-16	3.66757	3.66757	0.81348	0.875072	1.45391	1.45391	178.064	70.5888	48.5509
Tb927.10.5340	40S ribosomal protein S18, putative	4.9554e+06	3.18543e-33	3.55353e-32	1.22846	1.22846	1.6601e-10	5.64361e-10	0.534023	-1.87258	4.67183e-75	2.26961e-73	0.43471	-2.30038	1847.19	1503.67	3459.02
Tb927.10.540	ATP-dependent RNA helicase SUB2, putative	373524	0.0327147	0.0415767	0.570111	-1.75405	0.240862	0.282726	0.759083	-1.31738	0.252249	0.363876	1.33147	1.33147	136.879	240.092	180.321
Tb927.10.5430	Flagellar C1a complex subunit C1a-32, putative	347068	0.135149	0.158763	0.583328	-1.7143	0.828757	0.857806	0.75033	-1.33275	0.16862	0.262941	1.28629	1.28629	127.597	218.739	170.054
Tb927.10.5460	60S ribosomal protein L24, putative	4.2243e+06	2.07024e-26	1.52087e-25	1.04449	1.04449	6.90014e-15	3.32e-14	0.487883	-2.04967	7.1937e-74	3.29318e-72	0.467102	-2.14086	1450.81	1389.01	2973.68
Tb927.10.5480	60S ribosomal protein L24, putative	6.38318e+06	9.02562e-29	8.04295e-28	1.00295	1.00295	3.2315e-15	1.57244e-14	0.494589	-2.02188	1.89623e-78	1.05768e-76	0.493133	-2.02785	2193.58	2187.12	4435.16
Tb927.10.5500	NADH-ubiquinone oxidoreductase complex I subunit, putative	252488	5.02314e-14	1.80977e-13	2.41464	2.41464	4.1603e-13	1.75012e-12	2.75014	2.75014	0.282087	0.397402	1.13894	1.13894	213.407	88.3807	77.5988
Tb927.10.5550	hypothetical protein, conserved	640637	1.30843e-08	3.168e-08	1.80536	1.80536	0.00987441	0.0150515	0.58063	-1.72227	3.23487e-17	3.00723e-16	0.321615	-3.1093	265.59	147.112	457.416
Tb927.10.560	40S ribosomal proteins S11, putative	3.80951e+06	1.17382e-27	9.60743e-27	1.25818	1.25818	1.14802e-10	3.95632e-10	0.51942	-1.92522	7.24718e-67	2.14005e-65	0.412834	-2.42228	1402.24	1114.5	2699.63
Tb927.10.5610	40S ribosomal protein S9, putative	4.43991e+06	4.31618e-22	2.50972e-21	1.07608	1.07608	1.88826e-11	6.91903e-11	0.524319	-1.90723	1.40326e-59	2.74456e-58	0.487248	-2.05234	1599.71	1486.61	3051.02
Tb927.10.5810	The ARF-like 2 binding protein BART, putative	392484	0.985633	0.9876	0.365219	-2.73808	0.753905	0.787912	0.650976	-1.53616	0.750503	0.827422	1.78242	1.78242	113.579	310.988	174.475
Tb927.10.5860	hypothetical protein, conserved	309193	0.0524261	0.0650897	0.800128	-1.2498	0.000160082	0.000301732	0.346442	-2.88649	1.69906e-08	1.0444e-07	0.432983	-2.30956	81.7511	102.172	235.973
Tb927.10.5900	hypothetical protein, conserved	213315	0.00193698	0.00279682	1.02841	1.02841	0.839658	0.86552	0.728653	-1.3724	0.00199474	0.00579938	0.708522	-1.41139	90.9429	88.4304	124.81
Tb927.10.6370	60S ribosomal proteins L37, putative	5.50842e+06	1.41646e-43	2.82727e-42	1.29379	1.29379	1.41893e-09	4.4519e-09	0.592811	-1.68688	8.98859e-88	1.04129e-85	0.458195	-2.18248	2201.1	1701.27	3712.98
Tb927.10.6480	hypothetical protein, conserved	244219	3.70753e-09	9.30589e-09	2.17668	2.17668	0.000166157	0.000312011	1.30602	1.30602	0.00751264	0.0189515	0.600005	-1.66665	157.665	72.4336	120.722
Tb927.10.6490	KIAA1430 homologue, putative	280042	2.75298e-06	5.3359e-06	1.06934	1.06934	0.000165535	0.000311231	1.33856	1.33856	0.167018	0.261193	1.25176	1.25176	156.025	145.908	116.562
Tb927.10.6510	chaperonin HSP60, mitochondrial precursor	325703	1.44969e-39	2.27421e-38	4.5995	4.5995	7.02705e-50	1.30651e-48	12.9968	12.9968	0.765715	0.836841	2.82569	2.82569	391.552	85.1293	30.1269
Tb927.10.6650	G10 protein homologue, putative	273653	1.01564e-05	1.854e-05	1.42359	1.42359	0.0172629	0.0253639	1.14683	1.14683	0.0158273	0.0354702	0.805594	-1.24132	154.364	108.433	134.6
Tb927.10.6730	Plasma-membrane choline transporter, putative	254472	1.86711e-06	3.66605e-06	1.22426	1.22426	2.85822e-07	7.27107e-07	1.92232	1.92232	0.876823	0.918866	1.57018	1.57018	165.523	135.202	86.1059
Tb927.10.6740	Plasma-membrane choline transporter, putative	397032	0.0264797	0.034026	0.177405	-5.63683	1.13056e-08	3.28691e-08	0.200196	-4.9951	0.00187875	0.00549399	1.12847	1.12847	49.7341	280.343	248.427
Tb927.10.6850	Mitochondrial ribosomal protein S18, putative	270819	3.23823e-05	5.66408e-05	1.12349	1.12349	0.000140443	0.000266046	1.54594	1.54594	0.438242	0.561217	1.37602	1.37602	160.716	143.051	103.96
Tb927.10.6990	hypothetical protein, conserved	234810	0.00772757	0.0105319	0.941686	-1.06192	0.844953	0.869194	0.688874	-1.45164	0.00263423	0.00740141	0.731532	-1.36699	95.3717	101.278	138.446
Tb927.10.7090	Alternative oxidase, mitochondrial	1.58808e+06	0.00012694	0.000209848	0.625459	-1.59883	1.46353e-22	1.1303e-21	1.79056	1.79056	9.46635e-08	5.56888e-07	2.86279	2.86279	794.062	1269.57	443.472
Tb927.10.7250	hypothetical protein, conserved	229791	0.116856	0.13857	0.593689	-1.68438	0.982022	0.986962	0.702774	-1.42293	0.101077	0.173176	1.18374	1.18374	82.6567	139.226	117.615
Tb927.10.7330	40S ribosomal protein S24E, putative	8.03403e+06	1.82804e-54	5.73548e-53	1.31944	1.31944	3.75471e-07	9.45584e-07	0.61703	-1.62067	1.8662e-95	4.68415e-93	0.467645	-2.13837	3295.11	2497.35	5340.27
Tb927.10.7340	40S ribosomal protein S24E, putative	8.4029e+06	1.96115e-53	5.907e-52	1.32585	1.32585	8.08774e-07	1.97729e-06	0.618253	-1.61746	5.45935e-93	9.13531e-91	0.466305	-2.14452	3453.1	2604.44	5585.26
Tb927.10.7410	succinyl-CoA ligase [GDP-forming] beta-chain, putative	424068	3.3588e-17	1.46195e-16	1.38634	1.38634	4.32267e-28	4.42853e-27	3.80536	3.80536	0.106161	0.179841	2.7449	2.7449	334.815	241.511	87.9853
Tb927.10.750	hypothetical protein, conserved	316210	7.22959e-06	1.34417e-05	1.01526	1.01526	5.71731e-05	0.0001127	1.45187	1.45187	0.357575	0.481145	1.43005	1.43005	178.367	175.686	122.853
Tb927.10.7590	hypothetical protein, conserved	513904	0.327614	0.360136	0.552419	-1.81022	1.74771e-07	4.56953e-07	0.33981	-2.94282	1.86642e-09	1.24926e-08	0.615132	-1.62567	124.187	224.807	365.461
Tb927.10.7850	protein-L-isoaspartate, putative	551779	1.2252e-07	2.7055e-07	1.81944	1.81944	0.01064	0.0161531	0.547104	-1.82781	1.24259e-15	1.10079e-14	0.300699	-3.32558	220.776	121.343	403.536
Tb927.10.7860	hypothetical protein, conserved	996562	8.17231e-06	1.50275e-05	0.838862	-1.19209	0.0301602	0.0427696	0.557287	-1.79441	1.29837e-11	1.0005e-10	0.664337	-1.50526	352.852	420.631	633.16
Tb927.10.7870	hypothetical protein, conserved	238587	3.21471e-09	8.0959e-09	3.15376	3.15376	0.00580199	0.0090924	1.10104	1.10104	0.000253712	0.000894826	0.349119	-2.86435	149.906	47.5325	136.15
Tb927.10.790	vesicle-associated membrane protein, putative	797135	0.997178	0.997178	0.400982	-2.49388	0.000222474	0.00041211	0.416501	-2.40095	0.000424483	0.00143014	1.0387	1.0387	196.598	490.292	472.023
Tb927.10.7910	RNA editing complex protein, putative	210673	1.87554e-10	5.31932e-10	3.04578	3.04578	2.22048e-05	4.54972e-05	1.79983	1.79983	0.00641124	0.0164486	0.590926	-1.69226	162.214	53.2586	90.1274
Tb927.10.7925	hypothetical protein	640252	1.37111e-22	8.1616e-22	1.99859	1.99859	5.55423e-17	3.0417e-16	1.88502	1.88502	0.0153499	0.0347624	0.943173	-1.06025	466.636	233.482	247.55
Tb927.10.7930	2,3-bisphosphoglycerate-independent phosphoglycerate mutase	271317	0.690063	0.718696	0.364021	-2.74709	0.00294145	0.00477352	0.358585	-2.78874	0.0157716	0.035398	0.985066	-1.01516	59.9894	164.797	167.295
Tb927.10.7980	hypothetical protein, conserved	245298	1.13947e-05	2.07251e-05	0.940981	-1.06272	3.97275e-07	9.97161e-07	1.80752	1.80752	0.850215	0.904396	1.92089	1.92089	144.238	153.285	79.7988
Tb927.10.8000	hypothetical protein, conserved	365402	0.0485528	0.0605302	0.68311	-1.46389	0.489217	0.537267	0.604578	-1.65405	0.00600468	0.0156454	0.885038	-1.12989	127.997	187.374	211.712
Tb927.10.8070	ATPase, putative	427148	1.69841e-10	4.84433e-10	1.99013	1.99013	0.00693139	0.0107615	1.10936	1.10936	2.53295e-05	0.000109302	0.55743	-1.79395	253.084	127.17	228.136
Tb927.10.8200	Ribosomal protein L1p/L10e family, putative	262669	2.9095e-06	5.60321e-06	1.03298	1.03298	3.3791e-08	9.35465e-08	2.08134	2.08134	0.752908	0.82904	2.01489	2.01489	165.526	160.242	79.5288
Tb927.10.8275	hypothetical protein, conserved	318718	1.09248e-06	2.21734e-06	1.05689	1.05689	4.8503e-11	1.71872e-10	2.28833	2.28833	0.261582	0.374827	2.16515	2.16515	207.233	196.078	90.5608
Tb927.10.8320	cytochrome oxidase subunit IX, putative	240947	2.74623e-07	5.87474e-07	1.22388	1.22388	1.13327e-12	4.55121e-12	2.6295	2.6295	0.173992	0.269303	2.14849	2.14849	169.814	138.75	64.5805
Tb927.10.8375	hypothetical protein	207893	9.53386e-10	2.52782e-09	2.25957	2.25957	3.02971e-06	6.85098e-06	1.74946	1.74946	0.0409284	0.0816401	0.774247	-1.29158	151.181	66.9069	86.4154
Tb927.10.8410	hypothetical protein, conserved	259565	0.000192441	0.000309302	1.03093	1.03093	0.000606265	0.00106539	1.48491	1.48491	0.494793	0.617876	1.44037	1.44037	148.189	143.744	99.7966
Tb927.10.8490	glucose transporter, putative	1.28672e+06	0.00146695	0.00215324	0.214831	-4.65481	2.09235e-21	1.47938e-20	0.165485	-6.04284	8.60324e-09	5.42112e-08	0.770302	-1.29819	154.441	718.895	933.263
Tb927.10.8510	glucose transporter, putative	765709	0.0080188	0.0108894	0.189143	-5.28701	3.36739e-16	1.73674e-15	0.155495	-6.43109	5.34389e-07	2.86402e-06	0.822101	-1.2164	84.9992	449.391	546.638
Tb927.10.8520	glucose transporter, putative	664429	0.0111772	0.0149625	0.192479	-5.19537	3.06509e-15	1.5085e-14	0.139326	-7.1774	1.10656e-06	5.5922e-06	0.72385	-1.3815	69.2771	359.92	497.23
Tb927.10.8540	chaperone protein DnaJ, putative	312466	0.000263104	0.000417528	0.803929	-1.24389	2.07231e-06	4.8386e-06	1.56925	1.56925	0.505875	0.628655	1.95198	1.95198	166.958	207.678	106.394
Tb927.10.8600	Vps54-like protein, putative	230534	0.0293105	0.0374398	0.65437	-1.52819	0.0248677	0.0356674	0.884346	-1.13078	0.865296	0.913674	1.35145	1.35145	94.234	144.007	106.558
Tb927.10.8630	Sucrase/ferredoxin-like, putative	241784	0.0030957	0.00441072	1.05464	1.05464	0.247972	0.289942	0.965362	-1.03588	0.0419395	0.0834358	0.915348	-1.09248	118.12	112.001	122.358
Tb927.10.8650	ran binding protein, putative	272160	7.28229e-06	1.34897e-05	1.17837	1.17837	0.000598196	0.00105243	1.31636	1.31636	0.137557	0.223474	1.1171	1.1171	154.817	131.383	117.61
Tb927.10.8670	hypothetical protein, conserved	273254	3.51153e-05	6.11372e-05	1.56089	1.56089	0.708164	0.746323	0.58308	-1.71503	2.17578e-06	1.05365e-05	0.373555	-2.67698	111.364	71.3461	190.992
Tb927.10.8710	centrin-3	272852	0.000804479	0.00121641	0.842799	-1.18652	0.0538978	0.0724733	0.931279	-1.07379	0.0862696	0.15267	1.10498	1.10498	123.453	146.48	132.563
Tb927.10.8720	CCR4-NOT transcription complex subunit 10, putative	269925	0.00817902	0.0110969	0.673421	-1.48495	0.00124184	0.00211579	1.43411	1.43411	0.780519	0.848096	2.12959	2.12959	131.348	195.046	91.5885
Tb927.10.8830	Flagellum attachment zone protein 5	500159	0.036943	0.0466356	0.248293	-4.0275	1.24444e-06	2.98428e-06	0.267215	-3.74231	0.0154285	0.0348355	1.07621	1.07621	82.8681	333.751	310.118
Tb927.10.8920	ras-like small GTPase, putative	219148	5.65537e-17	2.42649e-16	3.03681	3.03681	6.43262e-19	3.93802e-18	4.41639	4.41639	0.694361	0.783168	1.45429	1.45429	214.825	70.7404	48.6427
Tb927.10.8930	paraflagellar rod component, putative	273088	0.196669	0.224551	0.567687	-1.76154	0.328888	0.376658	0.867091	-1.15328	0.662131	0.758083	1.52741	1.52741	105.284	185.461	121.422
Tb927.10.8940	flagellum targeting protein kharon1, putative	1.72606e+06	1.17115e-22	7.02692e-22	1.23291	1.23291	7.20576e-31	7.97932e-30	2.29058	2.29058	0.489058	0.613616	1.85787	1.85787	1179.56	956.729	514.96
Tb927.10.9010	leucine-rich repeat protein (LRRP), putative	230387	0.00140048	0.00206171	1.14839	1.14839	0.568204	0.612537	0.600356	-1.66568	8.66064e-05	0.000338777	0.522783	-1.91284	90.7598	79.0325	151.177
Tb927.10.9250	adenylyl cyclase-associated protein, putative	291803	6.88843e-05	0.00011604	1.04892	1.04892	0.000852217	0.00147183	1.22828	1.22828	0.298438	0.414619	1.17099	1.17099	156.736	149.426	127.607
Tb927.10.930	hypothetical protein, conserved	349332	0.0212805	0.0277236	0.207379	-4.82208	0.00291212	0.00473613	0.338491	-2.95429	0.689147	0.779171	1.63223	1.63223	60.1842	290.213	177.802
Tb927.10.9450	invariant surface glycoprotein, putative	750305	0.0238929	0.0308865	0.210024	-4.76137	1.54734e-18	9.17437e-18	0.167237	-5.97953	1.62085e-09	1.09955e-08	0.796278	-1.25584	90.0036	428.54	538.179
Tb927.10.9570	paraflagellar rod component, putative	289677	0.407953	0.443274	0.331289	-3.01851	0.105072	0.135478	0.561348	-1.78143	0.503469	0.626632	1.69443	1.69443	75.8748	229.029	135.165
Tb927.10.9740	Regulatory particle triple-A ATPase subunit 6	401572	0.0144209	0.019101	0.818255	-1.22211	0.000501053	0.000884625	0.432413	-2.31261	3.79269e-09	2.46198e-08	0.528457	-1.8923	122.421	149.612	283.112
Tb927.10.9780	ATP-dependent DEAD/H RNA helicase, putative	440651	1.17425e-05	2.13319e-05	1.06395	1.06395	6.21806e-05	0.000121932	1.39821	1.39821	0.407919	0.52868	1.31417	1.31417	248.895	233.934	178.009
Tb927.10.9800	60S ribosomal protein L22	4.21777e+06	1.49387e-06	2.97982e-06	0.702097	-1.4243	2.37785e-37	3.28535e-36	0.344237	-2.90498	1.98195e-64	5.14622e-63	0.490298	-2.03958	1083.21	1542.81	3146.69
Tb927.10.9830	Mitochondrial ATP synthase subunit, putative	214106	1.09528e-12	3.71506e-12	2.83049	2.83049	2.69077e-13	1.15122e-12	3.29344	3.29344	0.566826	0.681276	1.16356	1.16356	194.855	68.8415	59.1647
Tb927.11.1000	kinetoplastid kinetochore protein 16	256352	1.26649e-05	2.28972e-05	1.69698	1.69698	0.553103	0.5984	0.736772	-1.35727	4.86947e-05	0.000201468	0.434167	-2.30326	120.803	71.1868	163.962
Tb927.11.10000	Charged multivesicular body protein 3, putative	234458	0.000509776	0.000789837	1.1184	1.1184	0.0362585	0.050467	1.23162	1.23162	0.091253	0.160546	1.10123	1.10123	128.309	114.725	104.179
Tb927.11.10025	60S ribosomal protein L29, putative	5.40764e+06	4.01302e-40	6.4985e-39	1.26294	1.26294	0.000263644	0.000483614	0.637655	-1.56825	1.93484e-66	5.39607e-65	0.504899	-1.9806	2241.63	1774.94	3515.43
Tb927.11.10030	60S ribosomal protein L29, putative	2.04546e+06	1.65961e-21	9.18889e-21	1.50819	1.50819	9.84742e-05	0.000189402	0.589112	-1.69747	2.97573e-42	3.64346e-41	0.390608	-2.56011	834.498	553.31	1416.53
Tb927.11.10075	hypothetical protein	237372	2.0756e-06	4.05955e-06	1.1494	1.1494	3.56435e-05	7.10042e-05	1.3418	1.3418	0.275237	0.389872	1.16739	1.16739	135.062	117.507	100.658
Tb927.11.10160	60S ribosomal protein L22, putative	6.22284e+06	6.53377e-26	4.59806e-25	0.992484	-1.00757	2.78598e-18	1.62624e-17	0.457365	-2.18644	1.45768e-79	9.14697e-78	0.460829	-2.17	2036.76	2052.19	4453.25
Tb927.11.10200	hypothetical protein, conserved	377462	0.688276	0.717332	0.380143	-2.63059	0.00205059	0.00340859	0.391406	-2.55489	0.0118815	0.0280464	1.02963	1.02963	88.5984	233.066	226.359
Tb927.11.10220	hypothetical protein, conserved	279893	0.124982	0.147472	0.600475	-1.66535	0.82685	0.85701	0.664179	-1.50562	0.0667217	0.1239	1.10609	1.10609	98.564	164.143	148.4
Tb927.11.10330	regulator of chromosome condensation 1-like protein	787662	0.000256041	0.000406749	0.707813	-1.4128	1.37994e-08	3.98122e-08	1.45381	1.45381	0.12065	0.201216	2.05394	2.05394	392.391	554.371	269.906
Tb927.11.10340	Serine/threonine-protein phosphatase PGAM5, mitochondrial, putative	209288	0.00724839	0.00988776	0.899417	-1.11183	0.18345	0.222623	1.02413	1.02413	0.114583	0.192806	1.13866	1.13866	100.304	111.521	97.9412
Tb927.11.10510	ubiquinone biosynthesis methyltransferase, putative	238011	3.29532e-06	6.28993e-06	1.8017	1.8017	0.0153141	0.0226775	1.25914	1.25914	0.00868722	0.021589	0.698861	-1.4309	146.401	81.2573	116.271
Tb927.11.10560	eukaryotic translation initiation factor 4 gamma 4	375314	0.284261	0.315705	0.542608	-1.84295	0.00736059	0.011381	1.15575	1.15575	0.154861	0.246533	2.12999	2.12999	156.75	288.883	135.626
Tb927.11.10690	hypothetical protein, conserved	266492	1.79141e-06	3.53124e-06	1.5138	1.5138	0.00617168	0.00965167	1.2672	1.2672	0.014	0.0320913	0.837099	-1.1946	158.672	104.817	125.214
Tb927.11.10770	VHS domain containing protein, putative	746805	0.00182691	0.0026455	0.81383	-1.22876	0.00361506	0.00577336	0.550299	-1.81719	1.38296e-09	9.44139e-09	0.676184	-1.47889	260.774	320.428	473.877
Tb927.11.10810	pumillio/PUF RNA binding protein 11	563090	5.34785e-05	9.13137e-05	0.236065	-4.23611	2.50387e-06	5.75699e-06	0.336109	-2.97523	0.83181	0.889705	1.42379	1.42379	102.383	433.704	304.612
Tb927.11.10830	hypothetical protein	281682	0.664614	0.695558	0.350321	-2.85452	0.296516	0.342186	0.828292	-1.2073	0.145835	0.234645	2.36438	2.36438	86.918	248.11	104.936
Tb927.11.11010	hypothetical protein, conserved	548473	1.11917e-06	2.25933e-06	1.20935	1.20935	0.284562	0.329148	0.939073	-1.06488	3.41558e-05	0.000144086	0.776512	-1.28781	273.579	226.22	291.328
Tb927.11.11075	hypothetical protein	284183	0.00872328	0.0118141	0.769159	-1.30012	0.122261	0.154468	1.0307	1.0307	0.191389	0.29085	1.34003	1.34003	130.072	169.109	126.198
Tb927.11.11090	Nucleoporin NUP140	334037	0.156102	0.181397	0.555076	-1.80155	0.191815	0.231655	0.998332	-1.00167	0.796319	0.861534	1.79855	1.79855	134.298	241.946	134.523
Tb927.11.1110	calpain, putative	407925	0.0176145	0.0231277	0.260531	-3.83831	0.940653	0.951393	0.734531	-1.36141	0.014547	0.0332944	2.81936	2.81936	104.261	400.185	141.942
Tb927.11.11135	hypothetical protein	349926	0.000559396	0.000862284	0.880264	-1.13602	0.0754638	0.0992563	0.928006	-1.07758	0.0495341	0.0957918	1.05424	1.05424	160.105	181.883	172.526
Tb927.11.11230	60S ribosomal protein L14, putative	3.38301e+06	5.28391e-28	4.44557e-27	1.33805	1.33805	0.00133923	0.00227639	0.607784	-1.64532	1.37098e-47	1.98529e-46	0.45423	-2.20153	1378.98	1030.58	2268.86
Tb927.11.11250	cytosolic malate dehydrogenase	261526	0.0019495	0.00281221	0.792539	-1.26177	0.0260603	0.0373068	1.05423	1.05423	0.245167	0.355363	1.3302	1.3302	121.904	153.814	115.633
Tb927.11.11330	heat shock protein 70	1.7984e+06	2.48466e-16	1.02799e-15	1.12948	1.12948	0.00197768	0.00330199	0.968321	-1.03272	7.72036e-09	4.90585e-08	0.857314	-1.16643	894.863	792.278	924.139
Tb927.11.11360	receptor for activated C kinase 1	3.25193e+06	1.05338e-28	9.22324e-28	1.36008	1.36008	0.00341691	0.00549561	0.640068	-1.56233	5.88553e-47	8.36189e-46	0.470612	-2.12489	1368.51	1006.2	2138.08
Tb927.11.11370	receptor for activated C kinase 1	3.27719e+06	7.92187e-31	8.00694e-30	1.38802	1.38802	0.0175127	0.0256808	0.68533	-1.45915	1.20591e-46	1.651e-45	0.493747	-2.02533	1436.98	1035.28	2096.77
Tb927.11.11475	ribosomal protein S14p/S29e	4.06288e+06	4.8407e-27	3.71943e-26	1.08337	1.08337	4.68522e-14	2.13817e-13	0.47806	-2.09179	3.15671e-73	1.35829e-71	0.441271	-2.26618	1387.36	1280.59	2902.05
Tb927.11.11480	Trichohyalin, putative	220999	2.36402e-08	5.60663e-08	2.43937	2.43937	0.000467062	0.000827523	1.30447	1.30447	0.00952381	0.0233597	0.534755	-1.87002	145.152	59.5037	111.273
Tb927.11.11520	glycosomal membrane protein	257748	1.57012e-10	4.50401e-10	1.38637	1.38637	4.20505e-12	1.62797e-11	2.26582	2.26582	0.868091	0.914868	1.63436	1.63436	181.772	131.114	80.2233
Tb927.11.11530	histone acetyltransferase, putative	352761	0.000736551	0.00111706	0.95807	-1.04377	0.398218	0.448554	0.874673	-1.14328	0.00556093	0.0145648	0.912954	-1.09535	161.036	168.083	184.11
Tb927.11.11620	hypothetical protein, conserved	458674	9.96029e-15	3.75945e-14	2.00842	2.00842	1.5189e-05	3.17703e-05	1.17804	1.17804	3.88871e-05	0.000163131	0.586548	-1.70489	279.562	139.195	237.312
Tb927.11.11680	2-oxoglutarate dehydrogenase E2 component, putative	300661	2.76321e-39	4.16139e-38	6.59008	6.59008	2.44073e-48	4.22499e-47	11.8364	11.8364	0.915003	0.945127	1.7961	1.7961	374.842	56.8797	31.6685
Tb927.11.11690	Vacuolar proton pump subunit B, putative	579721	0.138331	0.162248	0.508845	-1.96523	0.893375	0.911533	0.709373	-1.4097	0.149233	0.238836	1.39408	1.39408	198.311	389.727	279.558
Tb927.11.11725	ribosomal protein S14p/S29e	8.18717e+06	3.03507e-36	3.94036e-35	1.05057	1.05057	1.09921e-18	6.59524e-18	0.514941	-1.94197	1.5865e-97	4.77854e-95	0.490151	-2.04019	2906.02	2766.12	5643.4
Tb927.11.11820	40S ribosomal protein S17, putative	2.99383e+06	2.28245e-18	1.07083e-17	0.910335	-1.0985	2.07844e-08	5.8837e-08	0.494087	-2.02394	8.90372e-47	1.25318e-45	0.542753	-1.84246	1008.88	1108.25	2041.91
Tb927.11.11830	40S ribosomal protein S17, putative	6.51324e+06	1.24821e-42	2.44131e-41	1.1167	1.1167	2.95043e-11	1.06046e-10	0.50867	-1.96591	8.37739e-91	1.26163e-88	0.455512	-2.19533	2320.67	2078.16	4562.24
Tb927.11.11870	ADP-ribosylglycohydrolase, putative	365360	0.013731	0.0182675	0.862777	-1.15905	0.268498	0.312971	0.617428	-1.61962	0.000250398	0.000885209	0.715629	-1.39737	137.461	159.324	222.635
Tb927.11.11975	cytoskeleton-associated protein, putative	1.44645e+06	0.884509	0.898227	0.418817	-2.38768	0.00276757	0.00451567	0.574379	-1.74101	0.00263995	0.00740367	1.37143	1.37143	420.895	1004.96	732.783
Tb927.11.12040	Cytochrome c oxidase component, putative	588366	6.5649e-29	5.92021e-28	2.86732	2.86732	1.51383e-20	1.01325e-19	1.98981	1.98981	0.0023747	0.00674774	0.69396	-1.44101	465.116	162.213	233.749
Tb927.11.12210	Domain of unknown function (DUF4586), putative	291367	0.788533	0.811155	0.338602	-2.95332	0.000293466	0.000533767	0.310407	-3.22158	0.00152533	0.004576	0.916729	-1.09083	58.2358	171.989	187.611
Tb927.11.12310	cdc2-related kinase 12	301907	0.694707	0.722534	0.4257	-2.34907	0.444244	0.494845	0.57469	-1.74007	0.252174	0.363876	1.34999	1.34999	88.4173	207.699	153.852
Tb927.11.12340	predicted Zinc finger, C3HC4 type (RING finger) protein	397688	0.210553	0.238775	0.772781	-1.29403	2.94336e-12	1.15135e-11	0.2223	-4.49842	1.70156e-15	1.49857e-14	0.287663	-3.4763	76.872	99.4745	345.803
Tb927.11.12420	kinetoplastid kinetochore protein 19	310032	0.258771	0.289747	0.571467	-1.74988	0.0595887	0.0796986	1.2525	1.2525	0.548287	0.666685	2.19173	2.19173	135.593	237.272	108.258
Tb927.11.12580	hypothetical protein, conserved	529691	6.38294e-06	1.19264e-05	1.00797	1.00797	0.0132148	0.0198025	1.01678	1.01678	0.0152495	0.0346392	1.00874	1.00874	261.361	259.296	257.049
Tb927.11.12590	Der1-like family, putative	312880	7.44085e-08	1.68257e-07	1.94089	1.94089	0.0212177	0.0307544	1.09356	1.09356	0.000439413	0.00147057	0.563433	-1.77483	183.419	94.5025	167.726
Tb927.11.12680	prefoldin subunit 2, putative	282387	5.94477e-14	2.13163e-13	3.22179	3.22179	1.40973e-07	3.72464e-07	1.6082	1.6082	0.0029928	0.00825487	0.499165	-2.00334	209.952	65.1663	130.551
Tb927.11.1270	Mitochondrial ATP synthase subunit, putative	300425	3.418e-16	1.39499e-15	1.51972	1.51972	1.19674e-24	1.05397e-23	4.91749	4.91749	0.237236	0.344529	3.23579	3.23579	254.306	167.337	51.7145
Tb927.11.12830	acyl-CoA binding protein, putative	280517	2.72697e-08	6.45727e-08	1.23843	1.23843	2.41393e-07	6.19876e-07	1.61632	1.61632	0.332139	0.452262	1.30514	1.30514	173.613	140.188	107.412
Tb927.11.12880	Present in the outer mitochondrial membrane proteome 17	489428	0.132057	0.155373	0.560653	-1.78363	0.279711	0.324284	0.856147	-1.16802	0.572051	0.685915	1.52705	1.52705	186.913	333.384	218.319
Tb927.11.12960	hypothetical protein, conserved	205984	5.78485e-07	1.21168e-06	1.43301	1.43301	0.000461644	0.000818888	1.17585	1.17585	0.0493666	0.0956834	0.820542	-1.21871	117.571	82.045	99.9888
Tb927.11.12970	hypothetical protein, conserved	248162	5.95207e-10	1.6151e-09	1.69951	1.69951	1.19016e-07	3.16675e-07	1.60899	1.60899	0.127803	0.211044	0.946737	-1.05626	165.7	97.4987	102.984
Tb927.11.13003	ubiquitin-60S ribosomal protein L40	6.89858e+06	4.52075e-27	3.49141e-26	0.903191	-1.10719	1.32334e-35	1.76368e-34	0.38633	-2.58846	2.01624e-110	3.03645e-107	0.427739	-2.33787	1999.03	2213.29	5174.4
Tb927.11.13007	ubiquitin-60S ribosomal protein L40	3.23544e+06	4.5885e-25	3.05765e-24	1.29864	1.29864	1.98685e-05	4.0877e-05	0.559746	-1.78653	1.69477e-49	2.60441e-48	0.431025	-2.32005	1251.38	963.611	2235.63
Tb927.11.13020	calmodulin	265063	4.28136e-11	1.28441e-10	1.72439	1.72439	8.02574e-09	2.36995e-08	1.60845	1.60845	0.133778	0.219331	0.932762	-1.07208	177.517	102.945	110.366
Tb927.11.13090	elongation factor 1 gamma, putative	291250	7.90246e-09	1.94145e-08	1.1803	1.1803	2.09153e-14	9.66212e-14	2.95016	2.95016	0.229655	0.335136	2.49951	2.49951	207.972	176.203	70.4952
Tb927.11.13125	cytochrome oxidase subunit X	355924	5.64764e-05	9.62144e-05	0.955538	-1.04653	0.349968	0.39898	0.749034	-1.33505	0.000729264	0.00235681	0.783888	-1.27569	151.154	158.187	201.798
Tb927.11.13190	elongation factor 1 gamma, putative	295108	2.15002e-11	6.60801e-11	1.85384	1.85384	9.79033e-11	3.40514e-10	2.22898	2.22898	0.352053	0.474656	1.20236	1.20236	222.87	120.221	99.9875
Tb927.11.13230	VAMP-associated protein, putative	268202	0.195254	0.223105	0.629679	-1.58811	0.494717	0.542639	0.651787	-1.53424	0.0431295	0.0849995	1.03511	1.03511	95.0566	150.96	145.84
Tb927.11.13270	hypothetical protein, conserved	608420	0.102507	0.12194	0.737855	-1.35528	8.73379e-06	1.87901e-05	0.42395	-2.35877	2.5995e-09	1.70954e-08	0.574571	-1.74043	179.335	243.05	423.01
Tb927.11.13280	mitochondrial RNA binding protein 2	235381	1.00506e-10	2.9277e-10	3.77879	3.77879	0.0205146	0.0297926	0.944874	-1.05834	3.14972e-06	1.50586e-05	0.250047	-3.99925	139.277	36.8575	147.402
Tb927.11.13350	hypothetical protein, conserved	342708	0.0510248	0.0634022	0.667133	-1.49895	0.404827	0.454977	0.848292	-1.17884	0.202868	0.305213	1.27155	1.27155	138.688	207.886	163.49
Tb927.11.13450	hypothetical protein, conserved	252520	0.265192	0.296276	0.708556	-1.41132	0.310885	0.357672	0.700362	-1.42783	0.0318988	0.0657177	0.988434	-1.0117	95.8683	135.301	136.884
Tb927.11.13570	hypothetical protein, conserved	464114	3.74055e-09	9.37317e-09	1.08507	1.08507	2.10671e-05	4.32839e-05	1.25992	1.25992	0.0274492	0.0577352	1.16114	1.16114	254.039	234.123	201.631
Tb927.11.13690	Radial spoke protein 11	354524	1.24166e-07	2.73784e-07	1.26075	1.26075	1.52972e-05	3.19524e-05	1.45196	1.45196	0.137096	0.223208	1.15166	1.15166	212.635	168.658	146.447
Tb927.11.1370	Dithiol glutaredoxin 1	296642	1.16245e-08	2.81909e-08	1.37017	1.37017	6.95219e-11	2.44626e-10	2.35608	2.35608	0.855515	0.907967	1.71956	1.71956	210.634	153.728	89.3999
Tb927.11.13710	hypothetical protein, conserved	318416	1.34e-08	3.22887e-08	1.42463	1.42463	0.000232835	0.000429191	1.20179	1.20179	0.0116079	0.0274866	0.843578	-1.18543	183.137	128.55	152.387
Tb927.11.13780	profilin	739095	5.30495e-09	1.31402e-08	1.07387	1.07387	0.0137998	0.0205971	0.923029	-1.08339	0.000117226	0.000446943	0.859533	-1.16342	355.696	331.228	385.358
Tb927.11.13800	hypothetical protein, conserved	205093	1.66908e-10	4.7697e-10	1.571	1.571	1.24805e-09	3.94038e-09	1.82229	1.82229	0.32506	0.444632	1.15996	1.15996	140.24	89.2682	76.9582
Tb927.11.1390	class I transcription factor A, subunit 1	317977	0.652267	0.683587	0.475984	-2.10091	0.97966	0.986276	0.797987	-1.25315	0.615904	0.719033	1.6765	1.6765	110.98	233.159	139.075
Tb927.11.13950	Mut7-C RNAse domain containing protein, putative	239583	0.0319111	0.0406583	0.689518	-1.45029	0.966829	0.975248	0.676904	-1.47731	0.0255403	0.0543272	0.981706	-1.01864	88.8191	128.813	131.214
Tb927.11.13960	U6 snRNA-associated Sm-like protein LSm4p	475818	0.0011118	0.00166273	0.942664	-1.06082	0.0174902	0.0256728	0.512156	-1.95253	1.16894e-08	7.27447e-08	0.543307	-1.84058	164.86	174.887	321.893
Tb927.11.13970	Pab1p-dependent poly(A) ribonuclease subunit, putative	261208	0.000286104	0.000453073	0.920234	-1.08668	0.00018105	0.00033787	1.35455	1.35455	0.784752	0.850242	1.47196	1.47196	139.63	151.733	103.083
Tb927.11.13990	GDP-L-fucose synthetase	204415	1.01741e-08	2.47531e-08	2.11187	2.11187	7.27719e-05	0.000141595	1.35434	1.35434	0.0214526	0.0466874	0.641298	-1.55934	133.293	63.1163	98.4197
Tb927.11.14000	nuclear RNA binding domain 1	1.6755e+06	4.41804e-67	1.75094e-65	3.18044	3.18044	3.58569e-31	4.02989e-30	1.86537	1.86537	1.62254e-14	1.37278e-13	0.586514	-1.70499	1314.6	413.34	704.74
Tb927.11.14020	nuclear RNA binding domain 2	3.75333e+06	1.0562e-47	2.52482e-46	1.72463	1.72463	0.00031652	0.000574313	1.07465	1.07465	1.0228e-33	1.11619e-32	0.623122	-1.60482	2138.65	1240.06	1990.08
Tb927.11.14080	cyclin 2	550442	0.0689635	0.0847137	0.5293	-1.88929	0.886837	0.90609	0.723762	-1.38167	0.0392072	0.0789386	1.36739	1.36739	192.613	363.901	266.127
Tb927.11.14130	ribosomal protein L18, putative	3.02878e+06	1.84821e-10	5.26165e-10	0.811611	-1.23212	4.63843e-06	1.02577e-05	0.54424	-1.83742	3.52065e-28	3.58249e-27	0.670568	-1.49127	1050.64	1294.51	1930.47
Tb927.11.14165	hypothetical protein	1.57505e+06	2.04589e-09	5.27588e-09	0.882247	-1.13347	0.405635	0.455546	0.755182	-1.32418	2.64702e-08	1.60097e-07	0.855975	-1.16826	658.104	745.941	871.451
Tb927.11.14190	Staphylococcal nuclease homologue/Tudor domain containing protein, putative	387295	3.03383e-25	2.03971e-24	2.36735	2.36735	1.02619e-31	1.17973e-30	4.38597	4.38597	0.828526	0.887454	1.85269	1.85269	361.057	152.515	82.321
Tb927.11.14250	T-complex protein 1, epsilon subunit, putative	357637	1.52028e-06	3.0245e-06	0.825065	-1.21203	2.13047e-06	4.95903e-06	1.30871	1.30871	0.564738	0.67931	1.58618	1.58618	182.321	220.977	139.314
Tb927.11.14290	vacuolar sorting protein, putative	281693	0.00147245	0.00215921	1.48287	1.48287	0.0655569	0.0872162	0.545784	-1.83223	3.15697e-07	1.75439e-06	0.36806	-2.71695	109.539	73.8696	200.7
Tb927.11.14390	hypothetical protein, conserved	218737	3.12835e-08	7.36141e-08	2.27213	2.27213	0.00324641	0.00524768	1.11205	1.11205	0.00213639	0.00617543	0.489433	-2.04318	132.438	58.2882	119.093
Tb927.11.14410	Ankyrin repeats (3 copies), putative	376384	9.44189e-07	1.93462e-06	1.33871	1.33871	0.0133421	0.0199536	0.919114	-1.088	0.00444717	0.0119109	0.686566	-1.45652	190.048	141.963	206.773
Tb927.11.14430	proteasome regulatory non-ATP-ase subunit	280394	1.10158e-06	2.22681e-06	1.1499	1.1499	1.64808e-06	3.8903e-06	1.5388	1.5388	0.552211	0.670129	1.33821	1.33821	167.262	145.458	108.696
Tb927.11.14460	ADP-ribosylation factor GTPase activating protein 1, putative	339665	0.0764269	0.0930468	0.64082	-1.5605	0.0771289	0.101358	0.525997	-1.90115	0.000373109	0.0012627	0.820819	-1.2183	108.956	170.026	207.142
Tb927.11.14495	hypothetical protein	548165	0.00327157	0.00463935	0.77826	-1.28492	7.06511e-05	0.000137646	0.399605	-2.50247	6.09713e-12	4.88419e-11	0.513459	-1.94757	157.709	202.643	394.662
Tb927.11.1450	2-oxoglutarate dehydrogenase E1 component, putative	264122	2.29743e-11	7.03237e-11	2.1546	2.1546	4.35543e-11	1.55066e-10	2.44323	2.44323	0.422053	0.543723	1.13396	1.13396	211.408	98.1191	86.528
Tb927.11.14590	G5-interacting protein	247996	0.0731509	0.0893473	0.64888	-1.54112	0.0181804	0.0266339	1.06145	1.06145	0.722993	0.805941	1.63582	1.63582	108.129	166.639	101.869
Tb927.11.14705	hypothetical protein	391155	1.84772e-06	3.63747e-06	1.14517	1.14517	0.00569479	0.0089337	1.17658	1.17658	0.0152874	0.0346728	1.02743	1.02743	211.663	184.831	179.897
Tb927.11.14740	YqaJ-like viral recombinase domain containing protein, putative	1.06786e+06	6.79756e-05	0.000114637	0.892113	-1.12093	2.51098e-11	9.04674e-11	0.361449	-2.76665	9.6872e-26	9.53525e-25	0.40516	-2.46816	295.836	331.613	818.473
Tb927.11.14830	hypothetical protein, conserved	293089	0.155645	0.181005	0.777556	-1.28608	2.61456e-06	5.98408e-06	0.323578	-3.09045	2.34798e-09	1.55773e-08	0.416147	-2.403	73.7323	94.8258	227.866
Tb927.11.14880	Paraflagellar Rod Proteome Component 9, putative	546474	0.0210818	0.0275123	0.674276	-1.48307	0.376984	0.427513	0.639065	-1.56478	0.0010261	0.00319938	0.94778	-1.0551	195.895	290.526	306.533
Tb927.11.15010	Serine/threonine-protein kinase NEK21, putative	208355	8.77937e-06	1.60848e-05	1.35265	1.35265	1.49233e-05	3.1258e-05	1.59775	1.59775	0.560178	0.676527	1.1812	1.1812	131.508	97.2224	82.3081
Tb927.11.15020	iron superoxide dismutase	247013	6.58428e-25	4.36825e-24	3.81705	3.81705	1.92742e-29	2.02986e-28	5.68775	5.68775	0.87854	0.919445	1.49009	1.49009	262.729	68.8304	46.1921
Tb927.11.15030	small GTPase	266610	0.0025259	0.00361941	1.10022	1.10022	0.144423	0.179308	1.03175	1.03175	0.0702637	0.129361	0.937768	-1.06636	135.418	123.082	131.25
Tb927.11.15090	hypothetical protein, conserved	247747	6.30441e-17	2.68964e-16	2.32391	2.32391	2.5186e-20	1.64199e-19	4.18129	4.18129	0.974033	0.982858	1.79925	1.79925	228.028	98.1226	54.5352
Tb927.11.15100	Tb5.20	314482	0.135529	0.159086	0.509831	-1.96143	0.131934	0.165993	0.945849	-1.05725	0.884803	0.922793	1.85522	1.85522	119.924	235.223	126.79
Tb927.11.15180	hypothetical protein, conserved	376334	8.78426e-07	1.80725e-06	1.07462	1.07462	0.113197	0.144348	0.727268	-1.37501	0.000209906	0.000754458	0.67677	-1.47761	161.877	150.637	222.582
Tb927.11.15210	TLR4 regulator and MIR-interacting MSAP, putative	256339	6.90676e-05	0.000116101	1.48885	1.48885	0.659988	0.700453	0.771886	-1.29553	0.000146126	0.000543372	0.518446	-1.92884	121.199	81.4049	157.017
Tb927.11.15255	hypothetical protein	402398	8.66913e-09	2.116e-08	1.5701	1.5701	0.00134242	0.00227924	1.1362	1.1362	0.00224922	0.00645205	0.723651	-1.38188	230.781	146.985	203.115
Tb927.11.15270	phosphopantetheine adenylyltransferase, putative	256176	0.117377	0.139079	0.814782	-1.22732	0.0141251	0.021041	0.456693	-2.18965	6.51193e-05	0.000264339	0.560509	-1.78409	80.5876	98.9068	176.459
Tb927.11.1530	expression site-associated gene 3 (ESAG3) protein, putative	483773	5.10399e-19	2.50378e-18	1.8062	1.8062	4.54801e-22	3.39074e-21	3.16693	3.16693	0.82762	0.887114	1.75336	1.75336	396.772	219.672	125.286
Tb927.11.15440	NADH dehydrogenase (ubiquinone) 1 beta subcomplex subunit, putative	259417	4.6624e-10	1.28131e-09	1.50713	1.50713	3.58667e-09	1.09787e-08	2.02072	2.02072	0.327512	0.44758	1.34077	1.34077	181.21	120.235	89.6761
Tb927.11.155	hypothetical protein	214683	4.47454e-18	2.04822e-17	3.03664	3.03664	3.96367e-20	2.55098e-19	4.37111	4.37111	0.679421	0.772815	1.43946	1.43946	210.037	69.1674	48.0511
Tb927.11.15590	hypothetical protein, conserved	229800	1.57838e-08	3.79112e-08	1.61036	1.61036	6.45148e-07	1.59539e-06	1.86156	1.86156	0.210924	0.314818	1.15599	1.15599	159.133	98.8187	85.4838
Tb927.11.15840	L-Lysine transport protein, putative	505575	6.30929e-11	1.87412e-10	1.28441	1.28441	7.9347e-09	2.34767e-08	1.54809	1.54809	0.151159	0.24115	1.20529	1.20529	311.509	242.531	201.222
Tb927.11.15860	L-Lysine transport protein, putative	764550	5.45263e-07	1.14688e-06	0.887869	-1.12629	1.0096e-08	2.95235e-08	1.59221	1.59221	0.872344	0.916281	1.7933	1.7933	424.974	478.644	266.908
Tb927.11.15880	60S ribosomal protein L27, putative	3.37192e+06	1.17486e-23	7.34168e-23	1.25477	1.25477	4.6377e-07	1.15635e-06	0.570194	-1.75379	6.64536e-52	1.07612e-50	0.454419	-2.20061	1310.73	1044.6	2298.75
Tb927.11.15900	60S ribosomal protein L27, putative	3.83098e+06	2.14548e-26	1.56091e-25	1.16427	1.16427	1.19807e-15	6.03443e-15	0.432208	-2.3137	2.35303e-75	1.18122e-73	0.371226	-2.69377	1243.25	1067.84	2876.52
Tb927.11.15950	amino acid transporter, putative	427592	0.286405	0.317618	0.281969	-3.54649	0.683789	0.722927	0.704054	-1.42035	0.129165	0.213059	2.49692	2.49692	112.464	398.854	159.738
Tb927.11.16080	Soluble NSF attachment protein, SNAP, putative	244772	1.25083e-13	4.4116e-13	1.91142	1.91142	2.56752e-17	1.42682e-16	3.23241	3.23241	0.813104	0.875072	1.6911	1.6911	204.473	106.974	63.2572
Tb927.11.16130	nucleoside diphosphate kinase	966612	6.34496e-50	1.70634e-48	2.71262	2.71262	2.61044e-55	5.61617e-54	3.59192	3.59192	0.43628	0.559658	1.32415	1.32415	890.196	328.168	247.833
Tb927.11.16150	tubulin binding cofactor A, putative	257112	0.000434476	0.00067665	0.971268	-1.02958	0.0885963	0.115321	1.01119	1.01119	0.0351103	0.0715509	1.0411	1.0411	125.305	129.012	123.919
Tb927.11.16260	SPRY domain/HECT-domain (ubiquitin-transferase), putative	1.10879e+06	7.20729e-16	2.89562e-15	1.48801	1.48801	0.0157028	0.0232032	0.97285	-1.02791	3.46732e-10	2.45154e-09	0.653792	-1.52954	587.196	394.618	603.583
Tb927.11.16280	60S ribosomal protein L8, putative	3.82308e+06	1.15865e-19	5.89502e-19	0.949972	-1.05266	1.18875e-10	4.08735e-10	0.502003	-1.99202	8.30763e-54	1.39014e-52	0.52844	-1.89236	1311.43	1380.49	2612.39
Tb927.11.16320	hypothetical protein, conserved	320613	0.00332048	0.00470428	0.809924	-1.23468	0.649956	0.691266	0.735036	-1.36048	0.00738801	0.0186683	0.907538	-1.10188	129.292	159.635	175.899
Tb927.11.16390	cyclin dependent kinases regulatory subunit, putative	261381	3.58651e-05	6.22985e-05	0.973507	-1.02721	3.1192e-05	6.24669e-05	1.32013	1.32013	0.683387	0.775249	1.35605	1.35605	140.957	144.793	106.775
Tb927.11.16430	18 kDa ER-associated protein	811941	3.13974e-12	1.04151e-11	1.63883	1.63883	0.608983	0.65276	0.755568	-1.32351	5.171e-12	4.18684e-11	0.46104	-2.16901	385.731	235.369	510.519
Tb927.11.16520	hypothetical protein, conserved	320405	2.12653e-14	7.88807e-14	2.71681	2.71681	1.66444e-10	5.64559e-10	1.98156	1.98156	0.0424567	0.0841906	0.729369	-1.37105	250.828	92.3243	126.581
Tb927.11.16540	Roadblock/LC7 domain containing protein, putative	251263	0.044477	0.055587	0.63382	-1.57774	0.452838	0.50256	0.732905	-1.36443	0.15745	0.25009	1.15633	1.15633	94.0426	148.374	128.315
Tb927.11.16550	Zinc finger protein, C3H1 type-like	1.30585e+06	0.965649	0.970158	0.440205	-2.27167	0.00255452	0.00419532	0.99663	-1.00338	0.00347651	0.00951933	2.26401	2.26401	475.324	1079.78	476.932
Tb927.11.16575	hypothetical protein	298785	7.73313e-12	2.46218e-11	2.02494	2.02494	1.598e-06	3.77801e-06	1.21774	1.21774	0.00695691	0.0176978	0.601371	-1.66287	185.008	91.3646	151.927
Tb927.11.16610	zinc-finger of a C2HC-type, putative	339349	0.680134	0.71011	0.497875	-2.00854	0.000441408	0.000786699	0.455228	-2.1967	0.000153275	0.000565764	0.914343	-1.09368	93.8855	188.572	206.238
Tb927.11.16615	Protein of unknown function (DUF2638), putative	273644	1.86811e-10	5.30825e-10	1.89756	1.89756	6.9156e-07	1.70736e-06	1.75359	1.75359	0.0419155	0.0834358	0.924127	-1.0821	192.649	101.524	109.86
Tb927.11.16660	Dopey, N-terminal, putative	549762	0.164306	0.190489	0.477284	-2.09519	0.979727	0.986276	0.641679	-1.55841	0.134278	0.219807	1.34444	1.34444	176.156	369.079	274.523
Tb927.11.167	ribosome associated membrane protein RAMP4, putative	1.47401e+06	0.0790841	0.0956631	0.244243	-4.09428	1.37632e-55	3.00397e-54	0.110297	-9.06647	3.30129e-40	3.94583e-39	0.451585	-2.21442	139.225	570.028	1262.28
Tb927.11.16730	dihydrolipoyl dehydrogenase	314475	1.58268e-05	2.84429e-05	0.899895	-1.11124	8.11516e-06	1.74842e-05	1.40651	1.40651	0.749941	0.827407	1.56297	1.56297	168.973	187.77	120.137
Tb927.11.1690	Emopamil binding protein, putative	188201	6.68812e-17	2.83727e-16	3.36456	3.36456	9.58987e-18	5.38893e-17	3.55537	3.55537	0.502584	0.626048	1.05671	1.05671	179.413	53.3244	50.4626
Tb927.11.16960	hypothetical protein, conserved	773986	0.0149097	0.0196965	0.644835	-1.55078	1.70408e-06	4.01619e-06	0.390173	-2.56297	1.12347e-12	9.24559e-12	0.605073	-1.65269	210.704	326.757	540.028
Tb927.11.17015	Cytochrome c oxidase assembly factor 6 homolog, putative	211400	1.06722e-10	3.09678e-10	1.80951	1.80951	4.05522e-10	1.34431e-09	2.02638	2.02638	0.37595	0.500603	1.11984	1.11984	154.371	85.3105	76.1806
Tb927.11.1710	guide RNA-binding protein of 21 kDa	267655	7.37185e-05	0.000123768	0.852449	-1.17309	4.07135e-08	1.12298e-07	2.03921	2.03921	0.296781	0.41308	2.39218	2.39218	156.703	183.826	76.8446
Tb927.11.17840	retrotransposon hot spot protein (RHS), degenerate	236988	1.1639e-11	3.62904e-11	1.8036	1.8036	4.60615e-13	1.92157e-12	2.68049	2.68049	0.776237	0.844662	1.48619	1.48619	186.854	103.6	69.7088
Tb927.11.17890	expression site-associated gene 1 (ESAG1) protein, putative	322989	8.69392e-08	1.95127e-07	1.33068	1.33068	2.85608e-08	7.98007e-08	1.8512	1.8512	0.705427	0.792816	1.39116	1.39116	212.716	159.855	114.907
Tb927.11.18600	variant surface glycoprotein (VSG), putative	213765	0.00870183	0.0117956	1.01015	1.01015	0.383863	0.434542	0.641941	-1.55778	0.000310439	0.00106677	0.635493	-1.57358	85.0817	84.2271	132.538
Tb927.11.1870	histone H1	498396	7.16613e-13	2.45836e-12	1.64169	1.64169	3.52617e-16	1.80626e-15	2.92889	2.92889	0.852058	0.905575	1.78406	1.78406	391.96	238.753	133.826
Tb927.11.18700	hypothetical protein, conserved	415382	0.0967512	0.115454	0.279591	-3.57665	0.902569	0.917805	0.702043	-1.42441	0.100443	0.172876	2.51097	2.51097	108.68	388.711	154.805
Tb927.11.1880	histone H1	629253	4.0931e-27	3.17743e-26	2.53733	2.53733	7.56636e-33	9.11595e-32	4.58458	4.58458	0.993297	0.994302	1.80685	1.80685	600.014	236.474	130.876
Tb927.11.1900	T-complex protein 1, beta subunit, putative	270153	1.38895e-10	3.99954e-10	1.41999	1.41999	2.07629e-14	9.62123e-14	3.06494	3.06494	0.610986	0.717741	2.15842	2.15842	206.065	145.118	67.2332
Tb927.11.19470	expression site-associated gene 3 (ESAG3), frameshifted and degenerate	393200	2.57811e-12	8.60895e-12	1.77589	1.77589	8.18429e-09	2.41204e-08	1.70151	1.70151	0.0526302	0.101098	0.958114	-1.04372	270.224	152.163	158.815
Tb927.11.19800	hypothetical protein	528894	0.458142	0.492478	0.312318	-3.20187	0.146057	0.181038	1.05505	1.05505	0.0299243	0.0619889	3.37814	3.37814	164.673	527.262	156.08
Tb927.11.2050	60S acidic ribosomal protein P0, putative	3.92471e+06	6.1714e-05	0.000104546	0.610703	-1.63746	9.11015e-21	6.15242e-20	0.403766	-2.47668	1.25446e-38	1.45324e-37	0.66115	-1.51252	1075.9	1761.75	2664.67
Tb927.11.2060	60S acidic ribosomal protein P0, putative	3.20057e+06	4.50596e-17	1.94999e-16	0.930731	-1.07442	1.27264e-08	3.68576e-08	0.50894	-1.96487	4.3702e-45	5.77327e-44	0.546818	-1.82876	1102.07	1184.09	2165.43
Tb927.11.2130	proteasome regulatory non-ATP-ase subunit 3	243041	8.08924e-05	0.000135661	1.70044	1.70044	0.596811	0.641083	0.929807	-1.07549	0.000239677	0.000853318	0.546803	-1.82881	129.108	75.9262	138.855
Tb927.11.2245	hypothetical protein	348791	9.91997e-19	4.80369e-18	2.43027	2.43027	6.58178e-22	4.8352e-21	3.88922	3.88922	0.861393	0.911635	1.60032	1.60032	319.596	131.506	82.1748
Tb927.11.2370	mRNA export factor MEX67	301895	0.718433	0.745152	0.551716	-1.81253	0.0114863	0.0173679	1.41603	1.41603	0.0424866	0.0841906	2.56659	2.56659	134.609	243.983	95.0611
Tb927.11.2390	Tubulin-tyrosine ligase family, putative	208808	0.000120524	0.000200121	1.01886	1.01886	0.000273508	0.000498673	1.47127	1.47127	0.545114	0.665269	1.44403	1.44403	118.426	116.234	80.4926
Tb927.11.2400	Flabarin-like protein	609861	0.245122	0.274873	0.547712	-1.82578	0.791298	0.824132	0.773748	-1.29241	0.137972	0.223801	1.41269	1.41269	221.999	405.32	286.913
Tb927.11.2610	hypothetical protein, conserved	807908	5.12651e-15	1.95952e-14	1.24624	1.24624	1.76195e-14	8.24066e-14	1.75683	1.75683	0.323692	0.443568	1.40971	1.40971	514.258	412.649	292.719
Tb927.11.2660	Golgi reassembly stacking protein (GRASP homologue), putative	238045	0.01063	0.0142935	0.889613	-1.12408	0.754652	0.788146	0.788545	-1.26816	0.0160093	0.0357715	0.886391	-1.12817	101.701	114.32	128.973
Tb927.11.2910	phosphoglycerate mutase, putative	238552	0.00418265	0.0058596	0.798126	-1.25294	0.00791092	0.0121694	1.33372	1.33372	0.615243	0.718818	1.67106	1.67106	120.974	151.572	90.704
Tb927.11.2970	hypothetical protein, conserved	225091	0.281093	0.312648	0.556434	-1.79716	0.0266135	0.0380627	0.391944	-2.55138	0.00114122	0.00352911	0.704386	-1.41968	59.2499	106.481	151.169
Tb927.11.3000	60S ribosomal protein L37, putative	3.63816e+06	6.63657e-22	3.78586e-21	0.980692	-1.01969	3.52743e-05	7.03618e-05	0.583527	-1.71372	3.80824e-44	4.94415e-43	0.595016	-1.68063	1367.18	1394.1	2342.96
Tb927.11.3080	vesicular protein trafficking mediator, putative	227083	2.09154e-17	9.26429e-17	2.33703	2.33703	4.56806e-23	3.67888e-22	4.79943	4.79943	0.63869	0.740468	2.05364	2.05364	214.425	91.7511	44.6773
Tb927.11.3140	dual specificity tyrosine-phosphorylation-regulated kinase 2, putative	258188	0.814913	0.83487	0.351646	-2.84377	0.0203788	0.0296813	0.385538	-2.59378	0.0495497	0.0957918	1.09638	1.09638	58.5382	166.469	151.835
Tb927.11.320	dynein light chain 1, putative	270333	2.09473e-05	3.72013e-05	1.32515	1.32515	0.120269	0.152334	0.890838	-1.12254	0.00243386	0.00688984	0.672253	-1.48753	134.23	101.294	150.678
Tb927.11.3230	60S ribosomal protein L44	5.36407e+06	6.51319e-29	5.90896e-28	1.07045	1.07045	4.69488e-08	1.28321e-07	0.568781	-1.75815	1.99886e-62	4.49295e-61	0.531348	-1.88201	2022.87	1889.74	3556.51
Tb927.11.3240	T-complex protein 1, zeta subunit, putative	221342	1.13238e-05	2.06211e-05	1.04224	1.04224	3.34512e-07	8.4526e-07	1.38786	1.38786	0.826821	0.886889	1.33162	1.33162	123.951	118.928	89.3109
Tb927.11.3280	Kinesin-13 5, putative	295801	0.0233149	0.0302431	0.597441	-1.6738	0.0966175	0.12522	0.911928	-1.09658	0.412461	0.533191	1.52639	1.52639	118.439	198.244	129.878
Tb927.11.3310	ubiquitin-conjugating enzyme, putative	1.27668e+06	0.93391	0.940781	0.423877	-2.35918	1.7734e-06	4.17302e-06	0.397798	-2.51384	3.42491e-06	1.62199e-05	0.938474	-1.06556	313.196	738.884	787.325
Tb927.11.3460	hypothetical protein, conserved	519621	0.107398	0.127657	0.58325	-1.71453	0.000360841	0.00065081	0.403936	-2.47564	3.4506e-07	1.89657e-06	0.692561	-1.44392	140.844	241.481	348.679
Tb927.11.3570	metallo-peptidase, Clan MA(E) Family M1	428449	0.0140045	0.018615	0.695107	-1.43863	0.142323	0.176992	0.851963	-1.17376	0.228076	0.333874	1.22566	1.22566	176.056	253.279	206.648
Tb927.11.3580	Thiamin pyrophosphokinase, vitamin B1 binding domain containing protein, putative	250745	3.87396e-27	3.02289e-26	3.53343	3.53343	4.14723e-38	5.83714e-37	12.0991	12.0991	0.337217	0.457935	3.42418	3.42418	287.307	81.3108	23.7461
Tb927.11.3590	40S ribosomal protein S4, putative	5.12792e+06	8.69135e-26	6.08799e-25	1.05274	1.05274	2.83938e-09	8.79694e-09	0.569761	-1.75512	1.11398e-60	2.39665e-59	0.541218	-1.84768	1929.39	1832.74	3386.32
Tb927.11.3670	hypothetical protein, conserved	253945	0.0147633	0.0195202	0.935573	-1.06886	0.118245	0.149896	0.924711	-1.08142	0.273709	0.388506	0.988391	-1.01175	118.009	126.135	127.617
Tb927.11.3705	DNA-directed RNA polymerases I, II, and III subunit RPABC5, putative	410829	6.91151e-18	3.12575e-17	2.29604	2.29604	2.93673e-14	1.35251e-13	2.14404	2.14404	0.0562058	0.106876	0.9338	-1.07089	320.445	139.564	149.458
Tb927.11.3720	Ring finger domain containing protein, putative	617047	0.00666313	0.00913905	0.244774	-4.0854	0.0239665	0.0344404	0.429251	-2.32964	0.469797	0.59505	1.75366	1.75366	126.717	517.688	295.204
Tb927.11.4020	Complex1_LYR-like, putative	327634	3.84647e-05	6.65837e-05	1.08213	1.08213	0.00658065	0.0102593	1.16054	1.16054	0.0758027	0.137707	1.07246	1.07246	173.723	160.539	149.691
Tb927.11.4290	40S ribosomal protein S12	2.06555e+06	9.76236e-09	2.37898e-08	0.887803	-1.12638	1.07416e-08	3.13504e-08	0.502121	-1.99155	4.17328e-30	4.36456e-29	0.565577	-1.76811	698.92	787.247	1391.94
Tb927.11.4300	60S ribosomal protein L18, putative	4.42048e+06	3.61883e-35	4.43086e-34	1.29375	1.29375	6.81292e-09	2.03174e-08	0.554122	-1.80466	7.21614e-74	3.29318e-72	0.428307	-2.33477	1698.57	1312.91	3065.34
Tb927.11.440	conserved protein	236103	2.2375e-05	3.96899e-05	0.960632	-1.04098	6.2755e-05	0.000122739	1.53098	1.53098	0.497956	0.621311	1.59372	1.59372	133.133	138.589	86.9597
Tb927.11.4450	ALBA-Domain Protein	266760	9.26929e-08	2.06808e-07	1.41349	1.41349	2.26341e-05	4.63137e-05	1.40217	1.40217	0.103702	0.17647	0.991997	-1.00807	162.571	115.014	115.942
Tb927.11.4460	ALBA-Domain Protein	734104	5.8605e-18	2.67452e-17	1.31939	1.31939	1.26272e-22	9.90444e-22	2.22015	2.22015	0.834089	0.891129	1.68271	1.68271	507.743	384.833	228.698
Tb927.11.4480	Flagellar radial spoke protein 4/6	261826	0.538674	0.572912	0.426415	-2.34513	0.820068	0.851153	0.71373	-1.40109	0.663956	0.758663	1.67379	1.67379	83.7857	196.489	117.391
Tb927.11.4570	Ras-related protein Rab5B	301645	7.27312e-06	1.34893e-05	1.58638	1.58638	0.431181	0.481362	0.768029	-1.30203	6.20845e-05	0.000252701	0.48414	-2.06552	143.789	90.64	187.218
Tb927.11.4590	hypothetical protein, conserved	287990	2.20486e-12	7.37893e-12	1.99928	1.99928	1.76528e-10	5.97419e-10	2.02687	2.02687	0.171493	0.266256	1.0138	1.0138	214.841	107.459	105.997
Tb927.11.4630	hypothetical protein, conserved	548640	0.237974	0.267454	0.534528	-1.87081	0.00566754	0.00890022	0.420779	-2.37655	0.000102936	0.000399541	0.787197	-1.27033	148.632	278.063	353.232
Tb927.11.4670	hypothetical protein, conserved	266219	0.0957113	0.114307	0.652644	-1.53223	0.82753	0.857125	0.730968	-1.36805	0.0485753	0.0942723	1.12001	1.12001	100.467	153.938	137.443
Tb927.11.4700	prostaglandin f synthase	401088	1.40404e-53	4.31527e-52	5.21302	5.21302	7.84532e-68	2.36301e-66	13.2665	13.2665	0.685164	0.775249	2.54488	2.54488	491.273	94.2398	37.0312
Tb927.11.4740	paraflagellar rod component, putative	289715	1.54688e-07	3.39098e-07	1.6647	1.6647	0.00463061	0.00733302	1.2262	1.2262	0.00409524	0.0110726	0.736591	-1.35761	173.591	104.277	141.568
Tb927.11.4770	retrotransposon hot spot protein (RHS, pseudogene), putative	619402	3.2752e-27	2.58243e-26	1.90559	1.90559	3.01455e-32	3.57474e-31	3.50699	3.50699	0.883473	0.922793	1.84037	1.84037	526.064	276.063	150.004
Tb927.11.4820	60S ribosomal protein L17, putative	3.75897e+06	9.7023e-29	8.54483e-28	1.19391	1.19391	0.375822	0.426956	0.756298	-1.32223	3.23688e-36	3.63786e-35	0.633464	-1.57862	1686.45	1412.55	2229.88
Tb927.11.4860	Ring finger domain containing protein, putative	328935	0.23849	0.267835	0.286517	-3.4902	0.0400252	0.0550987	0.434918	-2.29928	0.477788	0.603143	1.51795	1.51795	72.8312	254.195	167.46
Tb927.11.4880	Calmodulin-binding, putative	274765	0.000122112	0.000202533	0.956068	-1.04595	0.0361797	0.0504039	1.01251	1.01251	0.0377736	0.076461	1.05904	1.05904	133.395	139.524	131.746
Tb927.11.4900	WD40/YVTN repeat-like-containing protein	375371	0.271005	0.301873	0.618836	-1.61594	0.00359912	0.00576013	0.480685	-2.08037	8.22493e-05	0.00032426	0.776757	-1.2874	113.752	183.816	236.645
Tb927.11.4950	hypothetical protein, conserved	252064	0.886272	0.899411	0.364947	-2.74012	0.684045	0.722927	0.60128	-1.66312	0.589538	0.700746	1.64758	1.64758	70.7173	193.774	117.611
Tb927.11.500	RNA-binding protein, UBP1	1.37939e+06	0.0598028	0.0738221	0.497961	-2.00819	8.99779e-10	2.86483e-09	1.39849	1.39849	0.000111218	0.000429471	2.80844	2.80844	585.017	1174.83	418.319
Tb927.11.510	RNA-binding protein, UBP2	483075	0.503437	0.536572	0.495716	-2.01728	0.0124869	0.0187865	1.16728	1.16728	0.0941107	0.164612	2.35474	2.35474	194.554	392.472	166.673
Tb927.11.5270	ubiquitin carboxyl-terminal hydrolase, putative	263518	0.0894254	0.10731	0.692733	-1.44356	0.000845323	0.0014616	0.392833	-2.54561	6.62667e-07	3.45844e-06	0.567077	-1.76343	73.207	105.678	186.356
Tb927.11.530	RNA-binding protein, putative	298314	0.0233476	0.0302594	0.212481	-4.70631	0.100634	0.130314	0.448922	-2.22756	0.40215	0.523003	2.11277	2.11277	58.214	273.973	129.675
Tb927.11.5350	myo-inositol/proton symporter (MIT)	311278	0.000175504	0.000284203	0.827262	-1.20881	9.63232e-06	2.06055e-05	1.71065	1.71065	0.804347	0.868971	2.06784	2.06784	172.209	208.167	100.669
Tb927.11.540	ABC transporter, mitochondrial, putative	320187	0.00485236	0.00676635	0.677602	-1.47579	4.54576e-06	1.00675e-05	1.57488	1.57488	0.163043	0.256628	2.3242	2.3242	160.323	236.603	101.8
Tb927.11.5450	malic enzyme	350495	2.06873e-06	4.05137e-06	1.0293	1.0293	3.70152e-05	7.35421e-05	1.24121	1.24121	0.27128	0.386516	1.20588	1.20588	187.978	182.628	151.448
Tb927.11.550	hypothetical protein SCD6.10	233902	2.81771e-13	9.82284e-13	2.18461	2.18461	3.37134e-14	1.54794e-13	2.61013	2.61013	0.61308	0.718588	1.19478	1.19478	191.152	87.4992	73.2344
Tb927.11.5540	emp24/gp25L/p24 family/GOLD, putative	216016	1.227e-10	3.55359e-10	1.64775	1.64775	1.43082e-13	6.30063e-13	4.22181	4.22181	0.807916	0.871577	2.56216	2.56216	182.809	110.944	43.3011
Tb927.11.5620	hypothetical protein, conserved	410123	0.286808	0.317832	0.567321	-1.76267	6.1342e-10	1.99097e-09	0.24433	-4.09282	2.31949e-12	1.89845e-11	0.430673	-2.32195	80.619	142.105	329.959
Tb927.11.5790	hypothetical protein, conserved	267661	1.71742e-15	6.77077e-15	2.53778	2.53778	1.45844e-13	6.40353e-13	2.51439	2.51439	0.160727	0.254259	0.990786	-1.0093	222.869	87.8204	88.6371
Tb927.11.5830	YL1 nuclear protein, putative	280109	1.68267e-07	3.67124e-07	1.13972	1.13972	1.9144e-09	5.96912e-09	1.9279	1.9279	0.849482	0.904396	1.69156	1.69156	178.478	156.598	92.5762
Tb927.11.5840	Protein translation factor SUI1 homolog, putative	278273	6.45773e-07	1.347e-06	1.32868	1.32868	0.00463914	0.0073388	1.16522	1.16522	0.00977874	0.0238297	0.876975	-1.14028	155.573	117.088	133.513
Tb927.11.5850	RNA-binding protein 38, putative	375321	4.15095e-06	7.87321e-06	1.092	1.092	0.231268	0.272954	0.745966	-1.34054	0.000183173	0.00066794	0.683121	-1.46387	164.079	150.256	219.955
Tb927.11.5950	hypothetical protein, conserved	1.30629e+07	6.60265e-138	5.52422e-136	3.84912	3.84912	2.18727e-65	6.33466e-64	3.77795	3.77795	1.94781e-30	2.06578e-29	0.981511	-1.01884	12878.1	3345.72	3408.75
Tb927.11.5960	hypothetical protein, conserved	913844	9.512e-66	3.58127e-64	5.0847	5.0847	2.17932e-60	5.75799e-59	3.98127	3.98127	0.00820546	0.0204255	0.78299	-1.27715	943.893	185.634	237.083
Tb927.11.600	Mitochondrial ATP synthase subunit, putative	616404	2.42526e-25	1.64524e-24	2.11956	2.11956	2.01821e-23	1.67001e-22	2.35774	2.35774	0.123664	0.205561	1.11237	1.11237	486.831	229.685	206.483
Tb927.11.6010	conserved protein, unknown function	233074	0.00410522	0.00576185	0.823612	-1.21416	0.0705852	0.0933286	1.01419	1.01419	0.187411	0.285092	1.23139	1.23139	108.36	131.566	106.844
Tb927.11.6040	Nodulin-like, putative	650790	0.221661	0.250053	0.488955	-2.04518	4.64605e-05	9.20652e-05	1.36813	1.36813	0.00949708	0.0233321	2.79807	2.79807	272.107	556.506	198.889
Tb927.11.6080	hypothetical protein, conserved	241653	0.192448	0.220065	0.847404	-1.18007	9.55783e-08	2.5657e-07	0.226739	-4.41036	1.09367e-10	8.11363e-10	0.267569	-3.73736	47.9849	56.6257	211.631
Tb927.11.6130	SKP1-like protein	243196	0.00134545	0.00199042	0.888817	-1.12509	0.0237309	0.034167	1.02972	1.02972	0.213976	0.318112	1.15853	1.15853	116.399	130.96	113.04
Tb927.11.6140	40S ribosomal protein S15A, putative	3.35118e+06	9.45173e-17	3.97606e-16	0.953998	-1.04822	1.55273e-06	3.68255e-06	0.53062	-1.88459	8.63128e-40	1.02352e-38	0.556206	-1.7979	1187.67	1244.93	2238.26
Tb927.11.6180	60S ribosomal protein L28, putative	5.69338e+06	1.11978e-38	1.62153e-37	1.22144	1.22144	2.8559e-09	8.8135e-09	0.524817	-1.90543	5.82203e-80	3.98544e-78	0.429671	-2.32736	2098.48	1718.04	3998.51
Tb927.11.6320	MRB1-associated protein	227353	0.0769659	0.0934763	0.628171	-1.59192	0.890668	0.909387	0.668191	-1.49658	0.0814145	0.146139	1.06371	1.06371	81.4404	129.647	121.882
Tb927.11.6440	hypothetical protein, conserved	630840	0.648676	0.680296	0.383347	-2.6086	0.0491433	0.0665556	0.841183	-1.1888	0.163432	0.256651	2.19431	2.19431	204.166	532.588	242.713
Tb927.11.6490	hypothetical protein, conserved	352385	6.68535e-06	1.24606e-05	1.28639	1.28639	0.0327892	0.0461932	1.01803	1.01803	0.00608653	0.0157768	0.791383	-1.26361	184.733	143.605	181.461
Tb927.11.6500	40S ribosomal protein S21, putative	4.02052e+06	1.09526e-26	8.16563e-26	1.1408	1.1408	0.000271558	0.000496922	0.600977	-1.66396	3.11177e-48	4.54984e-47	0.526803	-1.89824	1582.79	1387.44	2633.69
Tb927.11.6510	40S ribosomal protein S21, putative	3.66153e+06	1.95733e-26	1.44497e-25	1.15434	1.15434	2.93515e-05	5.90953e-05	0.590088	-1.69466	5.77381e-51	9.25038e-50	0.511189	-1.95622	1429.99	1238.79	2423.34
Tb927.11.6590	metallo-peptidase, Clan MF, Family M17	260474	1.33784e-23	8.25731e-23	2.74163	2.74163	8.16087e-33	9.75418e-32	6.77676	6.77676	0.404932	0.525714	2.4718	2.4718	267.772	97.669	39.5133
Tb927.11.6640	cytochrome b5, putative	814190	0.0047149	0.00658686	0.760927	-1.31419	0.000442159	0.000787106	0.496378	-2.01459	2.57884e-10	1.83195e-09	0.652333	-1.53296	264.504	347.608	532.868
Tb927.11.665	hypothetical protein	393473	5.39969e-10	1.47196e-09	1.627	1.627	1.79733e-05	3.72834e-05	1.31566	1.31566	0.0122478	0.0288206	0.808644	-1.23664	241.455	148.406	183.524
Tb927.11.6680	amino acid permease/transporter, putative	460904	1.38002e-45	3.01204e-44	4.27398	4.27398	1.03001e-59	2.58534e-58	11.6612	11.6612	0.510444	0.632699	2.72842	2.72842	543.259	127.109	46.5869
Tb927.11.6700	hypothetical protein, conserved	278560	3.71604e-07	7.90445e-07	1.10073	1.10073	6.86651e-09	2.04367e-08	1.87424	1.87424	0.884644	0.922793	1.70273	1.70273	174.196	158.255	92.9422
Tb927.11.6870	14-3-3 protein 2	291405	0.00412646	0.00578626	0.694501	-1.43988	0.115862	0.147372	0.807992	-1.23764	0.123222	0.205053	1.16341	1.16341	117.103	168.615	144.931
Tb927.11.7040	pterin-4-alpha-carbinolamine dehydratase, putative	285043	1.32409e-10	3.82008e-10	2.32597	2.32597	6.61191e-06	1.43895e-05	1.60654	1.60654	0.01141	0.027189	0.690697	-1.44781	201.972	86.8333	125.718
Tb927.11.7045	hypothetical protein	313173	0.00370171	0.00522962	0.98093	-1.01944	0.00128988	0.00219498	0.329559	-3.03436	9.15067e-10	6.32152e-09	0.335966	-2.97649	82.832	84.4423	251.342
Tb927.11.7060	acidocalcisomal pyrophosphatase	395323	1.17372e-21	6.54675e-21	2.17562	2.17562	6.2913e-24	5.32287e-23	2.95808	2.95808	0.614329	0.718818	1.35965	1.35965	333.192	153.148	112.638
Tb927.11.7090	mediator of rna polymerase ii transcription subunit 6	472682	2.41331e-05	4.26578e-05	0.940882	-1.06283	0.314774	0.361594	0.786423	-1.27158	0.000433287	0.0014533	0.835836	-1.19641	204.637	217.495	260.212
Tb927.11.7150	NGG1 interacting factor 3-like	236487	5.02517e-06	9.43629e-06	1.31239	1.31239	7.08753e-06	1.53801e-05	1.79698	1.79698	0.579418	0.691994	1.36925	1.36925	153.764	117.163	85.5679
Tb927.11.7213	Endoplasmic Reticulum-Golgi Intermediate Compartment (ERGIC)/Endoplasmic reticulum vesicle transporter, putative	225521	1.59025e-08	3.81356e-08	1.70771	1.70771	2.57324e-06	5.90746e-06	1.78301	1.78301	0.130095	0.214123	1.04409	1.04409	156.106	91.4124	87.5519
Tb927.11.730	hypothetical protein	237567	6.56522e-05	0.000110968	1.05105	1.05105	1.37772e-05	2.89784e-05	1.51502	1.51502	0.934516	0.957402	1.44143	1.44143	137.321	130.651	90.6398
Tb927.11.740	eukaryotic translation initiation factor 5A	3.49595e+06	1.18204e-40	2.0229e-39	1.62122	1.62122	0.62872	0.67105	0.80275	-1.24572	1.39643e-42	1.72379e-41	0.49515	-2.01959	1711.5	1055.69	2132.05
Tb927.11.7475	AN1-like Zinc finger containing protein, putative	282636	0.00012781	0.000211055	0.791294	-1.26375	0.000259391	0.000476975	1.10288	1.10288	0.564142	0.679135	1.39376	1.39376	133.89	169.203	121.401
Tb927.11.7480	vacuolar type h+ ATPase subunit, putative	236340	0.00182171	0.00264052	0.954115	-1.04809	0.838959	0.86552	0.548754	-1.82231	0.000473248	0.00157842	0.575145	-1.73869	85.3591	89.4642	155.551
Tb927.11.7500	Protein of unknown function (DUF423), putative	181912	1.63606e-15	6.48398e-15	2.43777	2.43777	1.03238e-21	7.36857e-21	6.73404	6.73404	0.469344	0.594976	2.76237	2.76237	182.177	74.7311	27.0532
Tb927.11.7510	luminal binding protein 1 (BiP), putative	651315	0.00797242	0.0108459	0.605972	-1.65024	0.33892	0.387264	0.764266	-1.30844	0.057394	0.108998	1.26122	1.26122	244.47	403.434	319.875
Tb927.11.7550	hypothetical protein, conserved	370474	0.0731189	0.0893473	0.616403	-1.62231	0.000122239	0.000233323	0.341541	-2.92791	2.8801e-08	1.73497e-07	0.554087	-1.80477	92.1088	149.429	269.686
Tb927.11.7600	hypothetical protein, conserved	309026	0.269113	0.300433	0.492044	-2.03234	5.93322e-06	1.30065e-05	1.77144	1.77144	0.0016128	0.00480964	3.60017	3.60017	137.743	279.941	77.7576
Tb927.11.7685	ribosomal protein S10p/S20	2.87811e+06	6.10792e-27	4.64572e-26	1.35216	1.35216	0.855875	0.878628	0.75446	-1.32545	9.01815e-31	9.63216e-30	0.557967	-1.79222	1321.6	977.403	1751.72
Tb927.11.7705	ribosomal protein S11, putative	3.33166e+06	2.08631e-26	1.52523e-25	1.19394	1.19394	2.3502e-10	7.90046e-10	0.498987	-2.00406	3.50569e-64	8.79928e-63	0.417935	-2.39272	1186.87	994.081	2378.56
Tb927.11.7790	Mitochondrial ribosomal protein S16	792266	5.63059e-08	1.29461e-07	1.07096	1.07096	0.311801	0.358452	0.622441	-1.60658	2.05753e-11	1.56497e-10	0.5812	-1.72058	314.025	293.219	504.506
Tb927.11.7900	mitochondrial RNA binding protein 16	426945	7.77031e-12	2.46879e-11	1.46111	1.46111	7.5463e-10	2.42836e-09	1.64214	1.64214	0.163247	0.256628	1.1239	1.1239	277.268	189.766	168.845
Tb927.11.7930	RNA polymerase B subunit RPB8, putative	231543	8.68692e-10	2.31549e-09	2.61219	2.61219	5.97346e-06	1.30756e-05	1.46472	1.46472	0.0281081	0.0587111	0.560724	-1.78341	161.186	61.7052	110.045
Tb927.11.8200	ribosomal protein S26, putative	5.02641e+06	1.05861e-37	1.47617e-36	1.21062	1.21062	0.00212464	0.00352392	0.657875	-1.52005	1.29736e-59	2.57082e-58	0.54342	-1.8402	2102.83	1736.98	3196.39
Tb927.11.8310	class I transcription factor A, subunit 4	257490	0.00709547	0.00969672	0.905857	-1.10393	0.728143	0.765236	0.810943	-1.23313	0.0116946	0.0276485	0.895221	-1.11704	111.959	123.595	138.06
Tb927.11.8440	haloacid dehalogenase-like hydrolase, putative	267182	0.240598	0.270001	0.583232	-1.71458	0.00175286	0.00294294	0.331379	-3.01769	2.42563e-05	0.000104971	0.568177	-1.76002	64.3964	110.413	194.329
Tb927.11.8470	zinc finger protein family member, putative	349013	0.000150298	0.000246567	0.23294	-4.29294	0.411196	0.461103	0.889641	-1.12405	1.64172e-06	8.13299e-06	3.81918	3.81918	88.1054	378.232	99.0347
Tb927.11.8740	Protein of unknown function (DUF423), putative	414298	0.4122	0.447565	0.462026	-2.16438	0.0118906	0.0179431	0.451952	-2.21262	0.0010954	0.00339438	0.978195	-1.02229	111.559	241.456	246.838
Tb927.11.880	cyclophilin a	559789	6.451e-28	5.39734e-27	2.61576	2.61576	4.70432e-29	4.91993e-28	3.54732	3.54732	0.345898	0.468034	1.35613	1.35613	510.609	195.205	143.942
Tb927.11.8830	Enriched in surface-labeled proteome protein 2	653041	0.0331154	0.042015	0.261143	-3.82932	8.5134e-05	0.000164374	0.384997	-2.59742	0.135061	0.220849	1.47428	1.47428	131.775	504.608	342.274
Tb927.11.8890	DNA-dependent RNA polymerases, putative	574650	2.13337e-07	4.61618e-07	1.58794	1.58794	0.224511	0.266862	0.657278	-1.52143	3.20256e-11	2.42364e-10	0.41392	-2.41593	251.65	158.476	382.866
Tb927.11.8970	ribose 5-phosphate isomerase, putative	431686	7.27548e-20	3.75235e-19	2.09544	2.09544	4.36108e-18	2.50679e-17	2.39046	2.39046	0.155522	0.247324	1.14079	1.14079	341.465	162.956	142.845
Tb927.11.9295	hypothetical protein	398082	1.44861e-07	3.18019e-07	1.80229	1.80229	0.792494	0.824237	0.62327	-1.60444	5.99005e-09	3.85514e-08	0.345821	-2.89167	172.126	95.5043	276.167
Tb927.11.9425	hypothetical protein	228999	2.15513e-07	4.65657e-07	1.47632	1.47632	4.05871e-09	1.23483e-08	2.49013	2.49013	0.904429	0.936774	1.68672	1.68672	168.37	114.047	67.6148
Tb927.11.9440	Component of motile flagella 63	250179	0.759771	0.785323	0.42587	-2.34813	0.237235	0.278686	0.474844	-2.10595	0.146872	0.236062	1.115	1.115	67.1744	157.734	141.466
Tb927.11.9530	14-3-3 protein 1	264260	0.501035	0.53439	0.521617	-1.91712	0.0347545	0.0486434	1.10981	1.10981	0.193307	0.293172	2.12763	2.12763	107.183	205.482	96.5777
Tb927.11.9550	replication factor C, subunit 4, putative	237059	0.00015111	0.00024736	1.3518	1.3518	0.276278	0.321293	0.814213	-1.22818	0.00288716	0.00799276	0.602316	-1.66026	113.135	83.6918	138.95
Tb927.11.9580	hypothetical protein, conserved	335241	7.67821e-06	1.41535e-05	0.926266	-1.0796	1.59434e-05	3.321e-05	1.42505	1.42505	0.530527	0.651161	1.53849	1.53849	182.608	197.144	128.141
Tb927.11.9590	S-adenosylhomocysteine hydrolase, putative	301699	2.10639e-15	8.23955e-15	1.78439	1.78439	6.15253e-18	3.50974e-17	3.27519	3.27519	0.866353	0.913674	1.83547	1.83547	248.487	139.256	75.8694
Tb927.11.9630	Snf7, putative	352198	0.0768335	0.0934663	0.706398	-1.41563	0.0476309	0.0646818	0.556211	-1.79788	0.000171084	0.000625372	0.787391	-1.27002	119.381	169	214.633
Tb927.11.9700	transcription factor BTF3, putative	4.71235e+06	8.55651e-25	5.62712e-24	1.01744	1.01744	2.22385e-10	7.49245e-10	0.527615	-1.89532	1.14214e-61	2.52951e-60	0.51857	-1.92838	1686.11	1657.2	3195.72
Tb927.11.9710	60S ribosomal protein L10a, putative	4.59451e+06	2.20198e-22	1.29539e-21	1.01038	1.01038	6.10601e-09	1.82816e-08	0.537672	-1.85987	1.61751e-54	2.79996e-53	0.532146	-1.87918	1659.56	1642.5	3086.56
Tb927.11.9720	40S ribosomal protein S27, putative	3.59544e+06	2.65557e-27	2.12728e-26	1.17984	1.17984	2.97103e-06	6.74868e-06	0.613637	-1.62963	3.78225e-55	6.62334e-54	0.520101	-1.9227	1441.01	1221.36	2348.31
Tb927.11.9730	60S ribosomal protein L34, putative	7.01965e+06	3.36294e-37	4.60418e-36	1.11943	1.11943	1.33394e-09	4.20275e-09	0.581824	-1.71873	1.09611e-78	6.34903e-77	0.519753	-1.92399	2704.23	2415.73	4647.84
Tb927.11.9790	calmodulin, putative	529105	0.0130534	0.0173968	0.71299	-1.40254	0.00324757	0.00524768	0.404514	-2.4721	5.88269e-08	3.50171e-07	0.567349	-1.76258	150.539	211.137	372.147
Tb927.11.9860	EF-hand domain pair, putative	1.00234e+06	6.79652e-10	1.83433e-09	1.03176	1.03176	0.111375	0.142386	0.871681	-1.14721	4.84145e-07	2.60401e-06	0.844849	-1.18364	465.574	451.244	534.111
Tb927.11.9920	polyubiquitin, putative	404554	0.968755	0.97263	0.422457	-2.36711	0.51582	0.562102	0.672836	-1.48625	0.563221	0.678568	1.59267	1.59267	126.059	298.395	187.355
Tb927.11.9990	glycosyl transferase-like protein	219914	5.70794e-13	1.97613e-12	1.63285	1.63285	8.80672e-21	5.97429e-20	5.92803	5.92803	0.185854	0.283296	3.63048	3.63048	195.152	119.516	32.9202
Tb927.2.1080	retrotransposon hot spot protein 5 (RHS5), putative	1.71732e+06	4.58769e-48	1.17103e-46	1.6186	1.6186	1.49565e-87	5.49376e-86	4.79724	4.79724	7.14811e-05	0.000288607	2.96382	2.96382	1475.91	911.843	307.658
Tb927.2.1110	DNA-directed RNA polymerase III subunit 2, pseudogene, putative	1.26668e+06	1.37422e-19	6.94491e-19	1.27025	1.27025	8.43375e-17	4.53615e-16	1.68817	1.68817	0.0927918	0.162494	1.32901	1.32901	800.527	630.214	474.199
Tb927.2.1130	retrotransposon hot spot protein 3 (RHS3), interrupted, degenerate	775589	6.01201e-23	3.65084e-22	1.35492	1.35492	1.24141e-36	1.66925e-35	3.57647	3.57647	0.0872915	0.154116	2.63962	2.63962	601.217	443.728	168.103
Tb927.2.1150	retrotransposon hot spot protein 2 (RHS2), interrupted, degenerate	734772	5.17476e-46	1.14606e-44	2.82903	2.82903	2.40356e-60	6.24096e-59	5.88815	5.88815	0.501071	0.624679	2.08134	2.08134	745.635	263.566	126.633
Tb927.2.1160	retrotransposon hot spot protein 2 (RHS2), interrupted, degenerate	909738	3.58299e-32	3.91013e-31	1.54554	1.54554	1.20165e-58	2.91884e-57	4.8404	4.8404	0.00163214	0.00485773	3.13184	3.13184	772.238	499.654	159.54
Tb927.2.1200	DNA-directed RNA polymerase III subunit 2, pseudogene, putative	2.15456e+06	4.48666e-19	2.20814e-18	1.09719	1.09719	2.17081e-11	7.9091e-11	1.38663	1.38663	0.00179861	0.00530286	1.2638	1.2638	1224.3	1115.84	882.931
Tb927.2.1210	retrotransposon hot spot protein 4 (RHS4), putative	2.60657e+06	0.269642	0.300801	0.482375	-2.07308	8.06818e-08	2.17365e-07	1.13746	1.13746	7.6221e-05	0.000306103	2.35805	2.35805	1029.16	2133.53	904.785
Tb927.2.1310	leucine-rich repeat protein (LRRP, pseudogene), putative	362576	2.47925e-20	1.31009e-19	1.94016	1.94016	1.5461e-23	1.28642e-22	2.95112	2.95112	0.80954	0.872704	1.52107	1.52107	297.723	153.452	100.885
Tb927.2.1330	retrotransposon hot spot protein 6 (RHS6), degenerate	214656	4.15308e-11	1.25269e-10	2.04924	2.04924	1.30905e-08	3.78392e-08	1.79039	1.79039	0.113145	0.190601	0.873681	-1.14458	154.536	75.4113	86.3144
Tb927.2.1380	leucine-rich repeat protein (LRRP), putative	540162	3.86783e-09	9.64396e-09	0.978122	-1.02237	3.41148e-09	1.04637e-08	1.57668	1.57668	0.544382	0.664914	1.61194	1.61194	309.169	316.084	196.089
Tb927.2.170	leucine-rich repeat protein 1 (LRRP1), putative	589106	9.32959e-34	1.04853e-32	2.22118	2.22118	4.18607e-46	6.63602e-45	5.11604	5.11604	0.386848	0.511412	2.30329	2.30329	555.567	250.122	108.593
Tb927.2.1700	Enriched in surface-labeled proteome protein 10	404437	0.00174484	0.00253397	0.717173	-1.39436	0.0313724	0.0443303	1.00606	1.00606	0.205297	0.307945	1.40282	1.40282	179.209	249.883	178.129
Tb927.2.1720	hypothetical protein, conserved	217830	3.48795e-05	6.0797e-05	1.14266	1.14266	0.000709024	0.00123444	1.30469	1.30469	0.245887	0.356064	1.1418	1.1418	122.493	107.2	93.8872
Tb927.2.1890	E2-like ubiquitin-conjugation enzyme	409310	0.0728091	0.0890744	0.61597	-1.62346	0.241425	0.283166	0.5412	-1.84774	0.00256852	0.0072438	0.878614	-1.13816	131.747	213.885	243.435
Tb927.2.1920	expression site-associated gene 5 (ESAG5) protein, putative	468901	0.654684	0.685643	0.350028	-2.85692	0.035054	0.0489715	0.524086	-1.90808	0.124442	0.206171	1.49727	1.49727	122.225	349.188	233.216
Tb927.2.200	expression site-associated gene 3 (ESAG3), degenerate	262812	0.00133337	0.00197643	0.802425	-1.24622	0.00142311	0.00241352	1.17606	1.17606	0.720216	0.80523	1.46563	1.46563	127.984	159.496	108.824
Tb927.2.2160	paraflagellar rod component, putative	385989	0.624591	0.657326	0.39576	-2.52679	0.172075	0.210309	0.960457	-1.04117	0.0687595	0.127058	2.42687	2.42687	132.204	334.051	137.647
Tb927.2.220	retrotransposon hot spot protein 2 (RHS2), interrupted, degenerate	178164	2.5252e-28	2.17311e-27	6.97864	6.97864	3.09112e-38	4.39173e-37	28.2265	28.2265	0.478447	0.603468	4.0447	4.0447	235.712	33.7762	8.35074
Tb927.2.2230	hypothetical protein, conserved	240365	0.000216799	0.000346602	0.750291	-1.33282	0.000211935	0.000393557	1.43395	1.43395	0.698917	0.786674	1.91119	1.91119	121.925	162.503	85.0275
Tb927.2.2390	hypothetical protein, conserved	251135	2.71393e-10	7.56885e-10	1.8483	1.8483	1.8316e-06	4.30327e-06	1.5263	1.5263	0.0309682	0.0638877	0.825784	-1.21097	167.405	90.5724	109.68
Tb927.2.2520	Mitochondrial outer membrane protein porin 2	550088	3.92291e-58	1.37393e-56	3.92044	3.92044	2.68473e-80	8.78958e-79	11.7224	11.7224	0.187134	0.284959	2.99008	2.99008	639.912	163.225	54.5888
Tb927.2.2670	histone H4 variant	464254	2.91103e-11	8.85658e-11	1.30963	1.30963	6.88926e-08	1.86605e-07	1.34429	1.34429	0.0547917	0.104451	1.02647	1.02647	273.447	208.798	203.413
Tb927.2.2880	TPR repeat/Tetratricopeptide repeat, putative	356827	1.41441e-14	5.28561e-14	1.82952	1.82952	1.28604e-19	8.20668e-19	3.35021	3.35021	0.60723	0.714444	1.8312	1.8312	297.172	162.431	88.7023
Tb927.2.3090	hypothetical protein, conserved	458508	0.974667	0.977262	0.397965	-2.51279	0.620597	0.664263	0.738818	-1.35351	0.613137	0.718588	1.85649	1.85649	144.33	362.67	195.352
Tb927.2.3190	Got1/Sft2-like family, putative	223572	4.30149e-06	8.11784e-06	1.55242	1.55242	0.00199808	0.00332866	1.5065	1.5065	0.0535952	0.10269	0.970423	-1.03048	142.932	92.0708	94.877
Tb927.2.3270	65 kDa invariant surface glycoprotein	2.6634e+06	0.920053	0.928064	0.484036	-2.06596	2.06847e-07	5.36164e-07	0.515787	-1.93878	4.23423e-07	2.30207e-06	1.0656	1.0656	777.097	1605.45	1506.62
Tb927.2.370	retrotransposon hot spot protein 1 (RHS1), putative	3.23437e+06	0.000178118	0.000288126	0.61118	-1.63618	1.11256e-12	4.47997e-12	1.28165	1.28165	0.00445275	0.0119109	2.097	2.097	1464.48	2396.15	1142.65
Tb927.2.3880	heterogeneous nuclear ribonucleoproteins F/H homologue	285736	0.866725	0.883144	0.447885	-2.23271	0.00547672	0.00861853	1.32484	1.32484	0.0134702	0.0312094	2.95798	2.95798	113.61	253.658	85.7537
Tb927.2.420	DNA-directed RNA polymerase, pseudogene, putative	283691	1.24943e-11	3.87169e-11	2.05718	2.05718	1.67227e-07	4.38752e-07	1.59603	1.59603	0.0272218	0.057337	0.775834	-1.28894	196.234	95.3901	122.952
Tb927.2.4410	Eukaryotic protein of unknown function (DUF846), putative	252830	0.293184	0.324658	0.573608	-1.74335	0.0274052	0.0391577	1.15907	1.15907	0.321989	0.441635	2.02067	2.02067	108.165	188.569	93.3198
Tb927.2.4480	hypothetical protein, conserved	195741	6.09962e-12	1.97975e-11	2.07504	2.07504	2.23351e-15	1.11012e-14	4.77496	4.77496	0.773286	0.843279	2.30114	2.30114	179.637	86.5703	37.6206
Tb927.2.450	retrotransposon hot spot protein 4 (RHS4), putative	304680	1.12451e-19	5.74073e-19	2.08722	2.08722	1.85775e-25	1.67531e-24	3.85382	3.85382	0.718411	0.803809	1.84639	1.84639	269.497	129.118	69.9299
Tb927.2.4510	cdc2-related kinase 9	327752	0.0261049	0.033573	0.791795	-1.26295	0.0542608	0.0727664	1.07864	1.07864	0.601621	0.710063	1.36227	1.36227	154.033	194.537	142.803
Tb927.2.4580	UNC119	251333	0.480669	0.514125	0.489232	-2.04402	0.0166322	0.024509	1.22766	1.22766	0.124243	0.206068	2.50936	2.50936	102.087	208.667	83.1557
Tb927.2.4590	branched-chain amino acid aminotransferase, putative	270390	0.399256	0.43445	0.483567	-2.06797	0.17623	0.214553	0.985009	-1.01522	0.691587	0.781343	2.03697	2.03697	102.216	211.379	103.771
Tb927.2.460	DNA-directed RNA polymerase, pseudogene, putative	1.4761e+06	1.27393e-22	7.61323e-22	1.65806	1.65806	1.93696e-05	3.99052e-05	1.1245	1.1245	1.87581e-10	1.35816e-09	0.6782	-1.47449	851.848	513.761	757.536
Tb927.2.4610	branched-chain amino acid aminotransferase, putative	204775	7.05441e-14	2.51157e-13	2.69437	2.69437	1.59718e-12	6.34657e-12	2.27715	2.27715	0.227608	0.333766	0.845152	-1.18322	167.365	62.1165	73.4974
Tb927.2.4620	Transmembrane adaptor Erv26, putative	270895	0.520011	0.553454	0.521889	-1.91612	0.0376518	0.0521173	0.4679	-2.13721	0.00776258	0.0194841	0.89655	-1.11539	77.1075	147.747	164.795
Tb927.2.470	retrotransposon hot spot protein 4 (RHS4), putative	876769	2.94891e-09	7.48914e-09	0.827625	-1.20828	2.28143e-20	1.50036e-19	2.15362	2.15362	0.00958931	0.0234601	2.60216	2.60216	514.141	621.225	238.734
Tb927.2.4700	succinate dehydrogenase subunit	701303	1.9087e-40	3.22978e-39	2.20852	2.20852	1.4094e-58	3.36913e-57	6.4502	6.4502	0.144782	0.233449	2.9206	2.9206	682.53	309.045	105.815
Tb927.2.4710	RNA-binding protein, putative	553303	0.208702	0.237033	0.542047	-1.84486	0.0313786	0.0443303	0.50101	-1.99597	0.000722958	0.00234145	0.924294	-1.08191	164.956	304.32	329.246
Tb927.2.4720	dolichyl-P-Man:GDP-Man7GlcNAc2-PP-dolichyl alpha-1,6-mannosyltransferase, putative	366403	0.00164136	0.0023906	1.11069	1.11069	0.139167	0.173642	0.597312	-1.67417	2.1651e-06	1.05365e-05	0.537786	-1.85948	143.021	128.768	239.441
Tb927.2.4760	hypothetical protein, conserved	1.86426e+06	2.06381e-166	2.07206e-164	5.95838	5.95838	4.40832e-207	4.74209e-205	12.9048	12.9048	0.368802	0.494029	2.16583	2.16583	2315.8	388.663	179.452
Tb927.2.4780	hypothetical protein, conserved	320550	0.000999286	0.00149744	0.885837	-1.12888	0.33002	0.37738	0.74955	-1.33413	0.0104795	0.0252112	0.846148	-1.18183	133.606	150.824	178.248
Tb927.2.4795	hypothetical protein	379921	9.88771e-06	1.80715e-05	1.36876	1.36876	0.168366	0.206482	0.846915	-1.18076	0.00073996	0.00238625	0.618747	-1.61617	185.318	135.391	218.815
Tb927.2.480	retrotransposon hot spot protein 2 (RHS2), degenerate	200273	7.64884e-14	2.71678e-13	1.8713	1.8713	2.4843e-22	1.87068e-21	6.06334	6.06334	0.162469	0.256208	3.24018	3.24018	185.305	99.0249	30.5616
Tb927.2.4850	Phosducin, putative	924819	0.0488088	0.0607991	0.572797	-1.74582	5.8366e-06	1.28133e-05	0.432856	-2.31024	1.66223e-10	1.20933e-09	0.755689	-1.3233	259.323	452.732	599.098
Tb927.2.490	DNA-directed RNA polymerase, pseudogene, putative	1.13503e+06	1.00542e-36	1.33996e-35	2.37553	2.37553	2.35988e-22	1.78592e-21	1.87014	1.87014	1.90364e-05	8.35827e-05	0.787252	-1.27024	852.143	358.716	455.656
Tb927.2.4925	hypothetical protein	458518	1.90186e-08	4.53915e-08	1.51927	1.51927	0.0011146	0.00190965	1.18931	1.18931	0.0042206	0.0113911	0.782818	-1.27744	266.266	175.259	223.882
Tb927.2.5040	MORN repeat, putative	326945	0.0935699	0.111838	0.48787	-2.04973	0.000167383	0.000313531	1.47155	1.47155	0.0692646	0.127834	3.01627	3.01627	139.089	285.095	94.519
Tb927.2.5120	Vesicle-associated membrane protein 7	384929	3.04102e-09	7.68418e-09	1.92632	1.92632	0.0204589	0.0297615	0.946591	-1.05642	4.36213e-05	0.000181474	0.491399	-2.035	210.532	109.292	222.41
Tb927.2.5130	hypothetical protein, conserved	330819	0.000179739	0.000290437	1.38246	1.38246	0.0299554	0.0425192	0.477844	-2.09273	1.73967e-09	1.17486e-08	0.345648	-2.89312	117.333	84.873	245.547
Tb927.2.5260	hypothetical protein, conserved	227115	0.14098	0.165227	0.554243	-1.80426	0.421787	0.471575	0.623027	-1.60507	0.0201008	0.0439359	1.1241	1.1241	75.694	136.572	121.494
Tb927.2.5310	hypothetical protein, conserved	993490	3.91359e-114	2.94693e-112	8.22822	8.22822	1.84706e-135	1.06987e-133	12.0118	12.0118	0.865251	0.913674	1.45983	1.45983	1266.49	153.921	105.438
Tb927.2.540	DNA-directed RNA polymerase, pseudogene, putative	874722	4.88006e-24	3.11414e-23	1.62392	1.62392	4.85202e-22	3.59958e-21	2.04596	2.04596	0.124224	0.206068	1.25989	1.25989	624.73	384.704	305.347
Tb927.2.5530	Present in the outer mitochondrial membrane proteome 22-1	407400	1.07607e-39	1.70585e-38	4.29958	4.29958	7.31737e-57	1.66969e-55	17.6219	17.6219	0.177444	0.273801	4.09852	4.09852	494.994	115.126	28.0896
Tb927.2.5630	hypothetical protein, conserved	967123	6.91022e-87	3.58855e-85	4.56212	4.56212	8.96324e-108	4.21832e-106	8.41143	8.41143	0.726517	0.808037	1.84376	1.84376	1113.72	244.123	132.405
Tb927.2.5680	U2 small nuclear RNA	303569	0.164998	0.191144	0.474152	-2.10903	1.09136e-06	2.63395e-06	2.1914	2.1914	0.00144652	0.00436566	4.62173	4.62173	138.367	291.821	63.141
Tb927.2.5800	sedoheptulose-1,7-bisphosphatase	239758	9.23655e-08	2.06383e-07	1.64161	1.64161	1.59464e-06	3.77598e-06	2.01319	2.01319	0.276246	0.3901	1.22635	1.22635	170.858	104.08	84.8691
Tb927.2.5910	40S ribosomal protein S13, putative	8.81522e+06	6.44743e-39	9.42703e-38	1.15518	1.15518	8.50965e-13	3.46366e-12	0.588961	-1.69791	4.6065e-89	6.30672e-87	0.509843	-1.96139	3439.5	2977.46	5839.94
Tb927.2.6000	glycosylphosphatidylinositol-specific phospholipase C	347038	0.362015	0.39593	0.579661	-1.72515	0.943149	0.953277	0.740414	-1.3506	0.369374	0.494029	1.27732	1.27732	126.604	218.41	170.99
Tb927.2.6070	mitochondrial RNA binding complex 1 subunit	929138	3.65079e-52	1.05733e-50	3.21393	3.21393	1.71051e-53	3.48113e-52	3.64086	3.64086	0.147992	0.237102	1.13284	1.13284	884.015	275.057	242.804
Tb927.2.6090	60S ribosomal protein L44	1.5547e+06	9.01644e-34	1.02096e-32	2.05668	2.05668	2.21417e-06	5.14589e-06	1.08147	1.08147	2.77514e-17	2.59587e-16	0.525834	-1.90174	915.314	445.045	846.36
Tb927.2.6230	iron/ascorbate oxidoreductase family protein, putative	599101	0.0013199	0.00195839	0.817968	-1.22254	0.852025	0.875273	0.772609	-1.29432	0.0012617	0.00387779	0.944547	-1.05871	247.872	303.034	320.825
Tb927.2.660	expression site-associated gene 4 (ESAG4), degenerate	1.49153e+06	4.70136e-10	1.28966e-09	0.871416	-1.14756	0.0879831	0.114721	0.767543	-1.30286	6.15567e-07	3.23012e-06	0.8808	-1.13533	625.91	718.269	815.473
Tb927.2.690	leucine-rich repeat protein (LRRP), putative	508509	1.14283e-35	1.4463e-34	2.46278	2.46278	4.22776e-49	7.57977e-48	5.54392	5.54392	0.340324	0.460906	2.25109	2.25109	496.938	201.78	89.6365
Tb927.2.720	retrotransposon hot spot protein 5 (RHS5), degenerate	459105	4.65427e-20	2.4338e-19	1.59512	1.59512	1.40109e-33	1.74383e-32	4.70565	4.70565	0.0577514	0.109539	2.95003	2.95003	391.724	245.576	83.2454
Tb927.2.900	hypothetical protein	763581	0.00020805	0.000333323	0.7397	-1.3519	0.00124194	0.00211579	1.03263	1.03263	0.393743	0.518295	1.39602	1.39602	345.239	466.729	334.328
Tb927.2.980	retrotransposon hot spot protein 5 (RHS5), degenerate	552446	1.1104e-22	6.68902e-22	1.84805	1.84805	1.58838e-27	1.57375e-26	3.00896	3.00896	0.993642	0.994302	1.62818	1.62818	450.448	243.742	149.702
Tb927.3.1030	RNA-binding protein	423288	0.180418	0.207888	0.274752	-3.63964	0.000100421	0.0001929	0.347404	-2.87849	0.0217758	0.0471861	1.26443	1.26443	83.1646	302.69	239.389
Tb927.3.1080	Present in the outer mitochondrial membrane proteome 23	290780	0.00577461	0.00799316	0.862461	-1.15947	0.276757	0.321404	0.534359	-1.8714	7.59737e-05	0.000305926	0.619575	-1.61401	101.259	117.407	189.495
Tb927.3.1110	Putative intraflagellar transport protein A1	306942	0.64698	0.678991	0.475653	-2.10237	0.00143106	0.00242426	0.405689	-2.46494	0.000425765	0.00143126	0.852908	-1.17246	78.8328	165.736	194.318
Tb927.3.1120	GTP-binding nuclear protein rtb2, putative	416588	0.000343319	0.000539707	0.755443	-1.32373	0.016675	0.024548	0.945233	-1.05794	0.130029	0.214123	1.25123	1.25123	183.342	242.695	193.965
Tb927.3.1200	hypothetical protein, conserved	286810	7.75632e-11	2.2796e-10	1.98373	1.98373	1.3897e-09	4.36927e-09	2.44418	2.44418	0.260342	0.373405	1.23211	1.23211	225.621	113.736	92.3097
Tb927.3.1250	DNA-directed RNA polymerase I subunit RPB10	534003	1.21912e-11	3.78555e-11	1.6634	1.6634	0.000607903	0.00106702	1.36076	1.36076	8.21465e-05	0.00032426	0.818062	-1.2224	333.579	200.541	245.141
Tb927.3.1370	40S ribosomal protein S25, putative	4.00056e+06	2.50145e-29	2.31115e-28	1.16415	1.16415	2.23479e-07	5.78281e-07	0.576371	-1.73499	3.04213e-61	6.63978e-60	0.495101	-2.01979	1544.19	1326.45	2679.15
Tb927.3.1380	ATP synthase subunit beta, mitochondrial	331952	3.3085e-18	1.53311e-17	1.64002	1.64002	1.1375e-27	1.13449e-26	4.69164	4.69164	0.215392	0.319901	2.86072	2.86072	285.4	174.022	60.8317
Tb927.3.1400	alpha-tubulin N-acetyltransferase, putative	452979	0.155509	0.180987	0.580794	-1.72178	0.0468548	0.0636853	0.523296	-1.91097	0.000682653	0.00221568	0.901	-1.10988	140.918	242.631	269.29
Tb927.3.1760	chaperone protein DnaJ, putative	528559	1.06448e-06	2.16344e-06	1.40998	1.40998	0.0734448	0.0968545	0.595607	-1.67896	7.20504e-12	5.74116e-11	0.422422	-2.3673	214.789	152.334	360.621
Tb927.3.1790	pyruvate dehydrogenase E1 beta subunit, putative	340999	6.07635e-17	2.59971e-16	1.84045	1.84045	4.37611e-24	3.74455e-23	4.22503	4.22503	0.404296	0.525341	2.29565	2.29565	297.413	161.598	70.3931
Tb927.3.2180	Mitochondrial ATP synthase subunit, putative	388584	2.52073e-16	1.04006e-15	1.80901	1.80901	9.96206e-21	6.69771e-20	3.18524	3.18524	0.80767	0.871577	1.76076	1.76076	319.228	176.466	100.221
Tb927.3.2220	eukaryotic translation initiation factor 3 subunit j	1.09737e+06	0.0301809	0.0384864	0.655489	-1.52558	5.09184e-11	1.80007e-10	0.352883	-2.8338	1.59424e-17	1.50058e-16	0.53835	-1.85753	282.163	430.462	799.594
Tb927.3.2230	succinyl-CoA synthetase alpha subunit, putative	349805	1.96239e-31	2.06669e-30	2.50762	2.50762	3.1114e-48	5.32474e-47	10.7644	10.7644	0.0876957	0.154648	4.29266	4.29266	370.12	147.598	34.3839
Tb927.3.2420	Microsomal signal peptidase 12 kDa subunit (SPC12), putative	296608	6.26638e-07	1.31072e-06	1.083	1.083	0.028829	0.040959	0.815182	-1.22672	0.00135276	0.00409912	0.752707	-1.32854	135.122	124.767	165.757
Tb927.3.2440	AGC essential kinase 1	319057	1.79961e-05	3.21878e-05	1.0797	1.0797	0.0379516	0.052484	0.929154	-1.07625	0.0101473	0.0245294	0.860566	-1.16203	154.204	142.821	165.962
Tb927.3.2450	hypothetical protein, conserved	297829	0.781814	0.805895	0.529062	-1.89014	0.637354	0.678823	0.86812	-1.15191	0.875977	0.918678	1.64087	1.64087	111.823	211.361	128.81
Tb927.3.2475	hypothetical protein	231122	0.0006642	0.00101243	0.925178	-1.08087	0.000969496	0.00167055	1.48329	1.48329	0.644673	0.745487	1.60325	1.60325	127.468	137.776	85.9359
Tb927.3.2477	hypothetical protein	239308	0.0544839	0.0674776	0.648481	-1.54207	0.676216	0.716161	0.607601	-1.64582	0.0149119	0.0340263	0.936961	-1.06728	82.7832	127.657	136.246
Tb927.3.2480	Arv1-like family, putative	260407	0.0278497	0.0356344	0.664957	-1.50386	0.00840881	0.0128827	1.31702	1.31702	0.854569	0.907603	1.9806	1.9806	122.949	184.898	93.3545
Tb927.3.2490	hypothetical protein, conserved	471857	0.592054	0.62791	0.532002	-1.87969	0.552521	0.5982	0.924488	-1.08168	0.998941	0.998941	1.73775	1.73775	181.616	341.383	196.451
Tb927.3.2620	hypothetical protein, conserved	271224	9.31733e-05	0.000155737	0.857219	-1.16656	1.22485e-09	3.87527e-09	1.93179	1.93179	0.0947035	0.165265	2.25356	2.25356	156.996	183.146	81.2699
Tb927.3.2880	Mitochondrial ATP synthase subunit, putative	236066	1.11572e-09	2.93754e-09	1.46033	1.46033	7.36375e-12	2.7934e-11	2.38935	2.38935	0.931694	0.956091	1.63616	1.63616	171.244	117.264	71.6698
Tb927.3.2900	eukaryotic translation initiation factor 2 subunit alpha	249919	1.19694e-05	2.17179e-05	1.0644	1.0644	0.000323377	0.000586048	1.39305	1.39305	0.224579	0.330288	1.30877	1.30877	141.001	132.47	101.217
Tb927.3.2930	RNA-binding protein RBP6, putative	1.40079e+06	5.88523e-95	3.4089e-93	3.17274	3.17274	2.11608e-143	1.38557e-141	14.3818	14.3818	0.00133429	0.00406769	4.53293	4.53293	1593.05	502.105	110.768
Tb927.3.2960	inosine-adenosine-guanosine-nucleosidehydrolase	593615	1.45402e-45	3.12823e-44	3.07863	3.07863	8.96718e-61	2.41153e-59	6.75061	6.75061	0.413685	0.533856	2.19273	2.19273	624.024	202.696	92.4397
Tb927.3.3010	hypothetical protein, conserved	224146	3.62792e-11	1.09933e-10	1.58873	1.58873	9.64725e-12	3.62313e-11	2.18026	2.18026	0.604869	0.71278	1.37232	1.37232	162.174	102.078	74.3829
Tb927.3.3240	hypothetical protein, conserved	394471	0.000599137	0.000916972	0.969063	-1.03193	0.384047	0.434542	0.793953	-1.25952	0.00498449	0.0131465	0.8193	-1.22055	172.814	178.331	217.663
Tb927.3.3310	60S ribosomal protein L13, putative	3.73036e+06	3.24204e-22	1.89244e-21	1.03599	1.03599	5.72496e-07	1.42039e-06	0.514696	-1.94289	1.84302e-49	2.80363e-48	0.496815	-2.01282	1320.26	1274.4	2565.13
Tb927.3.3320	60S ribosomal protein L13, putative	3.73562e+06	6.51845e-31	6.63297e-30	1.26449	1.26449	0.000223579	0.000413141	0.627527	-1.59356	2.36745e-54	4.05156e-53	0.496269	-2.01503	1535.21	1214.1	2446.45
Tb927.3.3330	heat shock protein 20, putative	329415	1.25151e-49	3.30663e-48	11.8128	11.8128	4.94729e-57	1.14625e-55	12.846	12.846	0.640586	0.742094	1.08746	1.08746	433.685	36.7131	33.7603
Tb927.3.3450	ADP-ribosylation factor-like protein 3, putative	614389	2.21491e-07	4.77886e-07	1.17482	1.17482	0.220135	0.262282	0.840673	-1.18952	1.518e-05	6.78372e-05	0.715577	-1.39747	289.278	246.232	344.103
Tb927.3.3460	succinate dehydrogenase flavoprotein subunit, putative	501252	3.94506e-41	7.07293e-40	3.51834	3.51834	3.9228e-54	8.2052e-53	7.75044	7.75044	0.510893	0.632734	2.20287	2.20287	549.175	156.089	70.8573
Tb927.3.3600	hypothetical protein	274022	0.880616	0.896074	0.35035	-2.85429	0.982158	0.986962	0.697728	-1.43322	0.890415	0.925609	1.99152	1.99152	79.8379	227.881	114.426
Tb927.3.3690	flagellar radial spoke protein-like, putative	370906	0.178899	0.206454	0.492518	-2.03038	0.243077	0.284661	0.512836	-1.94994	0.0112279	0.0267975	1.04125	1.04125	108.539	220.376	211.645
Tb927.3.3700	hypothetical protein	246522	0.032352	0.0411504	0.742333	-1.3471	0.0122277	0.018415	0.360827	-2.77141	3.36206e-06	1.59724e-05	0.486072	-2.05731	65.9491	88.8403	182.772
Tb927.3.3730	ABC transporter, putative	267267	5.00811e-24	3.169e-23	2.65519	2.65519	2.23874e-35	2.93178e-34	10.903	10.903	0.226514	0.332809	4.10628	4.10628	286.793	108.012	26.3041
Tb927.3.3750	paraflagellar rod component, putative	243239	0.00087013	0.00131304	0.884694	-1.13033	0.0223851	0.0323531	1.13533	1.13533	0.176218	0.27219	1.2833	1.2833	120.678	136.407	106.293
Tb927.3.3940	RNA-binding protein, putative	945290	0.220457	0.248882	0.338944	-2.95034	0.375925	0.426956	0.59187	-1.68956	0.649856	0.748801	1.74622	1.74622	255.316	753.269	431.371
Tb927.3.4000	clathrin coat assembly protein ap19, putative	437542	2.47859e-05	4.37603e-05	1.11842	1.11842	0.988521	0.989836	0.743469	-1.34505	7.48087e-06	3.43481e-05	0.664747	-1.50433	191.958	171.633	258.193
Tb927.3.4070	Pyruvate transporter, putative	377743	0.0174989	0.022996	0.791324	-1.2637	0.559637	0.604167	0.671514	-1.48917	0.0021289	0.00616563	0.848595	-1.17842	145.015	183.256	215.952
Tb927.3.4080	Pyruvate transporter, putative	362996	1.24768e-14	4.69751e-14	2.18653	2.18653	2.97834e-13	1.27065e-12	2.1704	2.1704	0.220203	0.325442	0.992623	-1.00743	281.555	128.768	129.725
Tb927.3.4090	Pyruvate transporter, putative	574311	0.00137822	0.00203491	0.201358	-4.96627	1.52331e-10	5.1903e-10	0.230476	-4.33885	0.00617823	0.015905	1.14461	1.14461	81.3725	404.118	353.063
Tb927.3.4100	Pyruvate transporter, putative	431502	3.00468e-27	2.39421e-26	2.51893	2.51893	5.52644e-37	7.5662e-36	5.25419	5.25419	0.464558	0.5904	2.08589	2.08589	420.264	166.842	79.9863
Tb927.3.4110	Pyruvate transporter, putative	294910	0.00409845	0.00575771	0.144672	-6.91219	3.01404e-08	8.39028e-08	0.167639	-5.9652	0.0240603	0.0516763	1.15875	1.15875	31.0197	214.414	185.039
Tb927.3.4360	40S ribosomal protein S15A, putative	4.03588e+06	7.84383e-17	3.3182e-16	0.996997	-1.00301	6.51557e-13	2.68099e-12	0.513281	-1.94825	2.55411e-53	4.2269e-52	0.514827	-1.9424	1415.71	1419.98	2758.17
Tb927.3.4680	RAB GDP dissociation inhibitor alpha, putative	341669	0.00150752	0.00220634	0.802509	-1.24609	0.322354	0.370019	0.803066	-1.24523	0.0155148	0.0349779	1.0007	1.0007	143.059	178.265	178.141
Tb927.3.4710	hypothetical protein, conserved	445634	0.0769457	0.0934763	0.270962	-3.69056	0.394079	0.44489	0.604793	-1.65346	0.288437	0.404081	2.23203	2.23203	109.252	403.203	180.644
Tb927.3.4720	dynamin-1-like protein	642888	2.29146e-05	4.05993e-05	0.0983062	-10.1723	2.06036e-22	1.57508e-21	0.0873291	-11.4509	1.07019e-06	5.42664e-06	0.888338	-1.1257	40.301	409.954	461.484
Tb927.3.4760	dynamin-1-like protein	550207	9.84597e-08	2.19026e-07	1.26846	1.26846	0.0905405	0.117648	0.939693	-1.06418	5.29248e-05	0.000217179	0.740811	-1.34987	277.459	218.736	295.266
Tb927.3.4830	hypothetical protein	975456	0.0296884	0.0378904	0.27252	-3.66946	7.95606e-23	6.27321e-22	0.184811	-5.41094	9.66478e-13	7.99734e-12	0.678156	-1.47459	134.477	493.46	727.649
Tb927.3.5050	60S ribosomal protein L4	1.06835e+07	6.86924e-25	4.53731e-24	0.857331	-1.16641	4.26335e-21	2.93179e-20	0.432775	-2.31067	7.69039e-83	6.09565e-81	0.504794	-1.98101	3289.29	3836.66	7600.46
Tb927.3.5130	exonuclease, putative	202371	1.81819e-07	3.95694e-07	1.49186	1.49186	1.19866e-05	2.5425e-05	1.6316	1.6316	0.173713	0.269148	1.09367	1.09367	131.804	88.3486	80.7816
Tb927.3.5180	ADF/Cofilin	648227	6.51757e-07	1.3576e-06	0.845664	-1.1825	0.0132824	0.019884	0.926765	-1.07902	0.00349987	0.00956588	1.0959	1.0959	292.999	346.472	316.152
Tb927.3.5300	hypothetical protein, conserved	320050	7.32339e-07	1.52152e-06	1.43893	1.43893	0.132539	0.166475	0.969362	-1.03161	0.000133276	0.000501786	0.673668	-1.48441	168.091	116.817	173.404
Tb927.3.5550	intraflagellar transport protein 27	588176	1.83574e-05	3.27951e-05	0.977005	-1.02354	0.98688	0.989374	0.744068	-1.34396	6.13981e-06	2.82769e-05	0.761581	-1.31306	250.328	256.219	336.431
Tb927.3.5650	STE group serine/threonine-protein kinase, putative	477590	0.883298	0.897603	0.38804	-2.57706	1.82334e-05	3.77192e-05	0.329393	-3.03589	8.42039e-05	0.000330237	0.848865	-1.17804	102.955	265.322	312.56
Tb927.3.5660	UDP-GlcNAc:alpha3-D-mannoside beta-1,2-N-acetylglucosaminyltransferase I	290469	8.00228e-08	1.80681e-07	1.31716	1.31716	3.08916e-06	6.95407e-06	1.48406	1.48406	0.212986	0.317316	1.12672	1.12672	177.551	134.799	119.639
Tb927.3.5690	hypothetical protein, conserved	259546	0.801833	0.823711	0.414588	-2.41203	0.0426899	0.0584464	0.418409	-2.39	0.0279529	0.0585495	1.00922	1.00922	64.881	156.495	155.066
Tb927.3.5750	retrotransposon hot spot protein (RHS, pseudogene), putative	196666	1.14108e-11	3.56527e-11	3.45869	3.45869	3.75234e-07	9.45584e-07	1.58928	1.58928	0.0178942	0.0392265	0.459503	-2.17626	146.81	42.4468	92.3753
Tb927.3.580	leucine-rich repeat protein (LRRP), putative	298719	1.90367e-13	6.68283e-13	1.68663	1.68663	1.31331e-14	6.18618e-14	2.32675	2.32675	0.65676	0.754046	1.37952	1.37952	223.333	132.414	95.9851
Tb927.3.585	hypothetical protein	285655	0.146457	0.171378	0.870404	-1.14889	4.43639e-06	9.83977e-06	0.290832	-3.43841	3.59307e-09	2.34249e-08	0.334135	-2.9928	68.0997	78.2392	234.155
Tb927.3.600	hypothetical protein	1.95833e+06	7.63432e-10	2.04578e-09	0.155009	-6.45125	1.16832e-49	2.14573e-48	0.120377	-8.30725	3.17986e-15	2.78422e-14	0.776581	-1.2877	174.233	1124.02	1447.4
Tb927.3.640	hypothetical protein, conserved	327967	5.05475e-07	1.06753e-06	1.33554	1.33554	0.000290866	0.000529679	1.32753	1.32753	0.0604938	0.113737	0.994002	-1.00603	193.195	144.656	145.529
Tb927.3.680	cytochrome P450, putative	193981	1.61058e-08	3.85617e-08	1.89542	1.89542	3.59277e-06	8.02776e-06	1.67591	1.67591	0.114744	0.192863	0.884189	-1.13098	134.414	70.9148	80.2032
Tb927.3.710	RING-variant domain containing protein, putative	454979	0.0805884	0.0973265	0.490727	-2.03779	0.861231	0.883525	0.627525	-1.59356	0.0436579	0.0857219	1.27877	1.27877	145.867	297.248	232.449
Tb927.3.720	zinc finger protein 3	2.41211e+06	1.09117e-11	3.42356e-11	1.00268	1.00268	0.000217131	0.000402709	0.574175	-1.74163	2.19216e-26	2.18636e-25	0.572642	-1.74629	902.59	900.18	1571.98
Tb927.3.840	hypothetical protein, conserved	189474	1.68448e-07	3.67124e-07	1.403	1.403	2.84033e-07	7.2378e-07	1.93793	1.93793	0.516061	0.637039	1.38127	1.38127	128.318	91.4594	66.2138
Tb927.3.860	Acyl carrier protein, mitochondrial	445380	3.14558e-27	2.49328e-26	3.15319	3.15319	5.40362e-21	3.69903e-20	2.30664	2.30664	0.010853	0.025985	0.731527	-1.367	374.565	118.789	162.385
Tb927.3.880	Ankyrin repeats (3 copies), putative	322175	0.016293	0.0214486	0.926473	-1.07936	0.0513245	0.0693226	0.533485	-1.87447	1.10418e-05	5.03907e-05	0.575824	-1.73664	113.835	122.869	213.379
Tb927.3.930	dynein heavy chain, putative	377740	0.263668	0.294792	0.320132	-3.12371	0.121052	0.153197	0.924318	-1.08188	0.0077972	0.0195384	2.8873	2.8873	115.078	359.47	124.5
Tb927.3.960	protein transport protein Sec61 gamma subunit, putative	437330	1.89015e-12	6.36816e-12	1.72352	1.72352	2.37617e-07	6.1381e-07	1.54015	1.54015	0.0104969	0.0252127	0.893606	-1.11906	288.342	167.298	187.217
Tb927.4.100	retrotransposon hot spot protein 1 (RHS1), interrupted	1.85273e+06	2.66757e-16	1.09764e-15	0.866036	-1.15469	4.98945e-22	3.68339e-21	1.53252	1.53252	0.57714	0.690367	1.76958	1.76958	1009.44	1165.58	658.678
Tb927.4.1000	hypothetical protein, conserved	1.41192e+06	0.314783	0.347141	0.464725	-2.15181	0.00392812	0.00626668	0.973226	-1.02751	0.091669	0.161089	2.0942	2.0942	522.582	1124.5	536.958
Tb927.4.1070	Mitochondrial ribosomal protein L13	206808	3.24531e-08	7.6247e-08	2.29865	2.29865	7.34917e-05	0.000142811	1.72006	1.72006	0.0367798	0.0746501	0.74829	-1.33638	149.94	65.2294	87.1713
Tb927.4.1100	ribosomal protein L21E (60S), putative	4.36025e+06	1.66148e-27	1.34526e-26	1.1031	1.1031	3.24447e-12	1.26258e-11	0.516889	-1.93465	4.34736e-70	1.52259e-68	0.468579	-2.13411	1564.96	1418.69	3027.64
Tb927.4.120	hypothetical protein	302420	0.390392	0.426036	0.468663	-2.13373	0.385693	0.436077	0.763276	-1.31014	0.933996	0.957402	1.62863	1.62863	103.16	220.116	135.155
Tb927.4.1230	hypothetical protein	367521	0.0533674	0.0661492	0.136203	-7.342	8.01417e-13	3.27082e-12	0.0991753	-10.0832	1.52899e-06	7.62472e-06	0.728145	-1.37335	27.7676	203.87	279.985
Tb927.4.1270	ruvB-like DNA helicase, putative	226804	0.00138879	0.0020465	0.889195	-1.12461	2.98726e-06	6.76936e-06	1.99734	1.99734	0.282602	0.397756	2.24624	2.24624	134.195	150.918	67.1869
Tb927.4.1370	hypothetical protein, conserved	413242	4.19103e-09	1.04326e-08	1.73254	1.73254	0.0794708	0.104344	0.855171	-1.16936	4.96641e-06	2.31561e-05	0.493593	-2.02596	211.262	121.937	247.041
Tb927.4.1470	Domain of unknown function (DUF4379), putative	267374	0.000762926	0.0011559	1.61783	1.61783	0.148761	0.184087	0.601133	-1.66352	8.07212e-07	4.17753e-06	0.371568	-2.6913	111.516	68.9295	185.51
Tb927.4.1540	NAD dependent epimerase/dehydratase family, putative	285473	0.0430876	0.05403	0.634971	-1.57488	0.0459018	0.0625028	1.11273	1.11273	0.810572	0.873192	1.75242	1.75242	125.468	197.596	112.756
Tb927.4.1690	Retinal Maintenance, putative	405367	0.0968246	0.115454	0.607743	-1.64543	0.504469	0.550131	0.654356	-1.52822	0.0166468	0.0370311	1.0767	1.0767	142.338	234.208	217.524
Tb927.4.170	hypothetical protein	227606	4.73628e-24	3.03525e-23	4.34567	4.34567	8.16473e-27	7.68505e-26	4.74081	4.74081	0.627739	0.729456	1.09093	1.09093	238.973	54.9911	50.4076
Tb927.4.1760	hypothetical protein, conserved	248136	0.185308	0.213033	0.710245	-1.40797	0.00351529	0.00563794	0.383829	-2.60533	2.90671e-05	0.000123658	0.540418	-1.85042	68.344	96.226	178.059
Tb927.4.1800	Mitochondrial ribosomal protein L3	7.03536e+06	1.53654e-12	5.18842e-12	0.695947	-1.43689	7.69952e-35	9.82667e-34	0.349357	-2.8624	4.16655e-78	2.24101e-76	0.501989	-1.99208	1820.46	2615.81	5210.88
Tb927.4.1810	mitochondrial ribosomal protein L33	185141	3.95586e-12	1.29794e-11	1.92733	1.92733	2.06037e-14	9.57691e-14	3.32106	3.32106	0.958983	0.973856	1.72314	1.72314	155.881	80.879	46.9369
Tb927.4.1830	Urm1 (Ubiquitin related modifier), putative	262202	0.000877829	0.00132333	1.02068	1.02068	0.898557	0.914342	0.637177	-1.56942	0.000267448	0.00093669	0.624267	-1.60188	104.184	102.073	163.508
Tb927.4.1860	ribosomal protein S19, putative	3.53981e+06	1.08135e-21	6.08688e-21	1.1075	1.1075	0.00349138	0.00560557	0.6524	-1.5328	1.8841e-37	2.13343e-36	0.589075	-1.69758	1448.71	1308.09	2220.58
Tb927.4.1880	hypothetical protein, conserved	220675	0.000445618	0.000692571	0.872042	-1.14673	0.000509774	0.000898969	1.44583	1.44583	0.684173	0.775249	1.65798	1.65798	118.374	135.744	81.8728
Tb927.4.1930	eukaryotic translation initiation factor 3 subunit g	246617	0.000335346	0.000528105	0.830688	-1.20382	6.12675e-07	1.51758e-06	1.902	1.902	0.335234	0.455652	2.28966	2.28966	140.527	169.169	73.8838
Tb927.4.1950	NADPH-dependent diflavin oxidoreductase 1	245837	6.60765e-12	2.14003e-11	2.6991	2.6991	7.33123e-07	1.80111e-06	1.5949	1.5949	0.0100078	0.0242773	0.590899	-1.69234	177.824	65.8829	111.496
Tb927.4.200	retrotransposon hot spot protein 1 (RHS1), putative	355631	4.2026e-11	1.2633e-10	1.24194	1.24194	2.06644e-13	8.89161e-13	2.39728	2.39728	0.981897	0.987141	1.93027	1.93027	246.352	198.36	102.763
Tb927.4.2030	DNA/RNA-binding protein Alba 4	794768	6.40394e-13	2.212e-12	1.315	1.315	4.31703e-07	1.07997e-06	1.29321	1.29321	0.00468844	0.0124529	0.983431	-1.01685	461.81	351.187	357.104
Tb927.4.2040	DNA/RNA-binding protein Alba 3	618879	7.14326e-19	3.49278e-18	1.26713	1.26713	8.50234e-26	7.76031e-25	2.7376	2.7376	0.512186	0.633814	2.16048	2.16048	444.976	351.169	162.543
Tb927.4.2070	antigenic protein, putative	309769	0.0249368	0.0322082	0.720472	-1.38798	0.034036	0.047771	1.08446	1.08446	0.722725	0.805941	1.50521	1.50521	141.296	196.115	130.291
Tb927.4.210	retrotransposon hot spot protein 2 (RHS2), interrupted, degenerate	1.29242e+06	5.39537e-56	1.80565e-54	2.4181	2.4181	7.36265e-84	2.57864e-82	5.61353	5.61353	0.0328022	0.0674866	2.32146	2.32146	1260.26	521.179	224.504
Tb927.4.2170	hypothetical protein, conserved	435553	0.0123491	0.0164727	0.819108	-1.22084	0.00824278	0.0126412	0.505007	-1.98017	2.49971e-07	1.39946e-06	0.616534	-1.62197	145.298	177.386	287.715
Tb927.4.2180	60S ribosomal protein L35a, putative	5.03072e+06	1.02096e-37	1.43698e-36	1.17286	1.17286	1.46747e-12	5.8466e-12	0.507109	-1.97196	1.03681e-86	1.04095e-84	0.43237	-2.31283	1804.31	1538.39	3558.04
Tb927.4.2210	hypothetical protein, conserved	483118	0.186099	0.213617	0.346748	-2.88394	1.0645e-05	2.26433e-05	0.345517	-2.89421	0.00504046	0.0132709	0.99645	-1.00356	103.066	297.236	298.295
Tb927.4.230	DNA-directed RNA polymerase III subunit, pseudogene, putative	999831	8.08522e-35	9.66376e-34	1.83418	1.83418	1.70453e-39	2.44478e-38	2.95273	2.95273	0.631712	0.733507	1.60983	1.60983	810.201	441.723	274.39
Tb927.4.240	retrotransposon hot spot protein 4 (RHS4), degenerate	337444	4.63753e-15	1.77713e-14	1.79302	1.79302	1.01639e-21	7.289e-21	3.80348	3.80348	0.386703	0.511412	2.12127	2.12127	286.772	159.938	75.3974
Tb927.4.2450	protein disulfide isomerase 1	272763	0.0327481	0.041584	0.86243	-1.15951	0.00496316	0.00784314	0.406607	-2.45938	8.20488e-07	4.2317e-06	0.471466	-2.12104	80.9318	93.8416	199.042
Tb927.4.2530	hypothetical protein, conserved	808900	1.25527e-05	2.27216e-05	0.78137	-1.2798	0.116979	0.148668	0.818142	-1.22228	0.00169816	0.00502442	1.04706	1.04706	338.823	433.626	414.136
Tb927.4.260	retrotransposon hot spot protein 3 (RHS3), putative	503419	0.824254	0.84272	0.399698	-2.50189	0.00184049	0.00308662	1.20479	1.20479	0.00135242	0.00409912	3.01426	3.01426	184.613	461.88	153.232
Tb927.4.2740	p25-alpha, putative	1.67396e+06	0.234873	0.264561	0.421533	-2.37229	0.00174882	0.00293943	0.966342	-1.03483	0.0839343	0.149592	2.29245	2.29245	591.653	1403.57	612.26
Tb927.4.2890	hypothetical protein, conserved	252979	0.34097	0.373455	0.497421	-2.01037	0.241818	0.283407	0.542789	-1.84234	0.0336768	0.0690031	1.09121	1.09121	76.3133	153.418	140.595
Tb927.4.3190	ubiquitin-conjugating enzyme E2, putative	216437	8.45895e-08	1.90421e-07	1.82509	1.82509	0.00703637	0.0109133	1.07605	1.07605	0.00181879	0.0053498	0.589587	-1.6961	124.645	68.2953	115.836
Tb927.4.3400	hypothetical protein, conserved	257471	0.246738	0.276479	0.746715	-1.3392	2.57307e-05	5.22243e-05	0.324978	-3.07713	1.68233e-07	9.63341e-07	0.43521	-2.29774	64.481	86.3529	198.417
Tb927.4.3430	hypothetical protein, conserved	225754	2.72569e-10	7.5876e-10	2.03768	2.03768	1.20214e-08	3.4883e-08	2.43146	2.43146	0.20612	0.308872	1.19325	1.19325	178.366	87.5339	73.3576
Tb927.4.3450	Mitochondrial ATP synthase subunit, putative	411477	3.36195e-18	1.5531e-17	2.01725	2.01725	1.82148e-13	7.90532e-13	1.70328	1.70328	0.0256614	0.0545078	0.844358	-1.18433	290.281	143.899	170.425
Tb927.4.3460	ubiquitin-conjugating enzyme E2, putative	225054	1.08319e-21	6.08688e-21	3.79183	3.79183	9.03614e-24	7.60247e-23	4.76537	4.76537	0.583608	0.695894	1.25675	1.25675	232.014	61.188	48.6876
Tb927.4.3480	hypothetical protein	336306	0.27042	0.301445	0.268822	-3.71993	1.44508e-07	3.81137e-07	0.216379	-4.62153	0.000115168	0.000442457	0.804913	-1.24237	50.8628	189.206	235.064
Tb927.4.3500	Amastin surface glycoprotein, putative	853391	3.1873e-36	4.10262e-35	2.06496	2.06496	7.33384e-35	9.43996e-34	2.50186	2.50186	0.108183	0.182855	1.21158	1.21158	681.461	330.011	272.382
Tb927.4.3510	DNA-directed RNA polymerase subunit, putative	265682	4.51809e-06	8.49468e-06	1.06909	1.06909	1.16718e-06	2.80346e-06	1.99885	1.99885	0.823913	0.8844	1.86967	1.86967	167.548	156.721	83.8225
Tb927.4.3550	60S ribosomal protein L13a, putative	4.27944e+06	1.71619e-14	6.39747e-14	0.886399	-1.12816	8.08652e-18	4.56116e-17	0.448509	-2.22961	1.96899e-57	3.57265e-56	0.50599	-1.97632	1355.03	1528.69	3021.18
Tb927.4.3580	Transcription factor Pcc1, putative	273124	3.7776e-12	1.24215e-11	2.20063	2.20063	2.05151e-07	5.32684e-07	1.61249	1.61249	0.0151681	0.0345062	0.732739	-1.36474	191.959	87.229	119.045
Tb927.4.360	1,2-Dihydroxy-3-keto-5-methylthiopentene dioxygenase, putative	274005	0.61892	0.652727	0.295039	-3.38939	0.108661	0.139389	0.45328	-2.20614	0.315873	0.435627	1.53634	1.53634	62.5302	211.939	137.95
Tb927.4.3620	serine threonine-protein phosphatase PP1, putative	296270	0.00554042	0.00768312	0.704991	-1.41846	0.00626663	0.00978998	0.966445	-1.03472	0.739477	0.81826	1.37086	1.37086	128.556	182.351	133.02
Tb927.4.3640	serine threonine-protein phosphatase PP1, putative	487582	0.0773541	0.0937965	0.583202	-1.71467	0.024818	0.0356301	0.525286	-1.90372	6.19135e-05	0.000252688	0.900693	-1.11026	152.159	260.902	289.668
Tb927.4.3650	serine threonine-protein phosphatase PP1, putative	284991	0.000346024	0.000543392	1.447	1.447	0.231944	0.273538	0.611141	-1.63628	8.55069e-07	4.395e-06	0.422351	-2.3677	118.025	81.5654	193.122
Tb927.4.3830	hypothetical protein, conserved	315941	2.72556e-05	4.7952e-05	1.1701	1.1701	0.535165	0.58108	0.814364	-1.22795	0.000115571	0.000442623	0.695976	-1.43683	146.381	125.101	179.749
Tb927.4.3870	receptor-type adenylate cyclase GRESAG 4, putative	678773	3.02258e-14	1.10754e-13	1.56691	1.56691	1.38994e-05	2.91947e-05	1.11796	1.11796	8.07029e-05	0.000320682	0.713479	-1.40158	386.427	246.617	345.655
Tb927.4.4000	amino acid transporter, putative	1.1488e+06	2.20173e-71	9.47373e-70	3.33841	3.33841	1.24177e-96	5.19474e-95	6.9151	6.9151	0.200343	0.302019	2.07138	2.07138	1229.48	368.282	177.796
Tb927.4.4020	amino acid transporter, putative	278791	0.216933	0.245455	0.283239	-3.53059	2.40531e-06	5.54732e-06	0.234975	-4.25577	0.00139399	0.00421555	0.829601	-1.2054	44.9829	158.816	191.437
Tb927.4.4230	RNA-binding protein, putative	293871	2.14784e-06	4.19539e-06	0.941324	-1.06233	4.26622e-08	1.17458e-07	1.72763	1.72763	0.834324	0.891129	1.83533	1.83533	170.644	181.281	98.7732
Tb927.4.4250	UDP-Gal or UDP-GlcNAc-dependent glycosyltransferase, putative	274051	0.0727286	0.0890482	0.692687	-1.44365	0.244827	0.286487	0.96412	-1.03721	0.427988	0.549957	1.39186	1.39186	118.097	170.491	122.492
Tb927.4.4310	Nucleoporin NUP64	265392	0.0110359	0.0147997	0.814748	-1.22737	0.580515	0.624914	0.86175	-1.16043	0.0302885	0.0626573	1.05769	1.05769	115.083	141.25	133.545
Tb927.4.4320	divalent cation tolerance protein, putative	452293	0.0143292	0.0189963	0.812279	-1.2311	0.0921797	0.119675	0.613918	-1.62888	2.74383e-05	0.00011706	0.755797	-1.32311	167.182	205.818	272.319
Tb927.4.4350	emp24/gp25L/p24 family/GOLD, putative	165702	7.7147e-19	3.74785e-18	4.40645	4.40645	4.69595e-20	3.0094e-19	4.24578	4.24578	0.517957	0.638333	0.963536	-1.03784	170.556	38.7059	40.1706
Tb927.4.4380	Pyrophosphate-energized vacuolar membrane proton pump 1	342856	7.50214e-10	2.01394e-09	1.23023	1.23023	7.63092e-11	2.6726e-10	1.92524	1.92524	0.753623	0.82904	1.56494	1.56494	223.427	181.613	116.051
Tb927.4.440	NADH:ubiquinone oxidoreductase, ESSS subunit, putative	407996	5.28151e-12	1.72537e-11	1.25585	1.25585	7.24812e-09	2.15299e-08	1.50249	1.50249	0.0703898	0.129435	1.1964	1.1964	247.368	196.973	164.639
Tb927.4.4480	hypothetical protein, conserved	417701	0.00569619	0.00789187	0.63876	-1.56553	0.0148881	0.0221119	0.962523	-1.03894	0.543127	0.66392	1.50686	1.50686	174.839	273.716	181.647
Tb927.4.4540	zinc finger domain, LSD1 subclass, putative	352266	0.7513	0.77817	0.388686	-2.57277	2.26082e-11	8.20432e-11	0.182972	-5.46533	1.93893e-11	1.48224e-10	0.470744	-2.1243	52.6035	135.337	287.495
Tb927.4.4620	cytochrome oxidase subunit VIII	640372	1.50071e-05	2.70343e-05	0.901965	-1.10869	0.00813593	0.01249	1.05508	1.05508	0.0385394	0.0778021	1.16976	1.16976	310.783	344.562	294.559
Tb927.4.4700	hypothetical protein, conserved	224549	0.0827077	0.0997261	0.517985	-1.93056	0.0121983	0.018389	1.06009	1.06009	0.580562	0.69281	2.04656	2.04656	89.5068	172.798	84.4332
Tb927.4.4730	amino acid transporter, putative	376179	3.52259e-34	4.04964e-33	4.43931	4.43931	1.10682e-40	1.61833e-39	6.5592	6.5592	0.889771	0.925609	1.47753	1.47753	417.894	94.1348	63.7111
Tb927.4.4810	hypothetical protein, conserved	260834	0.687601	0.717124	0.441888	-2.26302	4.43329e-08	1.21834e-07	0.203167	-4.92205	1.68849e-08	1.04216e-07	0.459772	-2.17499	43.0025	97.3155	211.661
Tb927.4.4910	3,2-trans-enoyl-CoA isomerase, mitochondrial precursor, putative	229249	8.27193e-05	0.000138571	0.923267	-1.08311	6.57455e-10	2.12019e-09	2.96926	2.96926	0.0825375	0.147591	3.21604	3.21604	150.002	162.469	50.5183
Tb927.4.4980	NADH-ubiquinone oxidoreductase complex I subunit, putative	630572	1.00867e-07	2.24051e-07	1.10906	1.10906	0.0535033	0.0720071	0.834139	-1.19884	0.000138183	0.00051767	0.752111	-1.32959	291.995	263.28	350.055
Tb927.4.500	FHA domain containing protein, putative	267383	2.52408e-27	2.03276e-26	6.25705	6.25705	6.87952e-28	6.95339e-27	4.64706	4.64706	0.296234	0.4127	0.742692	-1.34645	291.464	46.5816	62.7199
Tb927.4.5080	hypothetical protein, conserved	425052	9.922e-07	2.02748e-06	1.35604	1.35604	0.135981	0.170543	0.959209	-1.04253	0.000163411	0.000598777	0.707362	-1.4137	219.478	161.852	228.811
Tb927.4.5190	hypothetical protein, conserved	360206	2.36275e-09	6.06183e-09	1.60885	1.60885	0.000136442	0.000258793	1.25546	1.25546	0.0068198	0.0174078	0.780348	-1.28148	216.43	134.525	172.391
Tb927.4.5240	UDP-Gal or UDP-GlcNAc-dependent glycosyltransferase, putative	339601	1.31513e-27	1.07059e-26	4.24877	4.24877	6.08788e-23	4.85098e-22	2.67465	2.67465	0.0290756	0.060564	0.629511	-1.58853	310.563	73.095	116.114
Tb927.4.5310	Repressor of differentiation kinase 2	768024	0.301989	0.334163	0.357933	-2.79382	0.0709737	0.09376	0.619867	-1.61325	0.529593	0.650545	1.7318	1.7318	216.245	604.15	348.857
Tb927.4.5335	hypothetical protein	257838	7.38541e-08	1.67255e-07	1.27235	1.27235	2.38514e-07	6.15072e-07	1.53279	1.53279	0.436144	0.559658	1.20469	1.20469	157.94	124.132	103.04
Tb927.4.670	conserved protein, unknown function	249354	0.274318	0.305338	0.489824	-2.04155	0.540063	0.585976	0.625553	-1.59859	0.0815385	0.146187	1.2771	1.2771	79.7817	162.878	127.538
Tb927.4.720	hypothetical protein, conserved	205729	6.28263e-14	2.24742e-13	2.01925	2.01925	1.89059e-15	9.45922e-15	2.71555	2.71555	0.714841	0.801602	1.34483	1.34483	167.035	82.7211	61.5105
Tb927.4.740	Rgp1, putative	307070	0.000228572	0.000364265	1.12705	1.12705	0.756898	0.789944	0.75223	-1.32938	0.000306917	0.00106257	0.66743	-1.49828	135.733	120.431	180.44
Tb927.4.840	Histidine kinase-, DNA gyrase B-, and HSP90-like ATPase, putative	295049	7.95996e-10	2.12548e-09	1.50996	1.50996	7.50411e-11	2.63431e-10	2.37727	2.37727	0.763148	0.835757	1.57439	1.57439	215.686	142.842	90.7281
Tb927.4.910	hypothetical protein, conserved	283517	3.53712e-05	6.15117e-05	1.12869	1.12869	0.000761603	0.00132292	1.45092	1.45092	0.239673	0.347734	1.2855	1.2855	164.956	146.148	113.69
Tb927.4.930	Mitochondrial ribosomal protein L14	295248	0.000160488	0.000261574	1.20589	1.20589	0.107819	0.138545	0.979347	-1.02109	0.0135355	0.0313126	0.812135	-1.23132	149.95	124.348	153.112
Tb927.5.1000	ubiquitin-conjugating enzyme E2, putative	411680	5.00268e-10	1.36982e-09	1.16473	1.16473	3.61329e-06	8.06164e-06	1.17542	1.17542	0.0286417	0.0597429	1.00918	1.00918	223.659	192.027	190.28
Tb927.5.1110	60S ribosomal protein L8, putative	6.66263e+06	1.55617e-32	1.71066e-31	1.04009	1.04009	3.47122e-16	1.78418e-15	0.530073	-1.88653	1.52462e-86	1.43505e-84	0.50964	-1.96217	2400.45	2307.91	4528.52
Tb927.5.1120	Phage tail fibre repeat, putative	750374	0.186632	0.214066	0.609141	-1.64165	2.11356e-11	7.7258e-11	0.298162	-3.35389	8.1906e-15	7.00854e-14	0.489478	-2.04299	170.772	280.349	572.75
Tb927.5.1145	hypothetical protein	242099	8.13707e-16	3.24191e-15	2.62876	2.62876	4.08335e-13	1.72329e-12	2.28986	2.28986	0.101822	0.174057	0.871079	-1.148	197.382	75.0854	86.1981
Tb927.5.1200	exosome complex component CSL4	239165	0.206218	0.234388	0.675915	-1.47948	0.94907	0.958618	0.726167	-1.37709	0.161548	0.25529	1.07435	1.07435	90.9897	134.617	125.301
Tb927.5.1440	hypothetical protein	812124	0.000116483	0.000193625	0.147783	-6.76669	4.06904e-22	3.04875e-21	0.139652	-7.16066	1.85912e-07	1.05654e-06	0.944981	-1.05822	77.7828	526.332	556.976
Tb927.5.1470	NADH-cytochrome b5 reductase, putative	251436	0.00195781	0.00282149	0.956112	-1.0459	0.0852072	0.111487	1.07981	1.07981	0.100642	0.173021	1.12937	1.12937	125.244	130.993	115.987
Tb927.5.1520	ATP-dependent protease ATPase subunit HslU1	298747	0.00011303	0.000188091	0.975787	-1.02481	1.01723e-05	2.16991e-05	1.71986	1.71986	0.904086	0.936774	1.76254	1.76254	175.35	179.702	101.956
Tb927.5.1590	hypothetical protein, conserved	197200	2.11215e-10	5.95675e-10	1.91989	1.91989	1.86801e-08	5.31801e-08	2.12943	2.12943	0.167781	0.262115	1.10914	1.10914	148.081	77.1301	69.5404
Tb927.5.1610	60S ribosomal protein L13a, putative	9.13104e+06	3.6496e-35	4.4325e-34	0.97715	-1.02338	2.52616e-17	1.40904e-16	0.468915	-2.13258	4.51062e-93	8.49124e-91	0.479881	-2.08385	3025.24	3095.98	6451.56
Tb927.5.1630	hypothetical protein, conserved	393338	2.05859e-05	3.66025e-05	1.02352	1.02352	0.000399289	0.000715868	1.45923	1.45923	0.254379	0.365897	1.4257	1.4257	222.792	217.673	152.678
Tb927.5.1740	hypothetical protein	940392	0.0142878	0.0189581	0.237816	-4.20493	9.01704e-17	4.83262e-16	0.218138	-4.58424	7.54108e-08	4.47121e-07	0.917257	-1.09021	137.341	577.508	629.603
Tb927.5.1780	hypothetical protein, conserved	1.11646e+06	0.00316667	0.00449483	0.611889	-1.63428	0.220734	0.262787	0.81945	-1.22033	0.0499148	0.0962506	1.33921	1.33921	432.62	707.025	527.94
Tb927.5.1800	hypothetical protein, conserved	177016	2.09617e-08	4.995e-08	1.44882	1.44882	3.7477e-08	1.0356e-07	2.01742	2.01742	0.488074	0.613044	1.39245	1.39245	122.337	84.4384	60.64
Tb927.5.1810	lysosomal/endosomal membrane protein p67	2.76024e+06	0.010407	0.0140061	0.568347	-1.75949	0.0357424	0.0498407	0.615315	-1.62518	2.51018e-06	1.20777e-05	1.08264	1.08264	922.271	1622.73	1498.86
Tb927.5.1820	60S acidic ribosomal protein, putative	4.40027e+06	1.80976e-29	1.71415e-28	1.21786	1.21786	0.201113	0.240951	0.682291	-1.46565	4.51238e-39	5.26794e-38	0.560237	-1.78496	1879.27	1543.09	2754.35
Tb927.5.1840	hypothetical protein, conserved	477101	7.22368e-06	1.34417e-05	1.02108	1.02108	0.995467	0.996128	0.687426	-1.4547	1.9616e-06	9.62269e-06	0.673237	-1.48536	197.212	193.141	286.884
Tb927.5.1850	hypothetical protein, conserved	347833	0.593476	0.628976	0.469704	-2.129	0.48621	0.53498	0.838021	-1.19329	0.921564	0.949299	1.78415	1.78415	122.915	261.687	146.673
Tb927.5.1990	hypothetical protein, conserved	341413	0.845039	0.861631	0.387185	-2.58275	0.102315	0.13215	0.954933	-1.04719	0.0776349	0.140527	2.46635	2.46635	115.517	298.35	120.968
Tb927.5.2010	hypothetical protein	337185	0.446579	0.481768	0.603343	-1.65743	0.195557	0.234856	0.997673	-1.00233	0.668703	0.762352	1.65357	1.65357	139.994	232.031	140.321
Tb927.5.2020	hypothetical protein, conserved	246433	4.25424e-05	7.32216e-05	1.01956	1.01956	1.25206e-06	2.99778e-06	1.91679	1.91679	0.772195	0.8427	1.88002	1.88002	151.292	148.39	78.9298
Tb927.5.2100	RNA-binding protein, putative	218380	1.43155e-05	2.58504e-05	1.47295	1.47295	0.000431642	0.000771119	1.61017	1.61017	0.213019	0.317316	1.09316	1.09316	141.159	95.8341	87.6669
Tb927.5.2160	conserved protein	256680	1.5174e-23	9.32738e-23	4.66703	4.66703	2.08034e-25	1.86488e-24	5.08913	5.08913	0.50928	0.631775	1.09044	1.09044	275.562	59.0443	54.1471
Tb927.5.2170	conserved protein	317028	0.0795316	0.0961273	0.660556	-1.51388	0.172535	0.21051	0.517342	-1.93296	0.00160264	0.00478885	0.783191	-1.27683	101.651	153.887	196.488
Tb927.5.2260	conserved protein	855942	3.01628e-47	6.98849e-46	2.2394	2.2394	1.92275e-57	4.52447e-56	4.48714	4.48714	0.984204	0.987483	2.00373	2.00373	791.377	353.388	176.365
Tb927.5.2400	Peptidase C19, ubiquitin carboxyl-terminal hydrolase, putative	364062	0.00941834	0.0127097	0.682289	-1.46565	0.345403	0.394372	0.529841	-1.88736	0.000265441	0.000931826	0.776563	-1.28773	119.224	174.741	225.019
Tb927.5.2410	kinesin, putative	283053	0.217718	0.246159	0.336564	-2.9712	0.138971	0.173541	0.586024	-1.70641	0.916295	0.945164	1.7412	1.7412	75.9222	225.58	129.555
Tb927.5.2430	membrane transporter protein, putative	305492	0.000162804	0.000265062	0.863933	-1.1575	1.08612e-06	2.62974e-06	1.73671	1.73671	0.509246	0.631775	2.01024	2.01024	172.409	199.563	99.2733
Tb927.5.2480	hypothetical protein, conserved	682918	0.596206	0.630981	0.332123	-3.01093	8.7936e-11	3.07266e-10	0.247383	-4.04232	1.77734e-08	1.08808e-07	0.744854	-1.34255	119.164	358.796	481.7
Tb927.5.2500	hypothetical protein, conserved	350970	0.0376917	0.0475408	0.642669	-1.55601	0.195144	0.234682	0.88324	-1.1322	0.333507	0.453715	1.37433	1.37433	142.502	221.735	161.34
Tb927.5.2530	RNA cytidine acetyltransferase	381761	0.0156793	0.0206769	0.783847	-1.27576	0.00724263	0.0112101	0.425087	-2.35246	3.24262e-07	1.78879e-06	0.542308	-1.84397	114.178	145.664	268.599
Tb927.5.2550	hypothetical protein, conserved	253781	4.01345e-07	8.51304e-07	1.41888	1.41888	1.4327e-08	4.1255e-08	2.24456	2.24456	0.967716	0.978764	1.58193	1.58193	179.677	126.633	80.0499
Tb927.5.2760	UDP-Gal or UDP-GlcNAc-dependent glycosyltransferase, putative	260704	0.00213344	0.00306873	0.750775	-1.33196	0.00249213	0.00411078	1.19988	1.19988	0.711202	0.798115	1.59818	1.59818	124.959	166.44	104.143
Tb927.5.2770	SET domain containing protein, putative	254940	2.25119e-07	4.84328e-07	3.54016	3.54016	0.645219	0.686713	0.805434	-1.24157	4.47212e-07	2.41398e-06	0.227513	-4.39535	137.418	38.8169	170.614
Tb927.5.2840	hypothetical protein, conserved	205621	7.49801e-06	1.38722e-05	1.74074	1.74074	0.144874	0.17972	0.825607	-1.21123	0.00077649	0.00248807	0.474285	-2.10843	103.323	59.3559	125.148
Tb927.5.2860	Protein of unknown function (DUF2453), putative	253462	0.805619	0.827036	0.358742	-2.78752	0.0464052	0.0631313	0.440275	-2.27131	0.101289	0.173343	1.22728	1.22728	61.7267	172.064	140.2
Tb927.5.2920	Ring finger domain containing protein, putative	581785	0.635658	0.668506	0.431393	-2.31807	2.99014e-16	1.55818e-15	0.181316	-5.51523	1.1372e-16	1.03795e-15	0.420304	-2.37923	88.1645	204.372	486.247
Tb927.5.2930	Mitochondrial ATP synthase subunit, putative	295901	6.60786e-13	2.27722e-12	1.33881	1.33881	1.30629e-15	6.55758e-15	2.40829	2.40829	0.985045	0.987668	1.79882	1.79882	209.87	156.758	87.1447
Tb927.5.3090	Mitochondrial ATP synthase subunit, putative	315570	2.51051e-21	1.37986e-20	2.23939	2.23939	3.84284e-27	3.68619e-26	4.84389	4.84389	0.781277	0.848308	2.16304	2.16304	295.569	131.986	61.0189
Tb927.5.309b	invariant surface glycoprotein, putative	1.28873e+06	2.8545e-06	5.50431e-06	0.187064	-5.34577	1.22409e-21	8.69568e-21	0.214553	-4.66085	2.37156e-05	0.000102927	1.14695	1.14695	170.928	913.742	796.67
Tb927.5.310	invariant surface glycoprotein, putative	1.55178e+06	2.68984e-05	4.7379e-05	0.215892	-4.63195	3.42772e-18	1.99311e-17	0.261487	-3.82428	9.61243e-05	0.000374065	1.2112	1.2112	241.051	1116.54	921.847
Tb927.5.3140	hypothetical protein, conserved	397618	1.51759e-06	3.02313e-06	1.31671	1.31671	0.124436	0.156821	0.857869	-1.16568	0.000275863	0.00096169	0.651523	-1.53487	193.658	147.076	225.743
Tb927.5.3220	signal peptidase type I, putative	308045	0.00959497	0.0129365	0.705187	-1.41806	0.106258	0.136656	0.960125	-1.04153	0.228125	0.333874	1.36152	1.36152	133.344	189.09	138.882
Tb927.5.3270	Autophagy protein Apg6, putative	322924	0.888702	0.90127	0.399622	-2.50236	8.00516e-08	2.16053e-07	0.228081	-4.38441	6.63671e-07	3.45844e-06	0.570742	-1.75211	56.246	140.748	246.605
Tb927.5.3390	ADG1, pseudogene	319456	3.85227e-27	3.02162e-26	3.46699	3.46699	3.22118e-30	3.51528e-29	4.41388	4.41388	0.597167	0.705913	1.27311	1.27311	320.173	92.349	72.5378
Tb927.5.3570	hypothetical protein, conserved	483283	0.412533	0.447604	0.515221	-1.94091	0.136368	0.170857	0.513013	-1.94927	0.0221808	0.0479259	0.995714	-1.0043	143.515	278.55	279.749
Tb927.5.3620	kinetoplastid-specific dual specificity phosphatase, putative	390864	0.209955	0.238276	0.536043	-1.86552	0.879851	0.900091	0.611984	-1.63403	0.236404	0.343985	1.14167	1.14167	127.788	238.391	208.809
Tb927.5.3745	ring-box protein, putative	336949	4.32476e-06	8.15155e-06	2.13133	2.13133	0.0407146	0.0559454	0.524087	-1.90808	1.07701e-11	8.40401e-11	0.245896	-4.06676	133.545	62.6581	254.815
Tb927.5.3990	variant surface glycoprotein (VSG, atypical), putative	232592	1.17748e-18	5.64739e-18	3.88006	3.88006	5.10462e-17	2.80568e-16	3.26592	3.26592	0.172345	0.267303	0.841717	-1.18805	221.853	57.1778	67.93
Tb927.5.4030	U6 snRNA-associated Sm-like protein LSm7p	321184	2.68554e-10	7.50358e-10	2.88653	2.88653	0.0718689	0.0948594	0.796008	-1.25627	6.02936e-07	3.18604e-06	0.275766	-3.62626	168.791	58.4752	212.046
Tb927.5.4050	hypothetical protein, conserved	289273	0.00175609	0.00254786	0.872375	-1.1463	0.457912	0.507817	0.750838	-1.33185	0.0091011	0.0225062	0.860682	-1.16187	120.186	137.769	160.07
Tb927.5.4180	histone H4, putative	698687	3.48684e-18	1.60587e-17	2.53445	2.53445	6.26014e-23	4.96198e-22	4.56709	4.56709	0.829895	0.888289	1.802	1.802	665.616	262.627	145.742
Tb927.5.420	invariant surface glycoprotein, putative	384693	0.562857	0.597787	0.454155	-2.20189	7.37795e-06	1.59644e-05	0.298255	-3.35284	1.04332e-06	5.32623e-06	0.656725	-1.52271	81.8278	180.176	274.355
Tb927.5.4220	histone H4, putative	1.48444e+06	4.89007e-14	1.76605e-13	2.03941	2.03941	9.86705e-22	7.10994e-21	4.255	4.255	0.232303	0.338345	2.08638	2.08638	1330.16	652.228	312.612
Tb927.5.4480	paraflagellar rod component par4, putative	401678	0.158162	0.183649	0.70592	-1.41659	0.109244	0.140018	0.586029	-1.7064	0.00253	0.00714856	0.830164	-1.20458	139.804	198.045	238.561
Tb927.5.4530	Long chain fatty acyl elongase	227087	0.00126942	0.00188908	0.967317	-1.03379	0.554572	0.599559	0.829175	-1.20602	0.00434402	0.0116615	0.85719	-1.1666	101.456	104.884	122.358
Tb927.5.510	putative succinate dehydrogenase subunit	650519	4.17666e-82	2.09668e-80	7.12777	7.12777	2.28808e-95	9.31312e-94	11.182	11.182	0.649128	0.748535	1.56879	1.56879	813.15	114.082	72.7198
Tb927.5.580	prefoldin subunit, putative	1.06526e+06	4.4608e-11	1.33558e-10	1.26113	1.26113	0.48586	0.53498	0.682429	-1.46535	2.39808e-14	2.0176e-13	0.541125	-1.848	458.032	363.192	671.178
Tb927.5.610	acidic phosphatase, putative	352261	0.129469	0.152567	0.583428	-1.71401	0.903675	0.91831	0.673917	-1.48386	0.136003	0.221907	1.1551	1.1551	123.686	211.999	183.533
Tb927.5.630	acidic phosphatase, putative	6.13396e+06	8.44452e-37	1.13549e-35	0.125364	-7.97676	1.68646e-121	9.40669e-120	0.116377	-8.59277	1.11946e-23	1.08769e-22	0.92831	-1.07723	497.851	3971.23	4277.92
Tb927.5.640	trans-sialidase, putative	257505	0.0750982	0.0915032	0.588204	-1.70009	0.732419	0.768122	0.690727	-1.44775	0.118819	0.198979	1.1743	1.1743	91.6472	155.809	132.682
Tb927.5.720	hypothetical protein	350859	0.0350725	0.0443488	0.746193	-1.34014	0.141925	0.176643	0.507911	-1.96885	0.000284605	0.000989872	0.68067	-1.46914	114.898	153.979	226.217
Tb927.5.760	cell cycle sequence binding phosphoprotein (RBP33), putative	284683	0.00777102	0.0105815	0.545349	-1.83369	0.000124237	0.000236837	1.11142	1.11142	0.39928	0.522148	2.038	2.038	117.71	215.843	105.909
Tb927.5.800	casein kinase I, isoform 2	560709	0.618483	0.652722	0.42873	-2.33247	2.68573e-05	5.42914e-05	0.383532	-2.60734	5.94964e-06	2.75697e-05	0.894577	-1.11785	135.408	315.835	353.055
Tb927.5.810	zinc finger CCCH domain containing protein 11	4.94364e+06	1.30761e-14	4.89867e-14	0.213273	-4.68883	9.33279e-30	9.89802e-29	0.312657	-3.19839	0.00610932	0.0158087	1.46599	1.46599	832.531	3903.59	2662.76
Tb927.5.970	class I transcription factor A, subunit 6	351297	0.00138382	0.00204117	0.877403	-1.13973	0.735962	0.7713	0.680865	-1.46872	0.000209349	0.000754257	0.776	-1.28866	139.441	158.925	204.8
Tb927.6.1070	hypothetical protein, conserved	492137	1.57946e-10	4.52219e-10	1.43728	1.43728	1.04461e-05	2.22515e-05	1.36319	1.36319	0.00945871	0.0232759	0.948454	-1.05435	297.951	207.302	218.568
Tb927.6.130	hypothetical leucine-rich repeat protein 1 (LRRP1)	836083	3.65926e-42	6.88857e-41	2.20865	2.20865	1.9706e-44	2.9977e-43	2.94605	2.94605	0.276385	0.3901	1.33387	1.33387	706.233	319.758	239.722
Tb927.6.140	retrotransposon hot spot protein 5 (RHS5), putative	513681	3.75232e-14	1.36169e-13	1.48604	1.48604	2.46052e-16	1.29113e-15	2.28153	2.28153	0.845096	0.901356	1.53531	1.53531	369.876	248.9	162.118
Tb927.6.1460	cyclin 3	754440	0.00664155	0.00911775	0.601768	-1.66177	0.440677	0.491236	0.574075	-1.74193	0.000308963	0.00106476	0.95398	-1.04824	248.324	412.656	432.563
Tb927.6.150	retrotransposon hot spot protein 3 (RHS3), frameshift	377575	6.69371e-20	3.47611e-19	1.5606	1.5606	6.24471e-32	7.23425e-31	5.36421	5.36421	0.104365	0.177198	3.43727	3.43727	326.195	209.019	60.8096
Tb927.6.1540	Yip1 domain containing protein, putative	465529	0.00247085	0.00354391	0.802711	-1.24578	0.446794	0.496951	0.818082	-1.22237	0.0130379	0.0303479	1.01915	1.01915	196.53	244.832	240.232
Tb927.6.1790	hypothetical protein	377192	0.337285	0.369941	0.471039	-2.12297	0.628335	0.67105	0.76111	-1.31387	0.578875	0.691893	1.61581	1.61581	128.787	273.411	169.21
Tb927.6.190	receptor-type adenylate cyclase GRESAG 4, putative	327258	0.000185385	0.000298919	0.920908	-1.08588	0.0130407	0.0195806	1.10235	1.10235	0.110244	0.18613	1.19703	1.19703	162.532	176.491	147.441
Tb927.6.1990	hypothetical protein, conserved	234229	3.46325e-09	8.70727e-09	1.15059	1.15059	1.20234e-10	4.12466e-10	2.36159	2.36159	0.90828	0.938826	2.0525	2.0525	157.826	137.17	66.8304
Tb927.6.2030	STE/STE11 serine/threonine-protein kinase, putative	536169	0.0260776	0.0335665	0.282225	-3.54327	0.471868	0.520992	0.742272	-1.34722	0.00235615	0.00672038	2.63007	2.63007	143.428	508.205	193.229
Tb927.6.2050	ribosome biogenesis regulatory protein (RRS1), putative	364479	1.21479e-09	3.18725e-09	1.61843	1.61843	0.000272279	0.000497637	1.14426	1.14426	0.00281712	0.00782765	0.707017	-1.41439	210.935	130.333	184.342
Tb927.6.2100	40S ribosomal protein S30, putative	2.65232e+06	1.052e-30	1.05621e-29	1.68654	1.68654	3.03776e-06	6.85886e-06	0.582917	-1.71551	4.90222e-60	9.97668e-59	0.345628	-2.89328	1092.45	647.745	1874.11
Tb927.6.2110	40S ribosomal protein S30, putative	3.7317e+06	3.33133e-28	2.85056e-27	1.16496	1.16496	5.72075e-09	1.71622e-08	0.52193	-1.91597	1.13208e-63	2.74987e-62	0.448025	-2.23202	1360.02	1167.44	2605.75
Tb927.6.2120	hypothetical protein, conserved	416091	0.21238	0.240484	0.645698	-1.54871	6.45999e-09	1.93031e-08	0.247346	-4.04292	7.9086e-12	6.26861e-11	0.383067	-2.61051	84.448	130.786	341.417
Tb927.6.2170	co-chaperone GrpE, putative	260486	6.56741e-16	2.65161e-15	2.24848	2.24848	1.06123e-14	5.05765e-14	2.64769	2.64769	0.230415	0.33592	1.17755	1.17755	214.942	95.5942	81.1809
Tb927.6.2180	Mitochondrial SSU ribosomal protein, putative	276716	6.44811e-06	1.20333e-05	0.916987	-1.09053	3.00963e-05	6.05142e-05	1.21483	1.21483	0.421674	0.5437	1.3248	1.3248	142.283	155.163	117.122
Tb927.6.220	purine nucleoside transporter	410798	2.05673e-20	1.09064e-19	2.27406	2.27406	4.64391e-24	3.95126e-23	3.71822	3.71822	0.883982	0.922793	1.63506	1.63506	367.794	161.735	98.9166
Tb927.6.2200	DJ-1 family protein, putative	296290	2.60162e-17	1.13897e-16	1.73765	1.73765	3.90198e-21	2.69559e-20	3.47057	3.47057	0.961077	0.974012	1.99728	1.99728	245.301	141.169	70.6803
Tb927.6.2220	hypothetical protein, conserved	248180	0.000483493	0.000749886	1.19682	1.19682	0.722188	0.759508	0.777106	-1.28683	0.000783169	0.00249884	0.649309	-1.5401	112.923	94.3525	145.312
Tb927.6.2250	rac serine-threonine kinase, putative	284008	0.000128928	0.000212668	1.05527	1.05527	8.18102e-05	0.000158363	1.47371	1.47371	0.764034	0.835757	1.39652	1.39652	162.885	154.353	110.527
Tb927.6.2270	AdoMet dependent proline di-methyltransferase, putative	317250	4.37535e-10	1.20683e-09	1.43743	1.43743	1.66052e-07	4.36429e-07	1.60341	1.60341	0.102367	0.174789	1.11547	1.11547	203.561	141.614	126.955
Tb927.6.2410	hypothetical protein, conserved	345905	3.27336e-14	1.19363e-13	3.00486	3.00486	9.62572e-06	2.06055e-05	1.36384	1.36384	0.000115799	0.000442623	0.453879	-2.20323	238.257	79.2907	174.696
Tb927.6.2590	hypothetical protein, conserved	336244	0.00645305	0.00886705	0.658683	-1.51818	0.0862593	0.112766	0.893143	-1.11964	0.210737	0.314818	1.35595	1.35595	138.289	209.948	154.834
Tb927.6.2700	small nuclear ribonucleoprotein Sm-E	238945	0.00128736	0.001912	0.814524	-1.22771	0.279145	0.323877	0.775043	-1.29025	0.0172983	0.0381984	0.951529	-1.05094	98.8857	121.403	127.587
Tb927.6.2710	hypothetical protein, conserved	298366	0.0745688	0.0909316	0.629869	-1.58763	0.106255	0.136656	1.00212	1.00212	0.727019	0.808037	1.591	1.591	126.084	200.175	125.817
Tb927.6.2740	pyridoxal kinase	414970	9.41579e-41	1.62991e-39	3.8777	3.8777	2.24996e-51	4.28917e-50	7.65783	7.65783	0.761864	0.835056	1.97484	1.97484	461.297	118.961	60.2386
Tb927.6.2790	L-threonine 3-dehydrogenase	510516	1.11508e-11	3.49129e-11	1.294	1.294	5.4952e-13	2.26734e-12	2.2873	2.2873	0.7534	0.82904	1.76762	1.76762	353.842	273.448	154.698
Tb927.6.2800	hypothetical protein, conserved	315930	2.16642e-12	7.26642e-12	1.60207	1.60207	1.66049e-11	6.11419e-11	2.08812	2.08812	0.303459	0.420432	1.30339	1.30339	226.244	141.22	108.348
Tb927.6.2830	GTPase activating protein, conserved	292259	0.900063	0.910339	0.403901	-2.47586	0.0599323	0.080087	0.450258	-2.22095	0.0540227	0.103116	1.11478	1.11478	75.0906	185.914	166.772
Tb927.6.2910	RNA pseudouridylate synthase, putative	241532	0.0414893	0.052156	0.744943	-1.34238	0.608923	0.65276	0.786132	-1.27205	0.0944695	0.165048	1.05529	1.05529	98.0241	131.586	124.692
Tb927.6.3000	sphingolipid delta 4 desaturase, putative	223922	0.00112231	0.00167678	0.934849	-1.06969	8.21241e-05	0.000158766	1.62855	1.62855	0.759636	0.834436	1.74204	1.74204	127.515	136.402	78.3
Tb927.6.3090	microtubule associated protein xmap215	235896	0.0269847	0.0346158	0.851192	-1.17482	0.486313	0.53498	0.708344	-1.41174	0.00265552	0.00743348	0.832178	-1.20167	94.7255	111.286	133.728
Tb927.6.3100	Intraflagellar transport complex B protein 46 C terminal, putative	477826	0.108702	0.129003	0.591792	-1.68978	0.0447909	0.0610453	0.53216	-1.87913	0.000307998	0.00106386	0.899235	-1.11206	150.739	254.716	283.259
Tb927.6.3240	hypothetical protein, conserved	395824	0.0922731	0.110464	0.660034	-1.51507	0.752573	0.787066	0.794092	-1.2593	0.138055	0.223801	1.20311	1.20311	155.336	235.346	195.615
Tb927.6.3290	intraflagellar transport protein 20	276724	0.00217192	0.00312109	1.18829	1.18829	0.213487	0.255168	1.01887	1.01887	0.0390416	0.0787104	0.857421	-1.16629	142.484	119.906	139.845
Tb927.6.340	receptor-type adenylate cyclase GRESAG 4, pseudogene, putative	403580	0.0146681	0.0194114	0.705455	-1.41752	0.0141091	0.0210379	0.474349	-2.10815	8.86247e-07	4.53975e-06	0.672402	-1.48721	125.556	177.978	264.69
Tb927.6.3480	RNA-binding protein, putative	342634	0.000163811	0.000266413	0.984007	-1.01625	0.164346	0.202045	0.806361	-1.24014	0.00756325	0.0190473	0.819467	-1.22031	151.771	154.237	188.217
Tb927.6.3490	zinc finger protein 1	3.71958e+06	6.06482e-08	1.39232e-07	0.690973	-1.44723	0.000105794	0.000202446	1.01144	1.01144	0.0399923	0.0801976	1.46378	1.46378	1630.4	2359.57	1611.97
Tb927.6.3500	endosomal trafficking protein RME-8, putative	276796	0.717938	0.745151	0.483038	-2.07023	0.121361	0.153459	1.16299	1.16299	0.273708	0.388506	2.40767	2.40767	110.068	227.866	94.6417
Tb927.6.3530	hypothetical protein, conserved	198498	2.86843e-08	6.77093e-08	1.46916	1.46916	9.24351e-10	2.93686e-09	2.13023	2.13023	0.970197	0.979957	1.44997	1.44997	139.842	95.1851	65.6464
Tb927.6.3650	ADP-ribosylation factor, putative	394074	1.57744e-09	4.09591e-09	1.02868	1.02868	5.58898e-09	1.6834e-08	1.60225	1.60225	0.399677	0.522148	1.55757	1.55757	230.329	223.906	143.753
Tb927.6.3750	heat shock 70 kDa protein, mitochondrial precursor, putative	286634	1.64117e-05	2.94589e-05	1.20983	1.20983	0.048978	0.0663914	0.867089	-1.15328	0.00705938	0.017898	0.7167	-1.39528	137.832	113.926	158.959
Tb927.6.3770	hypothetical protein, conserved	622107	0.00278911	0.00398519	0.681313	-1.46776	0.002501	0.00411639	1.10677	1.10677	0.775433	0.844398	1.62446	1.62446	280.17	411.221	253.143
Tb927.6.400	peptidase M20/M25/M40, putative	251591	3.05393e-05	5.34793e-05	1.13443	1.13443	2.31642e-06	5.36698e-06	2.16831	2.16831	0.928608	0.95422	1.91137	1.91137	165.204	145.627	76.19
Tb927.6.4000	small glutamine-rich tetratricopeptide repeat protein, putative	363900	7.44671e-12	2.38612e-11	1.71675	1.71675	1.06479e-07	2.84322e-07	1.56677	1.56677	0.0271932	0.057337	0.912637	-1.09573	241.215	140.507	153.957
Tb927.6.4010	Translation machinery associated TMA7, putative	779921	2.46169e-17	1.08085e-16	1.84006	1.84006	2.4658e-05	5.01824e-05	1.06221	1.06221	5.67402e-07	3.01946e-06	0.577268	-1.7323	447.141	243.003	420.954
Tb927.6.4070	hypothetical protein, conserved	230828	7.93366e-09	1.94594e-08	1.60586	1.60586	2.66311e-06	6.08596e-06	1.75447	1.75447	0.0995364	0.171709	1.09254	1.09254	156.724	97.595	89.3282
Tb927.6.4130	succinate dehydrogenase subunit 3	1.12726e+06	8.2365e-69	3.4456e-67	3.20041	3.20041	3.19902e-80	1.02505e-78	5.19914	5.19914	0.695908	0.783873	1.62452	1.62452	1147.97	358.694	220.8
Tb927.6.4140	paraflagellar rod component, putative	475656	3.00749e-09	7.61224e-09	1.14276	1.14276	2.86665e-08	7.99478e-08	1.75027	1.75027	0.317953	0.437294	1.53161	1.53161	294.928	258.084	168.504
Tb927.6.4180	FUN14 family, putative	281058	0.009202	0.01244	0.858406	-1.16495	0.719433	0.757139	0.735386	-1.35983	0.0156467	0.0352226	0.856688	-1.16729	115.147	134.141	156.58
Tb927.6.4240	hypothetical protein, conserved	342885	7.60639e-06	1.40383e-05	1.12031	1.12031	0.00785078	0.0120892	1.06367	1.06367	0.0267942	0.056683	0.949442	-1.05325	177.186	158.157	166.579
Tb927.6.4250	hypothetical protein, conserved	359726	0.444445	0.479809	0.490815	-2.03743	0.190544	0.230489	0.528333	-1.89275	0.0396443	0.0797121	1.07644	1.07644	106.66	217.312	201.881
Tb927.6.4260	hypothetical protein, conserved	449054	0.0736866	0.0899288	0.608907	-1.64229	0.0391412	0.0539805	0.49266	-2.0298	0.000115027	0.000442457	0.809089	-1.23596	137.261	225.422	278.612
Tb927.6.4280	glyceraldehyde 3-phosphate dehydrogenase, glycosomal	1.05267e+06	1.82419e-18	8.66633e-18	1.34057	1.34057	3.21733e-30	3.51528e-29	2.94722	2.94722	0.0921369	0.161639	2.19849	2.19849	782.653	583.822	265.556
Tb927.6.430	receptor-type adenylate cyclase GRESAG 4, putative	318932	0.000296021	0.000468286	0.824678	-1.21259	0.000478062	0.000845026	1.21911	1.21911	0.613946	0.718818	1.47829	1.47829	158.711	192.452	130.186
Tb927.6.4410	S-adenosylmethionine decarboxylase	203921	4.10705e-05	7.09315e-05	1.02476	1.02476	0.00191389	0.00319902	1.27239	1.27239	0.164301	0.257748	1.24165	1.24165	110.217	107.554	86.622
Tb927.6.4430	homoserine kinase	201701	1.04015e-11	3.27713e-11	2.43019	2.43019	5.41745e-13	2.24139e-12	2.91746	2.91746	0.746645	0.82498	1.20051	1.20051	173.285	71.3051	59.3959
Tb927.6.4440	RNA-binding protein 42 (RNA-binding motif protein 42)	648756	6.52493e-10	1.76736e-09	1.28127	1.28127	0.0190598	0.027868	0.943737	-1.05962	1.5153e-05	6.78372e-05	0.736566	-1.35765	328.514	256.398	348.099
Tb927.6.4460	S-adenosylmethionine decarboxylase	537585	0.00156862	0.00228909	0.679089	-1.47256	1.38863e-06	3.30897e-06	1.48085	1.48085	0.207387	0.310154	2.18064	2.18064	264.878	390.05	178.87
Tb927.6.4500	conserved repeat domain containing protein, putative	551619	1.8923e-07	4.10634e-07	1.07195	1.07195	7.42647e-05	0.000144127	1.20801	1.20801	0.0799847	0.143915	1.12693	1.12693	296.24	276.357	245.23
Tb927.6.4570	hypothetical protein, conserved	231137	3.63307e-12	1.19724e-11	2.12159	2.12159	2.3551e-11	8.50548e-11	2.63683	2.63683	0.317174	0.436824	1.24285	1.24285	188.247	88.7293	71.3915
Tb927.6.4580	Mitochondrial SSU ribosomal protein, putative	317697	0.000239987	0.00038205	1.06205	1.06205	0.49835	0.544641	0.803022	-1.2453	0.00116561	0.00359714	0.756103	-1.32257	143.05	134.692	178.14
Tb927.6.4650	UV excision repair RAD23 protein, putative	256756	1.88476e-05	3.36309e-05	0.934321	-1.0703	2.36685e-05	4.82991e-05	1.60857	1.60857	0.615027	0.718818	1.72165	1.72165	145.649	155.887	90.5457
Tb927.6.4670	MORN repeat-containing protein 1	259222	0.00595669	0.00823007	0.719778	-1.38932	0.583775	0.627976	0.539524	-1.85349	0.000595475	0.00194953	0.749569	-1.3341	86.9033	120.736	161.074
Tb927.6.4690	60S ribosomal protein L9, putative	5.00603e+06	1.07324e-26	8.04126e-26	1.03674	1.03674	1.48672e-19	9.3682e-19	0.444647	-2.24897	2.82708e-83	2.4652e-81	0.428889	-2.33161	1622.89	1565.38	3649.84
Tb927.6.4780	DNA ligase I, putative	478445	9.82822e-05	0.000163913	0.212106	-4.71463	0.2768	0.321404	0.578255	-1.72934	0.00198371	0.00578642	2.72626	2.72626	101.656	479.269	175.797
Tb927.6.4980	40S ribosomal protein S14	5.00239e+06	2.7118e-31	2.81653e-30	1.21272	1.21272	1.51204e-09	4.72434e-09	0.541109	-1.84806	8.60774e-70	2.9462e-68	0.446195	-2.24117	1875.18	1546.26	3465.45
Tb927.6.4990	mitochondrial ATP synthase delta chain	348848	6.96387e-22	3.95758e-21	2.74099	2.74099	9.56454e-19	5.78482e-18	2.42502	2.42502	0.0737542	0.134828	0.884723	-1.1303	291.351	106.294	120.144
Tb927.6.5010	hypothetical protein, conserved	271805	7.09395e-10	1.90777e-09	1.95115	1.95115	2.38014e-06	5.50613e-06	1.48244	1.48244	0.0406351	0.0812702	0.759776	-1.31618	181.093	92.8135	122.159
Tb927.6.5020	cyclin 7, putative	966404	0.0932947	0.111598	0.5703	-1.75346	0.388865	0.439333	0.835527	-1.19685	0.338713	0.459552	1.46506	1.46506	367.967	645.217	440.401
Tb927.6.5040	ribosomal protein L15, putative	4.50838e+06	1.62436e-24	1.059e-23	1.03238	1.03238	4.0615e-10	1.34431e-09	0.527514	-1.89569	1.24549e-60	2.64184e-59	0.510967	-1.95707	1617.48	1566.74	3066.23
Tb927.6.5050	V-type ATPase, C subunit, putative	221880	6.95245e-08	1.57687e-07	1.5199	1.5199	1.41084e-06	3.35661e-06	1.68604	1.68604	0.262672	0.375673	1.10931	1.10931	146.764	96.5615	87.0464
Tb927.6.5070	hypothetical protein, conserved	425402	1.04765e-11	3.29385e-11	1.33348	1.33348	3.33367e-12	1.29395e-11	1.80557	1.80557	0.571478	0.685774	1.35403	1.35403	278.202	208.628	154.08
Tb927.6.5095	hypothetical protein	246557	2.37417e-14	8.76346e-14	2.4367	2.4367	6.39659e-14	2.86704e-13	2.58095	2.58095	0.34802	0.470484	1.0592	1.0592	205.246	84.2311	79.5232
Tb927.6.510	GPEET procyclin	2.27874e+06	1.11147e-36	1.46832e-35	1.46734	1.46734	4.1081e-52	8.14053e-51	7.31187	7.31187	0.221618	0.327188	4.98309	4.98309	2002.75	1364.89	273.904
Tb927.6.5120	60S acidic ribosomal protein P2, putative	2.75578e+06	4.7494e-21	2.57288e-20	1.16106	1.16106	3.05982e-05	6.14412e-05	0.561889	-1.77971	4.67458e-43	5.86659e-42	0.483945	-2.06635	1047.87	902.506	1864.9
Tb927.6.5130	60S acidic ribosomal protein P2, putative	5.13573e+06	2.38113e-34	2.77983e-33	1.30061	1.30061	0.000130725	0.00024889	0.614182	-1.62818	7.5103e-60	1.50807e-58	0.472225	-2.11763	2095.72	1611.34	3412.22
Tb927.6.5160	retrotransposon hot spot protein 3 (RHS3), point mutation	566836	5.16603e-24	3.25525e-23	1.2435	1.2435	1.79743e-41	2.65386e-40	5.62891	5.62891	0.0214995	0.0467218	4.52666	4.52666	457.145	367.626	81.2137
Tb927.6.5190	DNA-directed RNA polymerase III, pseudogene, putative	593820	3.47765e-12	1.14854e-11	1.3597	1.3597	1.47716e-09	4.62497e-09	1.54141	1.54141	0.105085	0.178219	1.13364	1.13364	370.756	272.674	240.53
Tb927.6.520	EP3-2 procyclin	386721	2.53091e-07	5.42184e-07	1.38491	1.38491	3.07986e-15	1.51084e-14	5.60126	5.60126	0.0361743	0.0736197	4.0445	4.0445	323.472	233.569	57.7499
Tb927.6.560	cysteine peptidase C (CPC)	451981	4.03796e-06	7.66855e-06	0.883584	-1.13175	0.000391855	0.000703378	1.09902	1.09902	0.131268	0.215702	1.24382	1.24382	221.444	250.62	201.493
Tb927.6.590	hypothetical protein, conserved	299075	2.41181e-17	1.06204e-16	2.36168	2.36168	3.30525e-16	1.71055e-15	2.65467	2.65467	0.227289	0.333623	1.12406	1.12406	249.37	105.59	93.9364
Tb927.6.640	ApaH-like phosphatase ALPH1	602816	0.010267	0.0138301	0.611334	-1.63577	2.58145e-06	5.91731e-06	1.47386	1.47386	0.0763467	0.138361	2.41089	2.41089	284.075	464.68	192.742
Tb927.6.680	hypothetical protein, conserved	253277	0.0273271	0.0350252	0.815474	-1.22628	0.250975	0.293169	0.495361	-2.01873	0.000605366	0.00197762	0.607452	-1.64622	83.4978	102.392	168.559
Tb927.6.690	hypothetical protein, conserved	308665	0.498024	0.531555	0.465677	-2.14741	0.192155	0.231879	0.788183	-1.26874	0.598969	0.707489	1.69255	1.69255	106.291	228.25	134.856
Tb927.6.720	40S ribosomal protein L14, putative	6.27183e+06	6.60471e-40	1.05816e-38	1.20479	1.20479	6.61126e-12	2.52065e-11	0.506357	-1.97489	2.01464e-88	2.52837e-86	0.420288	-2.37932	2257.5	1873.78	4458.31
Tb927.6.750	kinetoplastid-specific phospho-protein phosphatase, putative	246506	0.00044459	0.000691687	0.942774	-1.0607	0.000371791	0.000668957	1.41766	1.41766	0.743499	0.822107	1.50371	1.50371	134.809	142.992	95.0928
Tb927.6.850	ccr4-not transcription complex subunit 2	228681	0.0864621	0.10392	0.534958	-1.8693	0.347725	0.396723	0.722552	-1.38398	0.356925	0.480795	1.35067	1.35067	80.2745	150.058	111.099
Tb927.6.960	cysteine peptidase, Clan CA, family C1, Cathepsin L-like	396110	9.65404e-05	0.000161186	0.848172	-1.17901	0.00914585	0.0139692	1.0186	1.0186	0.0989338	0.170865	1.20094	1.20094	186.145	219.466	182.745
Tb927.6.970	cysteine peptidase, Clan CA, family C1, Cathepsin L-like	384416	1.0009e-06	2.04249e-06	1.27868	1.27868	0.0214451	0.0310542	1.05929	1.05929	0.0027129	0.00758003	0.828427	-1.20711	204.731	160.111	193.271
Tb927.6.990	cysteine peptidase, Clan CA, family C1, Cathepsin L-like	1.12071e+06	1.87537e-19	9.35201e-19	1.5153	1.5153	0.000272791	0.000497967	0.999047	-1.00095	8.11588e-10	5.63249e-09	0.659306	-1.51675	602.933	397.896	603.507
Tb927.7.1010	hypothetical protein, conserved	311795	8.43245e-08	1.90109e-07	2.41272	2.41272	0.170757	0.209073	0.946226	-1.05683	1.19599e-05	5.42519e-05	0.392183	-2.54983	176.041	72.9638	186.045
Tb927.7.1040	40S ribosomal protein S16, putative	5.3969e+06	3.45434e-37	4.6867e-36	1.15391	1.15391	7.40305e-09	2.19468e-08	0.523218	-1.91125	1.04647e-76	5.43443e-75	0.453431	-2.20541	1966.53	1704.23	3758.53
Tb927.7.1050	40S ribosomal protein S16, putative	6.47531e+06	3.9257e-41	7.07293e-40	1.14867	1.14867	1.08432e-10	3.75401e-10	0.521668	-1.91693	3.32265e-87	3.57423e-85	0.454149	-2.20192	2353.49	2048.88	4511.46
Tb927.7.1100	hypothetical protein, conserved	255031	0.00312203	0.00444402	0.929144	-1.07626	0.0108632	0.0164753	1.35076	1.35076	0.48165	0.60548	1.45377	1.45377	136.619	147.037	101.142
Tb927.7.1130	trypanothione/tryparedoxin dependent peroxidase 2	180344	3.04022e-10	8.44754e-10	1.81191	1.81191	2.84469e-09	8.79694e-09	2.18498	2.18498	0.310627	0.429572	1.2059	1.2059	134.72	74.3528	61.6575
Tb927.7.1260	hypothetical protein, conserved	387389	9.47632e-10	2.51699e-09	1.26272	1.26272	1.95121e-07	5.07517e-07	1.52194	1.52194	0.125677	0.20776	1.20529	1.20529	236.249	187.096	155.228
Tb927.7.1290	Protein of unknown function (DUF2012), putative	518900	7.95697e-11	2.32683e-10	1.14881	1.14881	6.30897e-10	2.03891e-09	1.64162	1.64162	0.317321	0.436824	1.42897	1.42897	315.956	275.029	192.466
Tb927.7.1300	protein disulfide isomerase, putative	331665	2.79193e-06	5.40444e-06	1.00598	1.00598	1.54166e-05	3.21571e-05	1.39075	1.39075	0.397661	0.52167	1.38248	1.38248	183.904	182.81	132.234
Tb927.7.1320	10 kDa heat shock protein, putative	444207	7.02395e-29	6.29647e-28	2.60713	2.60713	3.1053e-31	3.51623e-30	3.23598	3.23598	0.467203	0.593262	1.24121	1.24121	396.609	152.125	122.562
Tb927.7.1340	10 kDa heat shock protein, putative	697643	1.23951e-23	7.71362e-23	2.44345	2.44345	2.17421e-11	7.9091e-11	1.5162	1.5162	1.60715e-05	7.11874e-05	0.620513	-1.61157	487.39	199.468	321.456
Tb927.7.1380	hypothetical protein, conserved	205497	7.60278e-06	1.40383e-05	1.4001	1.4001	0.00244377	0.00403986	1.07296	1.07296	0.0629357	0.117741	0.766348	-1.30489	112.283	80.1965	104.648
Tb927.7.1470	Mitochondrial ATP synthase subunit c-3	433142	3.37272e-20	1.7698e-19	1.97374	1.97374	1.363e-22	1.05808e-21	2.79577	2.79577	0.674612	0.767925	1.41648	1.41648	352.442	178.566	126.063
Tb927.7.1540	Staphylococcal nuclease homologue, putative	226376	0.000186606	0.000300566	1.23498	1.23498	0.070487	0.0932806	1.08589	1.08589	0.0252172	0.0537159	0.879275	-1.1373	120.845	97.8513	111.286
Tb927.7.160	expression site-associated gene 2 (ESAG2), degenerate	519013	0.0913651	0.109551	0.575971	-1.7362	1.12718e-05	2.39426e-05	0.34418	-2.90546	2.50934e-09	1.65749e-08	0.597564	-1.67346	127.655	221.635	370.897
Tb927.7.1630	hypothetical protein, conserved	350157	3.67986e-08	8.60538e-08	1.78033	1.78033	0.307458	0.354542	0.730397	-1.36912	1.13783e-06	5.7119e-06	0.41026	-2.43748	165.407	92.9083	226.462
Tb927.7.1750	60S ribosomal protein L7, putative	4.8221e+06	1.72406e-25	1.17817e-24	0.953309	-1.04898	1.37013e-14	6.42811e-14	0.496312	-2.01486	9.96238e-72	3.75084e-70	0.520621	-1.92078	1644.34	1724.88	3313.12
Tb927.7.180	Trypanosomal VSG domain containing protein, putative	323216	0.197924	0.225813	0.323994	-3.08648	0.0189657	0.0277574	0.457186	-2.18729	0.382038	0.506537	1.4111	1.4111	76.9675	237.559	168.35
Tb927.7.1840	zinc finger protein, putative	720333	0.00127624	0.00189735	0.842258	-1.18728	0.0167383	0.0246171	0.526142	-1.90063	1.36179e-08	8.43975e-08	0.624681	-1.60082	247.39	293.722	470.195
Tb927.7.1860	hypothetical protein, conserved	276155	2.50175e-11	7.64225e-11	1.38684	1.38684	1.16802e-18	6.98033e-18	4.09107	4.09107	0.168659	0.262941	2.94991	2.94991	220.772	159.19	53.9643
Tb927.7.2070	heat shock protein DNAJ, putative	424523	0.0432826	0.0542293	0.578156	-1.72964	0.227109	0.2691	0.536037	-1.86554	0.00100308	0.0031341	0.927149	-1.07858	133.486	230.882	249.024
Tb927.7.2090	hypothetical protein, conserved	1.12054e+06	0.43114	0.466114	0.472796	-2.11508	3.91812e-09	1.19447e-08	0.319449	-3.13039	1.20048e-10	8.86238e-10	0.675659	-1.48004	250.969	530.818	785.629
Tb927.7.210	Proline dehydrogenase, mitochondrial	773018	6.42517e-122	5.09279e-120	9.60935	9.60935	3.01887e-156	2.16496e-154	27.5062	27.5062	0.287401	0.403004	2.86245	2.86245	1051.63	109.438	38.2325
Tb927.7.2140	zinc finger protein family member, putative	385700	2.1597e-06	4.21309e-06	1.12595	1.12595	0.038906	0.0537053	0.883165	-1.13229	0.00222337	0.00639121	0.784371	-1.27491	184.047	163.459	208.395
Tb927.7.2180	T. brucei spp.-specific protein, T. brucei spp.-specific protein, putative	1.25593e+06	1.02391e-154	9.63756e-153	8.32643	8.32643	7.16002e-184	5.99055e-182	13.2701	13.2701	0.955899	0.971379	1.59374	1.59374	1616.48	194.138	121.813
Tb927.7.230	40S ribosomal protein S33, putative	2.76644e+06	1.85069e-29	1.74196e-28	1.42479	1.42479	0.00186359	0.00312188	0.587628	-1.70176	5.31027e-49	7.99727e-48	0.412432	-2.42464	1117.25	784.153	1901.29
Tb927.7.2340	40S ribosomal protein S15, putative	5.03999e+06	2.6532e-24	1.72229e-23	1.03161	1.03161	1.55775e-11	5.76406e-11	0.5487	-1.82249	2.04153e-63	4.80397e-62	0.531885	-1.8801	1849.12	1792.45	3370
Tb927.7.2370	40S ribosomal protein S15, putative	2.21309e+06	1.69371e-17	7.54654e-17	1.10278	1.10278	0.0011868	0.00202873	0.564721	-1.77079	4.03957e-33	4.37669e-32	0.51209	-1.95278	835.958	758.047	1480.3
Tb927.7.240	40S ribosomal protein S33, putative	4.46336e+06	7.51382e-28	6.25183e-27	1.19964	1.19964	1.07598e-10	3.73369e-10	0.522104	-1.91533	3.09799e-67	9.33114e-66	0.435216	-2.29771	1635.13	1363.01	3131.81
Tb927.7.2400	tyrosyl-tRNA synthetase, putative	227099	1.11568e-05	2.03416e-05	1.44148	1.44148	0.00563923	0.00886502	1.07812	1.07812	0.043177	0.0849995	0.747926	-1.33703	125.116	86.7971	116.05
Tb927.7.250	zinc finger protein family member, putative	472662	3.2165e-12	1.06463e-11	1.40009	1.40009	4.88805e-10	1.61081e-09	1.61295	1.61295	0.143507	0.231642	1.15204	1.15204	301.909	215.636	187.178
Tb927.7.2590	prefoldin, putative	266640	5.66711e-07	1.18867e-06	1.55269	1.55269	0.000253715	0.000467108	1.44929	1.44929	0.0687512	0.127058	0.933401	-1.07135	168.085	108.254	115.978
Tb927.7.2650	hypothetical protein, conserved	602177	0.00930681	0.0125705	0.269187	-3.71489	0.172185	0.210309	0.584932	-1.7096	0.145739	0.234645	2.17296	2.17296	145.456	540.352	248.671
Tb927.7.2660	zinc finger protein family member, putative	436920	0.000596113	0.000913272	0.675483	-1.48042	2.83288e-07	7.23103e-07	1.48338	1.48338	0.204917	0.307682	2.19603	2.19603	214.925	318.179	144.888
Tb927.7.2710	NADH-cytochrome b5 reductase, putative	208459	1.15946e-09	3.04737e-09	2.71632	2.71632	0.000111233	0.000212584	1.35134	1.35134	0.00542434	0.0142318	0.497487	-2.0101	141.136	51.9585	104.442
Tb927.7.2750	calcium/calmodulin-dependent protein kinase, putative	381092	0.0319698	0.0406987	0.634358	-1.5764	0.0518727	0.0700002	0.458476	-2.18114	3.79225e-05	0.000159529	0.722739	-1.38362	113.298	178.603	247.119
Tb927.7.2780	hypothetical protein, conserved	322299	0.00377845	0.00533303	0.761433	-1.31331	0.729276	0.765893	0.679266	-1.47218	0.0061705	0.015905	0.892088	-1.12097	123.122	161.697	181.257
Tb927.7.2850	histone H2A, putative	372324	1.98728e-16	8.29042e-16	3.315	3.315	1.0382e-11	3.88939e-11	2.41245	2.41245	0.0239331	0.0514903	0.727738	-1.37412	319.75	96.4555	132.542
Tb927.7.290	leucine-rich repeat protein 1 (LRRP1), putative	380480	0.0777886	0.0942475	0.650372	-1.53758	0.0370986	0.0514913	0.441506	-2.26498	0.000117585	0.00044718	0.678851	-1.47308	111.468	171.391	252.472
Tb927.7.2920	histone H2A, putative	530382	1.67025e-18	7.96013e-18	2.87002	2.87002	2.35016e-16	1.24187e-15	2.83749	2.83749	0.133841	0.219331	0.988664	-1.01147	466.273	162.463	164.326
Tb927.7.300	UDP-Gal or UDP-GlcNAc-dependent glycosyltransferase, putative	318656	6.80017e-11	2.01596e-10	1.57827	1.57827	3.96588e-10	1.31846e-09	1.95229	1.95229	0.339597	0.460336	1.23698	1.23698	222.861	141.206	114.154
Tb927.7.3120	small nuclear ribonucleoprotein SmD1	311511	6.98936e-10	1.883e-09	1.6172	1.6172	2.10159e-06	4.89937e-06	1.48299	1.48299	0.0428146	0.0847226	0.917012	-1.0905	199.826	123.563	134.745
Tb927.7.320	RNA-binding protein 8	250775	7.2102e-16	2.89562e-15	2.67776	2.67776	2.60072e-16	1.35996e-15	3.03349	3.03349	0.459259	0.585147	1.13285	1.13285	221.544	82.7347	73.0326
Tb927.7.3240	Mitochondrial SSU ribosomal protein, putative	529216	1.04667e-07	2.32148e-07	1.01491	1.01491	0.00855615	0.0130951	1.01528	1.01528	0.00169035	0.00501116	1.00036	1.00036	261.45	257.609	257.515
Tb927.7.3320	ATG12/APG12, putative	296232	0.0253793	0.0326957	0.862418	-1.15953	0.395271	0.445901	0.604338	-1.6547	0.00149039	0.00448008	0.700748	-1.42705	110.208	127.79	182.362
Tb927.7.3370	Intraflagellar transport protein 74, putative	255515	0.327446	0.360136	0.546361	-1.83029	0.449649	0.499389	0.647636	-1.54408	0.0787918	0.142279	1.18536	1.18536	86.2341	157.834	133.152
Tb927.7.3410	centrin-4	383411	4.91169e-12	1.60805e-11	1.76074	1.76074	1.01777e-06	2.46822e-06	1.46819	1.46819	0.00730788	0.0184969	0.833849	-1.19926	249.462	141.68	169.911
Tb927.7.3520	Mitochondrial pyruvate carrier 2	781648	2.74296e-24	1.77292e-23	1.9808	1.9808	1.06684e-14	5.06833e-14	1.64508	1.64508	0.000513706	0.00170031	0.830513	-1.20408	542.758	274.009	329.928
Tb927.7.3540	hypothetical protein, conserved	304102	0.0220672	0.0286988	0.775692	-1.28917	0.0329799	0.0464184	1.08887	1.08887	0.694763	0.783168	1.40374	1.40374	142.447	183.639	130.822
Tb927.7.3550	cytoskeleton associated protein, putative	831294	0.077221	0.0937106	0.524221	-1.90759	4.48158e-05	8.8923e-05	1.26779	1.26779	0.0428676	0.0847226	2.41842	2.41842	351.49	670.5	277.247
Tb927.7.3650	STE/STE11 serine/threonine-protein kinase, putative	235880	4.03291e-06	7.66855e-06	1.78806	1.78806	0.0666132	0.0883872	1.10184	1.10184	0.00167799	0.00498434	0.616221	-1.62279	136.804	76.5098	124.16
Tb927.7.3680	ubiquitin/ribosomal protein S27a, putative	4.77972e+06	3.49489e-29	3.20933e-28	1.11029	1.11029	2.97232e-10	9.94735e-10	0.544875	-1.83528	2.78348e-68	8.91899e-67	0.490752	-2.03769	1771.13	1595.2	3250.52
Tb927.7.3690	hypothetical protein	630436	0.21926	0.247717	0.309264	-3.23348	0.216278	0.257889	0.563481	-1.77468	0.902501	0.936065	1.822	1.822	160.402	518.657	284.663
Tb927.7.3740	hypothetical protein, conserved	291621	0.46096	0.495154	0.372135	-2.6872	0.123069	0.155358	0.544421	-1.83681	0.490497	0.614549	1.46297	1.46297	79.1894	212.798	145.456
Tb927.7.3860	PQ loop repeat, putative	198639	3.15714e-07	6.74418e-07	2.03004	2.03004	0.00016986	0.000317776	1.3488	1.3488	0.0654828	0.122051	0.664424	-1.50506	128.433	63.2665	95.2201
Tb927.7.3900	vacuolar transporter chaperone, putative	483994	6.58612e-18	2.99659e-17	2.00692	2.00692	7.88027e-15	3.77952e-14	2.00277	2.00277	0.0798112	0.143775	0.997936	-1.00207	359.99	179.375	179.746
Tb927.7.3920	hypothetical protein, conserved	199829	1.64437e-07	3.59423e-07	2.63729	2.63729	0.030523	0.0432433	1.07467	1.07467	0.000473737	0.00157842	0.407491	-2.45404	121.504	46.0715	113.061
Tb927.7.3970	hypothetical protein, conserved	306826	0.000884448	0.00133198	0.734423	-1.36161	2.58592e-08	7.26566e-08	1.87572	1.87572	0.0719218	0.13193	2.55401	2.55401	166.033	226.073	88.5169
Tb927.7.3980	tc40 antigen-like	317493	0.842235	0.859936	0.39019	-2.56285	0.0373573	0.0517572	0.979938	-1.02047	0.0759946	0.137889	2.51144	2.51144	108.659	278.476	110.883
Tb927.7.4060	cysteine peptidase, Clan CA, family C2, putative	1.02647e+06	1.81544e-47	4.27196e-46	2.32333	2.32333	4.54627e-52	8.89179e-51	3.48531	3.48531	0.401501	0.523003	1.50014	1.50014	910.769	392.01	261.316
Tb927.7.4070	cysteine peptidase, Clan CA, family C2, putative	527311	6.70749e-27	5.05074e-26	2.22883	2.22883	8.11439e-29	8.42777e-28	3.18656	3.18656	0.450407	0.574841	1.4297	1.4297	454.624	203.974	142.669
Tb927.7.4120	hypothetical protein, conserved	296561	0.000768214	0.00116274	1.07766	1.07766	0.963956	0.973001	0.681675	-1.46698	0.000310963	0.00106677	0.632553	-1.5809	123.497	114.598	181.167
Tb927.7.4180	Fatty acid elongase	335222	3.9267e-16	1.59827e-15	1.79517	1.79517	2.31247e-19	1.44683e-18	3.1463	3.1463	0.975027	0.982858	1.75265	1.75265	274.12	152.699	87.1246
Tb927.7.4190	zinc finger domain, LSD1 subclass, putative	334671	0.692224	0.720449	0.410069	-2.43862	0.253065	0.29521	0.514913	-1.94208	0.13134	0.215702	1.25567	1.25567	92.066	224.513	178.799
Tb927.7.420	hypothetical protein, conserved	200154	6.96343e-41	1.23376e-39	13.0152	13.0152	4.43919e-53	8.91388e-52	84.2579	84.2579	0.587205	0.699379	6.47383	6.47383	286.211	21.9906	3.39684
Tb927.7.4230	Enriched in surface-labeled proteome protein 12	248354	0.122571	0.144778	0.862181	-1.15985	0.000131218	0.000249514	0.308332	-3.24326	1.35195e-07	7.8309e-07	0.357618	-2.79628	61.5469	71.3851	199.612
Tb927.7.4260	Enriched in surface-labeled proteome protein 13	980389	0.680404	0.71011	0.390544	-2.56053	2.27677e-12	8.9525e-12	0.314388	-3.18079	3.77732e-10	2.65824e-09	0.804999	-1.24224	206.285	528.198	656.148
Tb927.7.430	hypothetical protein, conserved	286110	5.30788e-05	9.07341e-05	1.41783	1.41783	0.0288202	0.040959	1.23018	1.23018	0.0275985	0.0578876	0.867647	-1.15254	165.934	117.033	134.886
Tb927.7.4390	threonine synthase, putative	219888	2.51553e-23	1.54e-22	4.75168	4.75168	9.03301e-28	9.06914e-27	8.23235	8.23235	0.917137	0.945385	1.73251	1.73251	253.983	53.4512	30.8519
Tb927.7.4470	hypothetical protein, conserved	637400	4.11384e-05	7.09672e-05	0.980501	-1.01989	0.112987	0.144201	0.574805	-1.73972	5.17227e-09	3.34311e-08	0.586236	-1.7058	237.55	242.275	413.271
Tb927.7.4500	PX domain containing protein, putative	780227	0.717778	0.745151	0.399294	-2.50442	0.0642269	0.0855223	0.560366	-1.78455	0.166987	0.261193	1.40339	1.40339	220.545	552.337	393.572
Tb927.7.4515	Bardet-Biedl syndrome 18 protein	293907	4.69131e-08	1.08861e-07	2.02069	2.02069	0.0878346	0.114627	0.856159	-1.16801	3.04263e-05	0.000129076	0.423696	-2.36018	153.906	76.1649	179.763
Tb927.7.4970	glutamine synthetase, putative	203571	2.5609e-14	9.40661e-14	2.02958	2.02958	4.47887e-23	3.62644e-22	7.90929	7.90929	0.157593	0.25009	3.897	3.897	198.566	97.8357	25.1054
Tb927.7.5100	hypothetical protein, conserved	226667	0.000164477	0.000267209	1.19409	1.19409	0.0371312	0.0514913	1.09909	1.09909	0.0445346	0.0873296	0.920445	-1.08643	120.622	101.016	109.747
Tb927.7.5170	60S ribosomal protein L25	765024	4.1816e-05	7.20536e-05	0.792251	-1.26223	0.043693	0.0597111	0.570299	-1.75346	4.24057e-10	2.97037e-09	0.719847	-1.38918	270.502	341.435	474.316
Tb927.7.5180	60S ribosomal protein L23a, putative	4.32003e+06	1.43563e-25	9.8724e-25	1.02256	1.02256	5.72115e-08	1.56088e-07	0.547888	-1.82519	3.7807e-57	6.77826e-56	0.535799	-1.86637	1580.91	1546.02	2885.46
Tb927.7.550	WD domain, G-beta repeat, putative	271632	4.41745e-06	8.31585e-06	1.20669	1.20669	0.0808524	0.106042	1.02558	1.02558	0.00134585	0.00409464	0.84991	-1.17659	140.768	116.656	137.257
Tb927.7.5520	peptidyl-tRNA hydrolase, putative	323068	0.00684822	0.00937584	0.930416	-1.07479	0.0635877	0.084746	0.541871	-1.84546	3.74359e-06	1.76182e-05	0.582397	-1.71704	115.255	123.874	212.698
Tb927.7.5790	protein disulfide isomerase, putative	428390	0.0790185	0.0956607	0.509053	-1.96443	0.586992	0.630985	0.707461	-1.41351	0.17924	0.276007	1.38976	1.38976	146.404	287.6	206.942
Tb927.7.5870	hypothetical protein, conserved	242740	2.49931e-06	4.85673e-06	1.87539	1.87539	0.110346	0.14131	0.992251	-1.00781	0.000515272	0.00170175	0.52909	-1.89004	135.239	72.1124	136.295
Tb927.7.5900	Autophagy-related protein 8.1	818102	0.0864428	0.10392	0.636046	-1.57221	6.08192e-05	0.000119418	0.427503	-2.33916	1.83937e-08	1.1215e-07	0.672127	-1.48781	234.056	367.986	547.495
Tb927.7.5940	Protein Associated with Differentiation	1.23334e+06	1.87518e-51	5.20791e-50	2.41364	2.41364	4.61243e-48	7.80485e-47	2.69861	2.69861	0.0294221	0.0611168	1.11807	1.11807	1037.2	429.725	384.345
Tb927.7.6010	hypothetical protein	217488	5.23727e-20	2.72918e-19	3.60918	3.60918	7.21887e-22	5.27749e-21	4.50217	4.50217	0.592176	0.702771	1.24742	1.24742	220.187	61.0075	48.9069
Tb927.7.6050	receptor-type adenylate cyclase GRESAG 4, putative	217348	9.78674e-07	2.00256e-06	1.27153	1.27153	2.27111e-08	6.40504e-08	2.10549	2.10549	0.882256	0.922693	1.65588	1.65588	146.628	115.317	69.6408
Tb927.7.6090	eukaryotic translation initiation factor 3 subunit a	259554	0.0422204	0.0529866	0.649821	-1.53889	0.481117	0.530426	0.758613	-1.3182	0.138662	0.224543	1.16742	1.16742	99.3994	152.964	131.028
Tb927.7.6100	hypothetical protein	512425	6.13577e-08	1.40433e-07	1.09353	1.09353	0.0316366	0.0446529	0.904148	-1.10601	0.000215971	0.00077441	0.826818	-1.20946	245.431	224.44	271.45
Tb927.7.6190	Ring finger domain containing protein, putative	531118	0.225487	0.254179	0.575359	-1.73804	0.136004	0.170543	0.892455	-1.1205	0.890576	0.925609	1.55113	1.55113	208.028	361.561	233.096
Tb927.7.6310	polo-like protein kinase	315588	0.478821	0.512512	0.506008	-1.97625	0.157142	0.193822	0.873389	-1.14497	0.549243	0.667065	1.72604	1.72604	116.674	230.577	133.588
Tb927.7.6350	NADH dehydrogenase [ubiquinone] flavoprotein 2, mitochondrial	490535	0.000189247	0.000304494	0.902529	-1.108	0.054037	0.0725309	0.987351	-1.01281	0.0338327	0.0691881	1.09398	1.09398	231.903	256.948	234.874
Tb927.7.6420	hypothetical protein, conserved	1.89489e+06	0.000368692	0.000577784	0.630092	-1.58707	0.0200675	0.0292562	0.546179	-1.8309	2.33974e-09	1.55773e-08	0.866825	-1.15364	616.728	978.79	1129.17
Tb927.7.6440	vesicle transport v-SNARE protein, putative	1.25522e+06	0.723663	0.75006	0.435206	-2.29776	5.27606e-25	4.70163e-24	0.23826	-4.1971	1.6197e-24	1.58394e-23	0.547464	-1.8266	229.478	527.286	963.142
Tb927.7.6490	hypothetical protein, conserved	3.24821e+06	1.16913e-21	6.54541e-21	0.0795882	-12.5647	2.49592e-137	1.56619e-135	0.0513587	-19.4709	1.66115e-50	2.63336e-49	0.645305	-1.54965	134.955	1695.66	2627.69
Tb927.7.6550	hypothetical protein, conserved	3.03253e+06	1.3307e-28	1.1584e-27	0.0693231	-14.4252	1.71766e-105	7.60822e-104	0.055466	-18.0291	2.70574e-23	2.61208e-22	0.800108	-1.24983	127.046	1832.67	2290.52
Tb927.7.6560	hypothetical protein, conserved	5.29421e+06	8.19735e-38	1.16464e-36	0.0912692	-10.9566	6.99222e-171	5.54226e-169	0.0630569	-15.8587	8.18758e-50	1.27119e-48	0.690889	-1.44741	263.115	2882.85	4172.66
Tb927.7.6570	Enriched in surface-labeled proteome protein 17	4.50261e+06	1.40931e-43	2.82727e-42	0.0659212	-15.1696	4.37733e-158	3.29613e-156	0.0476305	-20.9949	3.70372e-36	4.1317e-35	0.722538	-1.38401	168.045	2549.19	3528.1
Tb927.7.6590	hypothetical protein, conserved	905786	4.36067e-05	7.49677e-05	0.167391	-5.97403	6.3843e-12	2.44029e-11	0.231735	-4.31527	0.0246632	0.0526849	1.38439	1.38439	119.307	712.743	514.841
Tb927.7.6600	hypothetical protein, conserved	5.37856e+06	1.73918e-55	5.57279e-54	0.0619962	-16.13	8.16911e-198	7.68918e-196	0.0430989	-23.2024	9.17072e-47	1.27881e-45	0.695187	-1.43846	184.234	2971.7	4274.68
Tb927.7.6690	Trypanosoma specific protein, unknown function	360419	0.000382032	0.000596826	0.761799	-1.31268	0.123588	0.155882	0.828847	-1.2065	0.0215366	0.046735	1.08801	1.08801	150.671	197.784	181.784
Tb927.7.6700	hypothetical protein	411690	0.0482759	0.0602349	0.611757	-1.63464	0.11264	0.143882	0.457666	-2.185	0.000317273	0.00108594	0.748118	-1.33669	121.123	197.993	264.655
Tb927.7.6760	hypothetical protein, conserved	319993	0.000571603	0.000880198	0.85486	-1.16978	0.236706	0.278282	0.881448	-1.1345	0.0116051	0.0274866	1.0311	1.0311	142.066	166.186	161.173
Tb927.7.6770	Acyl CoA binding protein, putative	1.10664e+06	3.78345e-09	9.46491e-09	0.928015	-1.07757	1.09137e-10	3.76973e-10	1.42534	1.42534	0.931967	0.956091	1.53591	1.53591	603.204	649.993	423.199
Tb927.7.6810	EF-hand domain pair, putative	438215	0.00799058	0.0108608	0.615061	-1.62585	0.00395717	0.00630635	1.06531	1.06531	0.950455	0.968104	1.73205	1.73205	187.493	304.837	175.998
Tb927.7.6820	hypothetical protein, conserved	229980	1.54294e-09	4.01324e-09	3.74157	3.74157	0.0850995	0.111443	0.879141	-1.13747	1.83955e-06	9.08316e-06	0.234966	-4.25593	130.776	34.9523	148.755
Tb927.7.6840	Centrosomal spindle body, CEP44, putative	327291	0.023784	0.0307721	0.914278	-1.09376	0.000793137	0.00137453	0.451491	-2.21489	2.41294e-08	1.46528e-07	0.493822	-2.02502	104.673	114.487	231.839
Tb927.7.6855	hypothetical protein	499328	3.04661e-06	5.8374e-06	1.03174	1.03174	0.0103835	0.0157955	0.963934	-1.03742	0.0120786	0.028467	0.934276	-1.07035	242.415	234.956	251.485
Tb927.7.6860	expression site-associated gene 5 (ESAG5) protein, putative	6.58921e+06	1.42413e-28	1.23261e-27	0.161757	-6.18213	1.95162e-59	4.81827e-58	0.203451	-4.91519	4.9395e-05	0.000203805	1.25776	1.25776	802.071	4958.5	3942.33
Tb927.7.690	zinc finger protein, putative	308620	0.369468	0.403787	0.381744	-2.61955	0.000225542	0.000416257	0.383907	-2.6048	0.0101839	0.0245785	1.00567	1.00567	71.8285	188.159	187.098
Tb927.7.6900	Sister chromatid cohesion protein 1	369281	0.000584176	0.00089864	0.813502	-1.22925	0.00399283	0.00634305	1.00583	1.00583	0.36787	0.493772	1.23642	1.23642	170.476	209.559	169.488
Tb927.7.6960	ubiquitin-conjugating enzyme E2, putative	780156	0.21123	0.239362	0.545295	-1.83387	3.92181e-18	2.26293e-17	0.24251	-4.12354	1.04482e-21	1.00223e-20	0.444732	-2.24854	151.416	277.678	624.371
Tb927.7.7040	methylthioadenosine phosphorylase, putative	300695	1.89557e-15	7.43418e-15	1.32014	1.32014	5.04947e-27	4.81297e-26	7.37347	7.37347	0.0549895	0.104696	5.58535	5.58535	255.123	193.254	34.6001
Tb927.7.7330	NADH dehydrogenase (ubiquinone) 1 alpha subcomplex subunit, putative	244669	0.00163448	0.00238289	0.866747	-1.15374	0.30906	0.355844	0.755745	-1.3232	0.0178405	0.0391658	0.871934	-1.14688	101.792	117.441	134.691
Tb927.7.7420	ATP synthase F1, alpha subunit	185425	2.05319e-13	7.19093e-13	1.71631	1.71631	1.18167e-18	7.034e-18	4.67525	4.67525	0.51467	0.635844	2.72402	2.72402	161.402	94.0406	34.5227
Tb927.7.7430	ATP synthase F1, alpha subunit	402488	9.09498e-28	7.52585e-27	2.72249	2.72249	6.2083e-31	6.9257e-30	3.66141	3.66141	0.594659	0.704507	1.34488	1.34488	372.458	136.808	101.725
Tb927.7.7440	hypothetical protein, conserved	216261	8.82245e-08	1.97699e-07	1.71575	1.71575	2.32469e-08	6.54388e-08	2.11205	2.11205	0.73341	0.81454	1.23098	1.23098	157.962	92.0662	74.791
Tb927.7.7460	hypothetical protein, conserved	525406	6.15138e-08	1.40576e-07	1.35543	1.35543	0.469279	0.518514	0.798347	-1.25259	4.41426e-07	2.39132e-06	0.588999	-1.69779	248.423	183.28	311.171
Tb927.7.7510	hypothetical protein	988907	2.61534e-05	4.61206e-05	0.800758	-1.24882	0.191737	0.231655	0.840009	-1.19046	0.00130712	0.00400921	1.04902	1.04902	422.004	527.005	502.38
Tb927.7.7530	receptor-type adenylate cyclase GRESAG 4, putative	1.1738e+06	3.1646e-06	6.04808e-06	0.196604	-5.08636	3.3129e-10	1.10381e-09	0.295518	-3.38389	0.285023	0.400415	1.50311	1.50311	185.903	945.571	629.077
Tb927.7.840	Mitochondrial ATP synthase subunit, putative	288640	9.1823e-15	3.48326e-14	1.68158	1.68158	1.6506e-18	9.74827e-18	3.17362	3.17362	0.858999	0.911023	1.88728	1.88728	232.535	138.283	73.2713
Tb927.8.1110	40S ribosomal protein S9, putative	2.958e+06	1.06771e-31	1.1404e-30	1.40602	1.40602	0.226237	0.268489	0.8361	-1.19603	1.52094e-29	1.55819e-28	0.594659	-1.68164	1441.23	1025.05	1723.76
Tb927.8.1230	hypothetical protein, conserved	228710	0.0332004	0.0420874	0.702502	-1.42348	0.525346	0.571243	0.754083	-1.32611	0.098716	0.170685	1.07343	1.07343	89.5337	127.45	118.732
Tb927.8.1330	60S ribosomal protein L7a, putative	4.51464e+06	1.17728e-17	5.26107e-17	0.929469	-1.07588	3.71968e-15	1.80123e-14	0.474498	-2.10749	5.48531e-59	1.04568e-57	0.510504	-1.95885	1492.01	1605.22	3144.39
Tb927.8.1340	60S ribosomal protein L7a, putative	3.15998e+06	3.01761e-16	1.23492e-15	0.955174	-1.04693	7.55477e-07	1.85e-06	0.510163	-1.96016	1.02642e-39	1.20765e-38	0.534105	-1.87229	1095.3	1146.71	2146.97
Tb927.8.1460	EamA-like transporter family, putative	259851	0.148426	0.173279	0.143287	-6.97898	1.94117e-07	5.05778e-07	0.122983	-8.1312	0.000577404	0.00189449	0.858297	-1.1651	22.8326	159.349	185.657
Tb927.8.1770	hypothetical protein, conserved	226339	2.63292e-12	8.77251e-12	2.6738	2.6738	1.57507e-13	6.89552e-13	3.60601	3.60601	0.710032	0.797396	1.34864	1.34864	208.059	77.8138	57.6978
Tb927.8.1780	STE/STE7 protein kinase, putative	450079	0.0439823	0.0550144	0.234322	-4.26763	2.81067e-05	5.66648e-05	0.290371	-3.44387	0.0620757	0.116421	1.2392	1.2392	76.0963	324.751	262.065
Tb927.8.1870	Golgi/lysosome glycoprotein 1	580868	7.17069e-19	3.49484e-18	1.75561	1.75561	4.76687e-15	2.30093e-14	1.9904	1.9904	0.0497645	0.0960838	1.13374	1.13374	418.998	238.663	210.509
Tb927.8.1960	CCR4-NOT transcription complex subunit 11	253006	3.40869e-07	7.27123e-07	1.10223	1.10223	5.00699e-07	1.24637e-06	1.52321	1.52321	0.540479	0.661757	1.38194	1.38194	148.591	134.809	97.5509
Tb927.8.1990	peroxidoxin	1.02366e+06	2.43791e-35	3.00941e-34	2.021	2.021	4.76342e-23	3.8158e-22	1.7531	1.7531	0.000124703	0.000473055	0.867446	-1.15281	729.694	361.057	416.23
Tb927.8.2320	hypothetical protein	594964	7.77616e-11	2.2796e-10	1.16718	1.16718	2.70588e-05	5.46255e-05	1.25285	1.25285	0.00359302	0.00980269	1.0734	1.0734	331.442	283.969	264.55
Tb927.8.2395	hypothetical protein	187289	3.98955e-13	1.38759e-12	2.75537	2.75537	6.84181e-13	2.80757e-12	2.68957	2.68957	0.398574	0.522148	0.976117	-1.02447	161.192	58.501	59.9323
Tb927.8.2520	acetyl-CoA synthetase, putative	302867	1.01049e-06	2.05927e-06	1.05544	1.05544	6.407e-08	1.73855e-07	1.86892	1.86892	0.982948	0.987483	1.77075	1.77075	186.742	176.933	99.9197
Tb927.8.2530	Cytochrome c oxidase copper chaperone, related	1.18468e+06	4.15057e-10	1.14693e-09	1.07526	1.07526	0.00327841	0.00529183	0.513305	-1.94816	7.91384e-21	7.49575e-20	0.477379	-2.09477	421.513	392.011	821.174
Tb927.8.2560	spliceosomal U5 snRNP-specific protein, putative	341872	0.0275814	0.0353211	0.657699	-1.52045	0.982375	0.986962	0.674738	-1.48206	0.0207355	0.0452575	1.02591	1.02591	124.769	189.706	184.915
Tb927.8.2690	SET domain containing protein, putative	302948	0.00316189	0.00449227	0.887369	-1.12693	0.0521302	0.0702666	1.06841	1.06841	0.201554	0.30354	1.20402	1.20402	147.025	165.687	137.612
Tb927.8.2720	Putative serine esterase (DUF676), putative	290481	0.00189653	0.00274106	0.856384	-1.1677	0.0809049	0.106042	1.03228	1.03228	0.103386	0.176131	1.20539	1.20539	137.622	160.701	133.318
Tb927.8.2730	hypothetical protein, conserved	498716	3.11376e-06	5.95848e-06	0.984586	-1.01565	0.226704	0.268832	0.803893	-1.24395	0.000148753	0.000550421	0.816478	-1.22477	220.624	224.078	274.445
Tb927.8.2770	inositol 1,4,5-trisphosphate receptor	334962	1.02976e-09	2.72072e-09	1.51052	1.51052	1.79522e-05	3.72834e-05	1.1784	1.1784	0.0166149	0.0370148	0.780126	-1.28184	193.538	128.126	164.238
Tb927.8.2780	RNA-binding protein RBP10, putative	316176	0.671919	0.702228	0.34895	-2.86574	2.46959e-06	5.68685e-06	0.251736	-3.97242	5.19946e-05	0.000213945	0.72141	-1.38617	56.5431	162.038	224.613
Tb927.8.2820	hypothetical protein, conserved	330676	0.122155	0.144399	0.260934	-3.83238	0.0743873	0.097926	0.450231	-2.22108	0.949132	0.967767	1.72545	1.72545	71.2927	273.221	158.347
Tb927.8.2830	hypothetical protein, conserved	356644	4.65673e-08	1.08226e-07	1.82029	1.82029	0.0479944	0.0651168	1.01619	1.01619	9.0445e-05	0.000352876	0.558261	-1.79128	199.953	109.847	196.767
Tb927.8.3020	hypothetical protein, conserved	230048	0.00134441	0.00199042	0.662415	-1.50963	1.88544e-08	5.35749e-08	2.65093	2.65093	0.0478945	0.0933106	4.00192	4.00192	128.005	193.239	48.2867
Tb927.8.3090	hypothetical protein, conserved	189434	8.42917e-11	2.46014e-10	2.1012	2.1012	9.51297e-14	4.23862e-13	3.4552	3.4552	0.814504	0.875181	1.6444	1.6444	164.128	78.1116	47.5017
Tb927.8.3150	T-complex protein 1, gamma subunit, putative	389474	2.02495e-05	3.6047e-05	1.1445	1.1445	0.672132	0.712337	0.842027	-1.18761	3.9061e-05	0.000163405	0.735718	-1.35922	182.453	159.418	216.683
Tb927.8.3380	succinate dehydrogenase iron-sulfur subunit	571020	3.46426e-39	5.16552e-38	3.43485	3.43485	1.83704e-51	3.54691e-50	6.52205	6.52205	0.534314	0.654816	1.89879	1.89879	609.319	177.393	93.4245
Tb927.8.3460	Ring finger domain containing protein, putative	512297	0.423985	0.459368	0.541716	-1.84599	0.0403363	0.0554762	1.0267	1.0267	0.267612	0.382013	1.89527	1.89527	205.887	380.064	200.533
Tb927.8.3470	Vesicle transport v-SNARE protein N-terminus, putative	210383	1.93625e-05	3.45088e-05	1.208	1.208	0.00242777	0.00401782	1.15281	1.15281	0.100901	0.173071	0.954319	-1.04787	114.47	94.7599	99.2958
Tb927.8.3530	glycerol-3-phosphate dehydrogenase [NAD+], glycosomal	1.22392e+06	3.10129e-21	1.69838e-20	1.33734	1.33734	3.54238e-24	3.04847e-23	2.06396	2.06396	0.735391	0.816092	1.54333	1.54333	833.096	622.952	403.64
Tb927.8.3550	mitogen-activated protein kinase 3, putative	948651	2.23549e-07	4.81639e-07	1.01445	1.01445	0.25112	0.293169	0.668766	-1.49529	5.2102e-11	3.92328e-10	0.659239	-1.5169	386.074	380.574	577.293
Tb927.8.3620	folate transporter, putative	423210	9.04332e-48	2.22217e-46	4.03974	4.03974	1.83311e-66	5.41307e-65	15.1221	15.1221	0.218333	0.323314	3.74333	3.74333	504.287	124.832	33.3478
Tb927.8.3680	kinetoplastid kinetochore protein 4	372370	8.56586e-07	1.76473e-06	1.13837	1.13837	0.00100013	0.00171941	1.03881	1.03881	0.0369498	0.0748941	0.912545	-1.09584	191.306	168.052	184.158
Tb927.8.3720	hypothetical protein, conserved	705259	0.954555	0.959653	0.37222	-2.68658	2.30627e-15	1.14251e-14	0.207727	-4.81401	2.55967e-14	2.14159e-13	0.558076	-1.79187	113.625	305.263	546.992
Tb927.8.3730	COPI associated protein, putative	296685	0.20096	0.229104	0.216531	-4.61827	6.2709e-05	0.000122739	0.21492	-4.6529	0.0136504	0.0314816	0.992558	-1.0075	41.595	192.097	193.537
Tb927.8.3740	pterin 4 alpha carbinolamine dehydratase, putative	485727	0.00393067	0.00553232	0.850821	-1.17534	8.77696e-05	0.000169246	0.376707	-2.65458	1.30211e-11	1.0005e-10	0.442758	-2.25857	137.036	161.063	363.773
Tb927.8.3770	Mitogen-activated protein kinase 10, putative	1.04203e+06	0.601962	0.636626	0.466813	-2.14218	0.0133762	0.0199846	0.563161	-1.77569	0.00361624	0.00984819	1.2064	1.2064	312.828	670.136	555.486
Tb927.8.3780	MORN repeat, putative	273212	0.091476	0.109597	0.732605	-1.36499	0.0233001	0.033611	0.478707	-2.08896	7.96167e-05	0.000317203	0.653431	-1.53038	86.209	117.675	180.087
Tb927.8.3810	hypothetical protein, conserved	259009	0.00153326	0.00224183	0.996161	-1.00385	0.137256	0.171684	0.954169	-1.04803	0.0521261	0.100258	0.957847	-1.04401	124.055	124.533	130.014
Tb927.8.3840	hypothetical protein, conserved	383684	0.484199	0.517533	0.363148	-2.7537	0.000178577	0.000333669	0.390621	-2.56002	0.00458152	0.012212	1.07565	1.07565	88.5608	243.87	226.718
Tb927.8.4050	FLA1-binding protein	302476	2.34474e-13	8.19297e-13	1.73261	1.73261	2.37299e-16	1.24956e-15	3.15094	3.15094	0.944271	0.964449	1.81861	1.81861	245.204	141.523	77.8195
Tb927.8.4190	hypothetical protein, conserved	287597	0.949364	0.95571	0.323142	-3.09461	0.273585	0.318654	0.536062	-1.86546	0.328749	0.448457	1.6589	1.6589	73.1622	226.409	136.481
Tb927.8.4220	hypothetical protein, conserved	544330	0.0413699	0.0520494	0.613703	-1.62945	0.001895	0.00317096	0.433893	-2.30472	3.19559e-07	1.76933e-06	0.707007	-1.41441	155.63	253.591	358.682
Tb927.8.4330	small GTP-binding protein Rab11	385340	0.0061452	0.00846921	0.685422	-1.45896	0.00745686	0.0115062	1.17487	1.17487	0.725	0.807581	1.71408	1.71408	177.477	258.932	151.061
Tb927.8.4340	hypothetical protein, conserved	480535	0.204486	0.232596	0.270014	-3.70351	1.2641e-05	2.66629e-05	0.306702	-3.26049	0.00472791	0.0125356	1.13587	1.13587	88.1905	326.614	287.545
Tb927.8.4400	hypothetical protein, conserved	376037	0.780775	0.805374	0.447649	-2.23389	0.73211	0.768122	0.744859	-1.34254	0.974824	0.982858	1.66393	1.66393	124.759	278.698	167.493
Tb927.8.4430	uridine phosphorylase	281178	8.79254e-35	1.04264e-33	4.38766	4.38766	6.78126e-45	1.05284e-43	13.2091	13.2091	0.651714	0.750368	3.01052	3.01052	336.117	76.605	25.4458
Tb927.8.4590	hypothetical protein, conserved	269361	3.09495e-09	7.80737e-09	1.81808	1.81808	0.000135367	0.000257078	1.22173	1.22173	0.00789839	0.0197591	0.671989	-1.48812	163.883	90.1407	134.14
Tb927.8.4610	Ras-related protein RabX1	304906	1.04885e-08	2.5477e-08	1.34729	1.34729	9.13264e-06	1.96202e-05	1.28261	1.28261	0.06511	0.121506	0.951998	-1.05042	177.645	131.854	138.502
Tb927.8.4630	hypothetical protein, conserved	741823	1.01205e-13	3.57782e-13	1.34734	1.34734	0.00078756	0.00136643	0.89308	-1.11972	2.4315e-06	1.17367e-05	0.662846	-1.50865	370.036	274.641	414.337
Tb927.8.4650	hypothetical protein, conserved	273591	0.00041774	0.00065126	1.07755	1.07755	0.088781	0.115461	1.02806	1.02806	0.0340836	0.0695528	0.954074	-1.04814	138.019	128.086	134.252
Tb927.8.4810	prohibitin 1	212387	7.47454e-12	2.38995e-11	1.99784	1.99784	4.33134e-14	1.98267e-13	2.86116	2.86116	0.962089	0.974382	1.43213	1.43213	174.276	87.2325	60.911
Tb927.8.4910	hypothetical protein, conserved	262324	0.00674093	0.00923735	0.733854	-1.36267	0.233433	0.275078	0.844293	-1.18442	0.0826156	0.147591	1.15049	1.15049	109.263	148.889	129.413
Tb927.8.4930	hypothetical protein, conserved	315910	2.31187e-07	4.96672e-07	1.77943	1.77943	0.146884	0.181914	0.890049	-1.12353	4.04813e-05	0.000168878	0.500189	-1.99924	165.498	93.0065	185.943
Tb927.8.5070	hypothetical protein, conserved	309457	1.15079e-07	2.54867e-07	1.20563	1.20563	2.01489e-06	4.71917e-06	1.50863	1.50863	0.275166	0.389872	1.25132	1.25132	185.827	154.133	123.176
Tb927.8.5260	60S ribosomal protein L39, putative	4.17076e+06	2.04294e-30	2.0109e-29	1.1369	1.1369	2.53352e-07	6.48891e-07	0.58306	-1.71509	1.0817e-62	2.50622e-61	0.512848	-1.94989	1613.34	1419.07	2767.03
Tb927.8.5320	hypothetical protein, conserved	262296	1.35967e-09	3.54882e-09	1.69264	1.69264	3.05703e-06	6.89204e-06	1.26761	1.26761	0.0471304	0.091941	0.748895	-1.3353	159.847	94.4368	126.102
Tb927.8.5410	hypothetical protein, conserved	191501	1.83018e-07	3.97727e-07	1.35678	1.35678	8.22732e-10	2.6314e-09	2.41717	2.41717	0.735892	0.816092	1.78155	1.78155	136.475	100.588	56.4608
Tb927.8.5440	flagellar calcium-binding 24 kDa protein	1.81235e+06	0.00614664	0.00846921	0.623163	-1.60472	0.0521634	0.0702666	0.89359	-1.11908	0.292511	0.408647	1.43396	1.43396	731.208	1173.38	818.281
Tb927.8.5450	amino acid permease 24	220636	0.000361307	0.0005668	1.14513	1.14513	0.00119635	0.00204275	1.43844	1.43844	0.489344	0.613616	1.25614	1.25614	128.514	112.227	89.3424
Tb927.8.5470	flagellar calcium-binding 24 kDa protein	1.50704e+06	1.0478e-09	2.76354e-09	0.163206	-6.12721	1.46208e-19	9.25167e-19	0.224801	-4.44837	0.0267983	0.056683	1.37741	1.37741	193.479	1185.49	860.666
Tb927.8.5590	SH3-binding, glutamic acid-rich protein, putative	365643	9.44641e-10	2.51348e-09	1.41538	1.41538	2.29597e-06	5.32779e-06	1.35628	1.35628	0.0464292	0.0909263	0.958242	-1.04358	220.157	155.546	162.324
Tb927.8.570	proteasome regulatory non-ATP-ase subunit 10	231255	1.43205e-09	3.73125e-09	2.04887	2.04887	1.20354e-07	3.1967e-07	1.86747	1.86747	0.169184	0.263214	0.911463	-1.09714	168.857	82.4148	90.4203
Tb927.8.5760	Ankyrin repeats (many copies)/Alpha/beta hydrolase family, putative	247848	0.809709	0.830669	0.367124	-2.72387	0.63668	0.678585	0.546686	-1.8292	0.480548	0.605105	1.4891	1.4891	67.0531	182.644	122.654
Tb927.8.5880	eukaryotic translation initiation factor 1A, putative	524208	1.92826e-06	3.7812e-06	1.07432	1.07432	0.404365	0.454798	0.830391	-1.20425	2.11377e-05	9.22706e-05	0.772943	-1.29376	240.445	223.811	289.557
Tb927.8.590	carnitine O-palmitoyltransferase, putative	195079	2.98995e-09	7.58059e-09	1.86893	1.86893	1.49243e-08	4.28115e-08	2.11596	2.11596	0.373037	0.498044	1.13218	1.13218	145.359	77.7766	68.6965
Tb927.8.5900	Sedlin, N-terminal conserved region, putative	254887	7.25987e-06	1.34813e-05	1.43016	1.43016	0.398754	0.448822	0.796445	-1.25558	7.76956e-05	0.000311196	0.556893	-1.79568	121.589	85.0175	152.664
Tb927.8.595	hypothetical protein	588211	6.07437e-08	1.39239e-07	1.19443	1.19443	0.0207812	0.0301508	1.06722	1.06722	0.000390334	0.00131803	0.8935	-1.11919	309.249	258.91	289.771
Tb927.8.6010	Heme Response-1 protein, putative	284035	3.84978e-26	2.7348e-25	3.10902	3.10902	3.64175e-32	4.28475e-31	5.49969	5.49969	0.928875	0.95422	1.76895	1.76895	290.396	93.4046	52.8024
Tb927.8.6030	60S ribosomal protein L12, putative	5.90226e+06	1.9202e-39	2.98126e-38	1.21461	1.21461	6.46918e-06	1.41197e-05	0.627283	-1.59418	3.25344e-71	1.19504e-69	0.516449	-1.9363	2407.43	1982.07	3837.87
Tb927.8.6033	ribosomal protein L41, putative	895106	6.83814e-12	2.20519e-11	1.37788	1.37788	0.415098	0.465133	0.610527	-1.63793	1.01339e-15	9.03055e-15	0.443091	-2.25687	367.581	266.772	602.071
Tb927.8.6036	ribosomal protein L41, putative	4.04294e+06	1.37041e-41	2.54795e-40	1.42723	1.42723	0.0157153	0.0232032	0.669837	-1.4929	1.80592e-60	3.77738e-59	0.469326	-2.13071	1759.07	1232.51	2626.12
Tb927.8.6038	ribosomal protein L41, putative	7.3879e+06	5.03347e-28	4.25865e-27	0.92411	-1.08212	4.08508e-13	1.72329e-12	0.473845	-2.11039	7.30963e-73	2.97522e-71	0.512758	-1.95024	2436.82	2636.93	5142.64
Tb927.8.6130	hypothetical protein, conserved	338701	0.000323131	0.0005101	1.29132	1.29132	0.54563	0.59159	0.70183	-1.42485	1.1777e-05	5.35838e-05	0.543498	-1.83993	148.476	114.98	211.555
Tb927.8.6150	40S ribosomal protein S8, putative	3.6936e+06	1.67793e-22	9.90967e-22	1.10351	1.10351	2.74408e-10	9.20399e-10	0.528552	-1.89196	9.39453e-58	1.74669e-56	0.478973	-2.0878	1343.23	1217.23	2541.34
Tb927.8.6160	40S ribosomal protein S8, putative	3.70852e+06	5.82621e-23	3.55234e-22	1.21348	1.21348	1.51207e-10	5.16366e-10	0.546929	-1.82839	4.49125e-59	8.67156e-58	0.450712	-2.21871	1399.06	1152.94	2558.03
Tb927.8.6180	60S ribosomal protein L26, putative	6.09145e+06	4.44864e-26	3.14537e-25	0.955114	-1.047	3.85184e-20	2.48964e-19	0.463386	-2.15803	2.94645e-83	2.4652e-81	0.485163	-2.06116	1995.33	2089.1	4305.97
Tb927.8.6230	hypothetical protein, conserved	485624	0.000532098	0.000821044	0.805468	-1.24151	0.0204734	0.0297615	1.01849	1.01849	0.14339	0.231642	1.26447	1.26447	224.573	278.81	220.495
Tb927.8.6430	hypothetical protein, conserved	424275	0.0141261	0.0187601	0.18264	-5.47525	2.81029e-06	6.40287e-06	0.228232	-4.3815	0.0607797	0.114133	1.24963	1.24963	57.5374	315.032	252.1
Tb927.8.6450	inhibitor of cysteine peptidase	1.02989e+06	0.00545353	0.0075696	0.277257	-3.60676	0.30818	0.355103	0.573852	-1.74261	0.048397	0.0941678	2.06975	2.06975	250.677	904.132	436.832
Tb927.8.6460	kinase binding protein CGI-121, putative	256175	0.0350726	0.0443488	0.904171	-1.10599	0.0278538	0.0397233	0.445257	-2.24589	1.54175e-05	6.86947e-05	0.492448	-2.03067	81.0729	89.6654	182.081
Tb927.8.6580	Succinate dehydrogenase [ubiquinone] flavoprotein subunit, mitochondrial	613029	2.7751e-46	6.23777e-45	3.4657	3.4657	4.83154e-64	1.37289e-62	8.98923	8.98923	0.247186	0.357258	2.59377	2.59377	681.118	196.531	75.7705
Tb927.8.6630	hypothetical protein	443553	0.0415677	0.0522109	0.779783	-1.28241	0.00115951	0.00198434	0.432375	-2.31281	1.56715e-07	9.04264e-07	0.554481	-1.80349	133.859	171.662	309.59
Tb927.8.6660	paraflagellar rod component, putative	391803	0.313805	0.346474	0.591168	-1.69157	0.181836	0.2212	0.561903	-1.77967	0.0193383	0.0423306	0.950498	-1.05208	126.94	214.728	225.911
Tb927.8.6730	Enriched in surface-labeled proteome protein 24	930337	4.5282e-05	7.77591e-05	0.163861	-6.10272	1.79701e-12	7.08455e-12	0.218287	-4.58113	0.0151514	0.0345062	1.33214	1.33214	117.939	719.748	540.294
Tb927.8.6740	DNA repair protein, putative	350627	0.668145	0.698768	0.515443	-1.94008	0.00637791	0.00995351	0.484215	-2.0652	0.0022595	0.00646921	0.939415	-1.06449	101.181	196.3	208.96
Tb927.8.6750	translationally controlled tumor protein (TCTP), putative	419898	5.25077e-35	6.32612e-34	3.01827	3.01827	3.31956e-46	5.37555e-45	6.35558	6.35558	0.534375	0.654816	2.10571	2.10571	436.189	144.516	68.6309
Tb927.8.6760	translationally-controlled tumor protein homolog, putative	586855	0.185829	0.21347	0.301022	-3.32202	1.46721e-05	3.07746e-05	0.358292	-2.79102	0.00620972	0.0159588	1.19025	1.19025	121.229	402.724	338.351
Tb927.8.6890	putative succinate dehydrogenase subunit	8.33229e+06	5.51314e-30	5.2884e-29	0.908129	-1.10117	0.0393674	0.0542428	0.667317	-1.49854	7.70948e-44	9.92349e-43	0.734826	-1.36087	3302.01	3636.05	4948.19
Tb927.8.6950	roadblock/LC7 family member	264771	2.95666e-06	5.67951e-06	1.26494	1.26494	6.3148e-05	0.000123348	1.37115	1.37115	0.253489	0.365315	1.08396	1.08396	155.724	123.107	113.571
Tb927.8.6990	hypothetical protein, conserved	464381	2.41056e-17	1.06204e-16	2.65744	2.65744	9.61869e-08	2.57296e-07	1.39323	1.39323	8.15919e-05	0.000323362	0.524275	-1.9074	317.498	119.475	227.887
Tb927.8.7000	E1-like ubiquitin-activating enzyme, putative	241879	0.0027075	0.00387227	0.691369	-1.44641	0.00249705	0.0041144	1.12097	1.12097	0.768419	0.839187	1.62137	1.62137	109.994	159.096	98.1244
Tb927.8.7150	UDP-Gal or UDP-GlcNAc-dependent glycosyltransferase, putative	207303	7.70753e-16	3.07892e-15	2.70668	2.70668	5.09368e-19	3.15682e-18	3.44419	3.44419	0.97782	0.985015	1.27248	1.27248	189.074	69.8544	54.8964
Tb927.8.720	Cytosolic iron-sulfur protein assembly 2B, putative	233630	0.00345915	0.00489153	0.943453	-1.05994	0.132426	0.166472	1.01804	1.01804	0.0959605	0.166878	1.07906	1.07906	113.251	120.039	111.244
Tb927.8.7250	repressor of RNA polymerase III transcription MAF1	492252	0.000653457	0.000997068	1.05954	1.05954	0.00258819	0.00424598	0.471052	-2.12291	1.04539e-10	7.79381e-10	0.444582	-2.24931	165.947	156.622	352.29
Tb927.8.7260	kinetoplast-associated protein, putative	287455	0.000122421	0.000202824	0.944653	-1.05859	0.000831435	0.00143924	1.29002	1.29002	0.375951	0.500603	1.3656	1.3656	152.369	161.296	118.113
Tb927.8.7370	hypothetical protein	852141	4.28165e-06	8.09054e-06	0.888686	-1.12526	0.55806	0.602897	0.787954	-1.26911	1.60209e-05	7.11724e-05	0.88665	-1.12784	363.837	409.41	461.749
Tb927.8.7440	lipase, putative	442608	7.15352e-12	2.30197e-11	1.60514	1.60514	2.12099e-10	7.16191e-10	1.7518	1.7518	0.224122	0.32994	1.09137	1.09137	300.333	187.107	171.443
Tb927.8.7500	hypothetical protein, conserved	316714	0.000335589	0.000528105	1.16412	1.16412	0.468393	0.517915	0.8916	-1.12158	0.00187247	0.00549399	0.765898	-1.30566	152.961	131.395	171.557
Tb927.8.7580	RING-variant domain containing protein, putative	353497	0.0108108	0.0145108	0.196322	-5.09368	0.000706503	0.0012329	0.28325	-3.53045	0.595042	0.704507	1.44278	1.44278	54.8709	279.494	193.719
Tb927.8.7590	receptor-type adenylate cyclase GRESAG 4, putative	255128	0.121777	0.144067	0.600785	-1.66449	0.0228998	0.0330653	1.32458	1.32458	0.59555	0.704555	2.20474	2.20474	115.826	192.792	87.4441
Tb927.8.7610	amino acid transporter 1, putative	4.12502e+06	0	0	11.4843	11.4843	0	0	37.5928	37.5928	0.0420479	0.083541	3.27341	3.27341	5749.56	500.647	152.943
Tb927.8.7620	amino acid transporter 1, putative	1.35764e+06	9.97193e-169	1.15521e-166	8.90551	8.90551	1.36571e-209	1.58212e-207	23.6989	23.6989	0.378741	0.503428	2.66115	2.66115	1823.45	204.756	76.9426
Tb927.8.7660	amino acid transporter (pseudogene), putative	229124	1.65746e-49	4.30367e-48	74.285	74.285	8.9385e-60	2.28159e-58	71.2593	71.2593	0.969197	0.979605	0.959268	-1.04246	343.873	4.62911	4.82566
Tb927.8.7680	amino acid transporter, putative	424696	3.13064e-18	1.45517e-17	2.14907	2.14907	3.42183e-21	2.37478e-20	3.52431	3.52431	0.839828	0.896372	1.63992	1.63992	371.388	172.813	105.379
Tb927.8.770	hypothetical protein, conserved	467548	0.000223268	0.000356189	0.838116	-1.19315	0.000267949	0.000490915	1.41671	1.41671	0.662701	0.758083	1.69035	1.69035	245.845	293.33	173.532
Tb927.8.7710	hypothetical protein, conserved	436055	8.05422e-06	1.48284e-05	1.04002	1.04002	0.330012	0.37738	0.801867	-1.24709	0.000142218	0.00053015	0.771013	-1.29699	195.246	187.733	243.489
Tb927.8.7720	hypothetical protein, conserved	291397	0.144349	0.169043	0.563604	-1.7743	0.462614	0.512276	0.767972	-1.30213	0.397368	0.52167	1.36261	1.36261	106.854	189.59	139.137
Tb927.8.7740	amino acid transporter, putative	2.03896e+06	3.63769e-214	5.47837e-212	15.7129	15.7129	1.66033e-230	2.50046e-228	14.1618	14.1618	0.033498	0.0687302	0.901285	-1.10953	2748.36	174.911	194.069
Tb927.8.7820	Cold-shock' DNA-binding domain containing protein, putative	2.10299e+06	0.00434742	0.00608477	0.616037	-1.62328	0.497971	0.544622	0.805173	-1.24197	0.0174949	0.0385196	1.30702	1.30702	811.028	1316.52	1007.27
Tb927.8.7860	receptor-type adenylate cyclase GRESAG 4, putative	594437	1.29078e-10	3.73112e-10	1.43569	1.43569	0.0156585	0.0231648	0.982468	-1.01784	6.02474e-06	2.78321e-05	0.684318	-1.46131	313.982	218.698	319.584
Tb927.8.7980	Pyrophosphate-energized vacuolar membrane proton pump 2, putative	284554	7.16779e-11	2.11246e-10	1.48355	1.48355	5.58249e-19	3.43152e-18	4.51458	4.51458	0.104197	0.177111	3.04309	3.04309	236.034	159.1	52.2825
Tb927.8.8030	emp24/gp25L/p24 family/GOLD, putative	415146	0.153267	0.178515	0.255119	-3.91974	0.00283294	0.00461733	0.385561	-2.59362	0.181631	0.278835	1.5113	1.5113	82.9919	325.307	215.25
Tb927.8.8140	small GTP-binding rab protein, putative	314057	0.0193897	0.02537	0.736906	-1.35702	0.0024673	0.00407429	1.42432	1.42432	0.680968	0.773905	1.93284	1.93284	157.918	214.298	110.872
Tb927.8.8150	C2 domain containing protein, putative	406344	0.448394	0.48338	0.375966	-2.65982	1.96926e-08	5.58512e-08	0.277372	-3.60527	5.14944e-06	2.39353e-05	0.737759	-1.35546	78.6397	209.167	283.517
Tb927.8.8210	Cleavage stimulating factor 64, putative	269684	0.000133987	0.000220529	1.95017	1.95017	0.166612	0.204497	0.616437	-1.62223	8.60483e-08	5.08191e-07	0.316094	-3.16362	117.016	60.003	189.827
Tb927.8.8220	amino acid transporter, putative	648479	4.21469e-06	7.98406e-06	0.89324	-1.11952	0.00105507	0.00180972	1.18543	1.18543	0.07876	0.142279	1.32711	1.32711	327.832	367.014	276.55
Tb927.8.8270	hypothetical protein, conserved	253505	0.756018	0.78198	0.395724	-2.52701	0.185349	0.224566	0.523548	-1.91004	0.111439	0.187937	1.32301	1.32301	69.3285	175.194	132.42
Tb927.8.8290	amino acid transporter AATP5	604851	5.60266e-07	1.17679e-06	0.957961	-1.04388	7.47651e-07	1.83382e-06	1.43819	1.43819	0.558413	0.674936	1.50131	1.50131	334.031	348.689	232.257
Tb927.8.8300	amino acid transporter, putative	259423	1.32504e-20	7.07626e-20	2.49313	2.49313	3.68941e-32	4.30717e-31	12.9775	12.9775	0.139114	0.225034	5.20528	5.20528	278.067	111.533	21.427
Tb927.8.870	CAMK/CAMKL family protein kinase, putative	385693	0.0156733	0.0206769	0.730145	-1.36959	0.0033949	0.00546815	1.16817	1.16817	0.814743	0.875181	1.59992	1.59992	181.401	248.444	155.285
Tb927.8.890	Ras-related protein Rab1A	2.11384e+06	2.25777e-08	5.37157e-08	0.767047	-1.3037	0.0386676	0.0534252	0.621335	-1.60944	3.81696e-15	3.32274e-14	0.810034	-1.23452	774.629	1009.88	1246.72
Tb927.8.900	splicing factor TSR1	501792	0.00489769	0.00682323	0.671902	-1.48831	0.000350836	0.000633524	1.30566	1.30566	0.667398	0.761441	1.94323	1.94323	237.248	353.099	181.707
Tb927.8.910	hypothetical protein, conserved	1.35907e+06	0.0060266	0.00831903	0.260711	-3.83567	0.20813	0.248962	0.569652	-1.75546	0.0870982	0.153955	2.185	2.185	320.139	1227.95	561.99
Tb927.8.920	ubiquitin-conjugating enzyme E2, putative	412607	0.0816257	0.0985002	0.631829	-1.58271	0.041846	0.0573953	0.494569	-2.02196	0.000156584	0.000576566	0.782757	-1.27754	127.659	202.046	258.121
Tb927.8.950	hypothetical protein	214727	1.84769e-15	7.26535e-15	9.02113	9.02113	1.46086e-08	4.19858e-08	2.09514	2.09514	0.00222377	0.00639121	0.232248	-4.30575	192.975	21.3915	92.1064
Tb927.8.970	hypothetical protein	270170	2.2417e-30	2.19221e-29	6.91031	6.91031	1.35392e-31	1.5447e-30	5.75968	5.75968	0.321684	0.441619	0.83349	-1.19977	309.182	44.7421	53.6804
Tb927.9.10000	hypothetical protein, conserved	267372	5.34356e-06	9.99676e-06	1.97155	1.97155	0.985981	0.989265	0.696802	-1.43513	1.32374e-06	6.62312e-06	0.353428	-2.82943	124.768	63.2841	179.058
Tb927.9.10230	Co-chaperone protein P23	454758	1.51729e-20	8.07432e-20	2.18497	2.18497	8.66315e-25	7.67453e-24	3.23904	3.23904	0.983896	0.987483	1.48242	1.48242	391.855	179.342	120.979
Tb927.9.10250	small nuclear ribonucleoprotein Sm-F	209691	1.32341e-08	3.19912e-08	2.07407	2.07407	0.000468706	0.00082946	1.2385	1.2385	0.00692571	0.0176482	0.597136	-1.67466	131.313	63.3118	106.026
Tb927.9.10430	Zinc-binding domain containing protein, putative	633865	2.84157e-06	5.48642e-06	1.10669	1.10669	0.142835	0.177483	0.630922	-1.58498	2.28923e-10	1.64171e-09	0.5701	-1.75408	254.764	230.205	403.797
Tb927.9.10570	predicted zinc finger protein	862320	0.00046616	0.000723749	0.726196	-1.37704	0.0145678	0.021679	0.538746	-1.85616	1.76275e-09	1.18513e-08	0.741874	-1.34794	289.525	398.687	537.405
Tb927.9.10770	polyadenylate-binding protein 2	1.18908e+06	0.30863	0.34101	0.440302	-2.27117	1.25051e-05	2.64503e-05	1.19676	1.19676	0.00198644	0.00578642	2.71805	2.71805	456.511	1036.81	381.456
Tb927.9.10850	Splicing factor 3B subunit 10 (SF3b10), putative	257181	0.00481526	0.00672084	0.885677	-1.12908	0.406605	0.456295	0.83893	-1.19199	0.0280463	0.0586635	0.947219	-1.05572	112.858	127.426	134.526
Tb927.9.10890	Regulatory subunit of type II PKA R-subunit, putative	249544	0.00117695	0.00175494	0.94702	-1.05594	0.00253798	0.00417271	1.21733	1.21733	0.575593	0.689064	1.28544	1.28544	129.675	136.93	106.524
Tb927.9.11050	4E-interacting protein, putative	287779	0.428126	0.463521	0.563166	-1.77567	0.478365	0.527778	0.962431	-1.03904	0.870109	0.916281	1.70896	1.70896	114.894	204.015	119.379
Tb927.9.11070	predicted zinc finger protein	235762	0.00497831	0.00692915	0.947854	-1.05501	0.550287	0.59621	0.778485	-1.28455	0.0160996	0.0359199	0.821313	-1.21756	101.773	107.372	130.732
Tb927.9.11270	t- complex protein 1 (eta subunit), putative	310707	6.90857e-09	1.70562e-08	1.34892	1.34892	1.46249e-07	3.85054e-07	1.57957	1.57957	0.257632	0.370223	1.17099	1.17099	195.218	144.722	123.59
Tb927.9.11330	proteasome beta 2 subunit, putative	324756	4.08546e-05	7.06394e-05	1.02691	1.02691	0.0015037	0.00253592	1.36279	1.36279	0.185348	0.282811	1.32708	1.32708	179.936	175.221	132.035
Tb927.9.11380	60S ribosomal protein L23, putative	7.87361e+06	6.7231e-47	1.53409e-45	1.11446	1.11446	9.5571e-15	4.5692e-14	0.474936	-2.10555	2.16756e-105	1.63217e-102	0.426157	-2.34655	2690.9	2414.52	5665.81
Tb927.9.11480	Enriched in surface-labeled proteome protein 9	583787	0.995942	0.996604	0.400591	-2.49631	0.000519215	0.000914548	0.371474	-2.69198	0.00095277	0.0029831	0.927316	-1.07838	135.677	338.692	365.239
Tb927.9.11600	glycosomal membrane protein	544017	2.20116e-09	5.65691e-09	0.918272	-1.089	6.48481e-17	3.5004e-16	2.33048	2.33048	0.0955061	0.166472	2.53789	2.53789	337.935	368.012	145.007
Tb927.9.11720	Iron-sulfur cluster assembly protein	456026	4.42479e-15	1.70428e-14	3.33486	3.33486	0.000932978	0.00160947	1.33683	1.33683	2.0991e-07	1.18398e-06	0.400865	-2.49461	315.314	94.5507	235.867
Tb927.9.11870	zinc finger protein, putative	258706	0.000716495	0.00108774	1.09511	1.09511	0.533015	0.579164	0.691306	-1.44654	0.00277894	0.00773584	0.631269	-1.58411	108.888	99.4312	157.51
Tb927.9.12080	hypothetical protein, conserved	428635	0.0250024	0.0322377	0.807171	-1.2389	0.00010399	0.000199501	0.379603	-2.63433	1.38549e-09	9.44139e-09	0.470288	-2.12636	120.325	149.07	316.976
Tb927.9.12170	leucine-rich repeat protein (LRRP), putative	312798	0.285849	0.317235	0.3675	-2.72109	0.458689	0.508304	0.642353	-1.55678	0.671421	0.764872	1.7479	1.7479	90.3064	245.732	140.587
Tb927.9.12200	60S ribosomal subunit protein L31, putative	2.8317e+06	1.61606e-19	8.13977e-19	1.07558	1.07558	3.59816e-05	7.15829e-05	0.554212	-1.80436	1.43828e-40	1.73283e-39	0.515267	-1.94074	1053.28	979.27	1900.51
Tb927.9.12240	60S ribosomal subunit protein L31, putative	4.14978e+06	8.35404e-41	1.46293e-39	1.43442	1.43442	9.57454e-08	2.5657e-07	0.551167	-1.81433	9.76099e-79	5.88002e-77	0.384244	-2.60252	1615.34	1126.13	2930.76
Tb927.9.12290	Peroxin 19	281302	0.00107664	0.00161175	1.12133	1.12133	0.216029	0.257796	0.559216	-1.78822	3.54563e-06	1.67389e-05	0.49871	-2.00517	105.996	94.5273	189.544
Tb927.9.12300	replication factor C, subunit 3, putative	301447	0.699187	0.726692	0.428262	-2.33502	0.918215	0.931827	0.635519	-1.57352	0.611982	0.718352	1.48395	1.48395	92.3099	215.545	145.251
Tb927.9.12360	RNA-binding protein, putative	382412	0.0089006	0.0120434	0.686303	-1.45708	3.5453e-06	7.93346e-06	1.76045	1.76045	0.0973968	0.169181	2.56512	2.56512	198.132	288.694	112.546
Tb927.9.12550	glycerol kinase, glycosomal	209605	2.64379e-10	7.40065e-10	2.39828	2.39828	6.15825e-10	1.99448e-09	2.45948	2.45948	0.423894	0.545162	1.02552	1.02552	171.649	71.5719	69.7911
Tb927.9.12570	glycerol kinase, glycosomal	1.23046e+06	1.15727e-18	5.56822e-18	1.4459	1.4459	1.71671e-20	1.14397e-19	1.98846	1.98846	0.623157	0.724691	1.37524	1.37524	846.349	585.343	425.63
Tb927.9.12610	glycerol kinase, glycosomal	217030	2.97105e-06	5.69988e-06	1.7586	1.7586	0.00147925	0.00250029	1.24184	1.24184	0.0539286	0.103067	0.70615	-1.41613	132.125	75.131	106.395
Tb927.9.13070	Heat shock factor binding 1 domain-containing protein	2.48601e+06	0.329876	0.362358	0.392805	-2.54579	2.18457e-22	1.6616e-21	0.339845	-2.94252	1.19902e-16	1.08779e-15	0.865174	-1.15584	547.286	1393.28	1610.4
Tb927.9.13100	ankyrin repeat protein, putative	590909	0.000152095	0.000248703	0.921835	-1.08479	0.293609	0.339351	0.619271	-1.6148	5.55306e-07	2.96557e-06	0.671781	-1.48858	226.143	245.319	365.176
Tb927.9.13380	Autophagy-related protein 24	458607	0.788044	0.811155	0.374253	-2.67199	0.00398991	0.00634305	0.382972	-2.61116	0.0138545	0.0318062	1.0233	1.0233	105.893	282.945	276.503
Tb927.9.13630	hypothetical protein, conserved	421112	0.00313236	0.00445452	1.01555	1.01555	0.0669778	0.0887928	0.501266	-1.99495	1.13321e-06	5.70772e-06	0.493589	-2.02598	146.205	143.965	291.671
Tb927.9.1365	hypothetical protein	262246	0.325901	0.35904	0.539874	-1.85228	7.6962e-05	0.00014917	0.306254	-3.26527	1.55133e-06	7.71056e-06	0.567269	-1.76283	59.1349	109.535	193.091
Tb927.9.13650	ADP-ribosylation factor, putative	859353	1.09648e-06	2.21949e-06	0.863216	-1.15846	0.0574767	0.0769422	0.891108	-1.1222	0.000778307	0.0024886	1.03231	1.03231	384.365	445.27	431.333
Tb927.9.13740	ADP-ribosylation factor, putative	504030	2.19421e-16	9.12841e-16	1.35738	1.35738	2.19638e-16	1.1647e-15	2.05241	2.05241	0.38086	0.505799	1.51204	1.51204	343.962	253.402	167.589
Tb927.9.13780	Mitochondrial SSU ribosomal protein, putative	282412	0.00238288	0.00342099	1.02814	1.02814	0.162567	0.200021	1.05122	1.05122	0.0588967	0.11129	1.02245	1.02245	142.014	138.127	135.094
Tb927.9.13785	kinetoplastid membrane protein 11-5	458395	1.6662e-13	5.86283e-13	1.53677	1.53677	1.52867e-11	5.67038e-11	1.76527	1.76527	0.16319	0.256628	1.14869	1.14869	308.627	200.828	174.833
Tb927.9.13970	hypothetical protein, conserved	511879	8.25635e-09	2.01852e-08	1.38794	1.38794	0.0659064	0.0876037	0.84563	-1.18255	1.27291e-05	5.73955e-05	0.609268	-1.64131	250.177	180.25	295.846
Tb927.9.13990	RNA-binding protein, putative	269103	0.64462	0.676986	0.477631	-2.09367	0.0253295	0.0362951	1.1102	1.1102	0.100114	0.172507	2.32439	2.32439	105.022	219.882	94.5977
Tb927.9.14000	60S ribosomal protein L12, putative	1.65185e+06	4.3973e-15	1.69803e-14	1.12514	1.12514	0.975566	0.983402	0.722218	-1.38462	1.30647e-16	1.17817e-15	0.641891	-1.5579	715.092	635.558	990.133
Tb927.9.14140	hypothetical protein, conserved	175946	2.60328e-09	6.62254e-09	1.68475	1.68475	1.08221e-08	3.15243e-08	2.21331	2.21331	0.388564	0.512797	1.31373	1.31373	129.697	76.9829	58.5986
Tb927.9.14220	metacaspase 5, putative	421219	3.30075e-05	5.76007e-05	0.784197	-1.27519	1.53147e-06	3.63784e-06	1.47623	1.47623	0.850349	0.904396	1.88247	1.88247	219.067	279.351	148.396
Tb927.9.14330	mismatch repair protein PMS1, putative	254924	0.902765	0.912459	0.392421	-2.54829	0.0130701	0.0196052	0.427157	-2.34106	0.0125736	0.0294492	1.08852	1.08852	63.1974	161.045	147.949
Tb927.9.14370	60S ribosomal protein L26, putative	3.50536e+06	3.69888e-36	4.72078e-35	1.43647	1.43647	0.197457	0.23676	0.722338	-1.38439	3.65661e-47	5.24462e-46	0.502856	-1.98864	1590.56	1107.27	2201.97
Tb927.9.1440	Paraquat-inducible protein A, putative	310246	0.00184908	0.00267504	0.147329	-6.78752	5.50705e-06	1.21429e-05	0.196518	-5.08859	0.297828	0.414154	1.33387	1.33387	35.6799	242.178	181.56
Tb927.9.14430	Casein kinase II	364002	0.0215168	0.0280072	0.590211	-1.69431	0.489462	0.537267	0.723243	-1.38266	0.0755642	0.137605	1.2254	1.2254	132.299	224.155	182.924
Tb927.9.14440	hypothetical protein	344694	5.44053e-05	9.27909e-05	1.40033	1.40033	0.19385	0.23355	0.556102	-1.79823	3.72682e-08	2.22722e-07	0.397122	-2.51811	134.401	95.9783	241.684
Tb927.9.14480	dynein-associated protein, putative	599748	4.79197e-17	2.06783e-16	1.42688	1.42688	1.02975e-12	4.15766e-12	1.58896	1.58896	0.0334908	0.0687302	1.11359	1.11359	382.946	268.38	241.005
Tb927.9.14530	Protein of unknown function (DUF1181), putative	488791	3.76686e-25	2.52128e-24	1.86798	1.86798	2.20197e-33	2.71817e-32	3.79808	3.79808	0.575093	0.689013	2.03325	2.03325	419.669	224.664	110.495
Tb927.9.1500	Serine/threonine-protein kinase NEK15, putative	224306	5.35752e-13	1.85909e-12	2.34831	2.34831	3.07094e-16	1.59477e-15	4.37581	4.37581	0.87289	0.916281	1.86339	1.86339	208.656	88.8536	47.6839
Tb927.9.15010	NADH dehydrogenase (ubiquinone) 1 beta subcomplex subunit, putative	342755	0.000710526	0.00107977	0.850459	-1.17584	0.0331441	0.046606	1.01273	1.01273	0.119126	0.199044	1.1908	1.1908	160.838	189.12	158.817
Tb927.9.15020	hypothetical protein, conserved	204912	3.29323e-05	5.7536e-05	1.02145	1.02145	0.00336236	0.00542154	1.05065	1.05065	0.107825	0.182455	1.02859	1.02859	102.838	100.678	97.8805
Tb927.9.15090	cytosolic coat protein, putative	249240	3.02295e-05	5.30602e-05	1.06816	1.06816	5.76495e-05	0.000113342	1.59165	1.59165	0.557869	0.67482	1.49009	1.49009	147.072	137.687	92.4018
Tb927.9.15110	60S ribosomal protein L5, putative	5.01227e+06	1.96553e-39	3.0205e-38	1.3083	1.3083	0.931534	0.944072	0.788686	-1.26793	2.61321e-44	3.42216e-43	0.60283	-1.65884	2339.34	1788.07	2966.13
Tb927.9.15170	60S ribosomal protein L5, putative	6.17525e+06	2.94177e-53	8.68688e-52	1.32791	1.32791	0.0424143	0.0581218	0.697501	-1.43369	3.04229e-72	1.17479e-70	0.525263	-1.90381	2712.06	2042.36	3888.26
Tb927.9.15190	ribosomal protein L15, putative	4.90762e+06	5.61542e-27	4.2928e-26	0.985467	-1.01475	6.63924e-12	2.52492e-11	0.466089	-2.14551	1.4689e-68	4.80904e-67	0.472962	-2.11433	1622.62	1646.55	3481.35
Tb927.9.1520	hypothetical protein, conserved	404849	2.12892e-42	4.11045e-41	8.50254	8.50254	1.30832e-40	1.89455e-39	4.73388	4.73388	0.0744961	0.135989	0.556761	-1.7961	454.468	53.4509	96.0033
Tb927.9.15210	ribosomal protein L36, putative	4.02777e+06	7.56586e-20	3.8888e-19	0.966051	-1.03514	5.36949e-10	1.7656e-09	0.53787	-1.85919	9.98071e-53	1.6338e-51	0.556771	-1.79607	1442.14	1492.82	2681.2
Tb927.9.15230	hypothetical protein, conserved	313132	2.81657e-06	5.44513e-06	1.2279	1.2279	0.00341925	0.00549561	1.05565	1.05565	0.0293152	0.0609789	0.859723	-1.16316	164.961	134.344	156.265
Tb927.9.15360	40S ribosomal protein S6, putative	2.58781e+06	1.28563e-23	7.96771e-23	1.28363	1.28363	0.000451445	0.000801741	0.571671	-1.74926	3.35872e-43	4.25061e-42	0.445354	-2.2454	1011.32	787.857	1769.06
Tb927.9.15510	BARP protein	269240	1.63879e-44	3.4278e-43	16.2636	16.2636	3.30328e-56	7.3158e-55	55.5415	55.5415	0.737806	0.817613	3.41508	3.41508	386.792	23.7826	6.96402
Tb927.9.15530	BARP protein	4.45294e+06	0	0	24.5661	24.5661	0	0	86.7307	86.7307	0.286085	0.401532	3.53051	3.53051	6556.48	266.892	75.5958
Tb927.9.15540	BARP protein	507385	8.12777e-91	4.37158e-89	44.3612	44.3612	2.03998e-108	9.91035e-107	57.9385	57.9385	0.902208	0.936065	1.30606	1.30606	752.758	16.9688	12.9924
Tb927.9.15550	BARP protein	463892	1.14339e-67	4.65391e-66	11.6503	11.6503	9.68931e-86	3.47431e-84	35.1626	35.1626	0.61977	0.721866	3.01817	3.01817	645.796	55.4317	18.366
Tb927.9.15560	BARP protein	8.36479e+06	0	0	29.0292	29.0292	0	0	75.9985	75.9985	0.866202	0.913674	2.618	2.618	12353.8	425.564	162.553
Tb927.9.15570	BARP protein	3.36651e+06	0	0	21.7325	21.7325	0	0	63.3512	63.3512	0.198098	0.298933	2.91504	2.91504	4909.64	225.912	77.4988
Tb927.9.15580	BARP protein	204595	1.32565e-36	1.73602e-35	18.281	18.281	5.3811e-44	8.10393e-43	25.0748	25.0748	0.942512	0.963627	1.37163	1.37163	287.795	15.7429	11.4775
Tb927.9.15590	BARP protein	7.04781e+06	0	0	26.9504	26.9504	0	0	147.601	147.601	0.00661865	0.0169231	5.47674	5.47674	10469.9	388.485	70.9336
Tb927.9.1560	DnaJ domain containing protein, putative	240703	1.95528e-19	9.71834e-19	2.15038	2.15038	7.78894e-30	8.31925e-29	8.86687	8.86687	0.180991	0.278135	4.12339	4.12339	241.088	112.114	27.1898
Tb927.9.15600	BARP protein	5.89956e+06	0	0	29.4039	29.4039	0	0	224.272	224.272	0.00273143	0.00761767	7.62727	7.62727	8812.08	299.69	39.292
Tb927.9.15610	BARP protein	1.59578e+07	0	0	24.2735	24.2735	0	0	86.9679	86.9679	0.0100806	0.0244073	3.58283	3.58283	23487.7	967.628	270.073
Tb927.9.15620	BARP protein	398870	6.09063e-73	2.69779e-71	26.7093	26.7093	3.4268e-90	1.32327e-88	112.514	112.514	0.801122	0.866108	4.21255	4.21255	590.806	22.1199	5.25095
Tb927.9.15630	BARP protein	1.59538e+07	0	0	21.822	21.822	0	0	58.4082	58.4082	0.748493	0.826415	2.67657	2.67657	23231.7	1064.6	397.748
Tb927.9.15640	BARP protein	1.03963e+06	2.62013e-168	2.81851e-166	20.4875	20.4875	8.15775e-205	8.19038e-203	49.6327	49.6327	0.645861	0.74591	2.42259	2.42259	1504.69	73.4442	30.3164
Tb927.9.15790	variant surface glycoprotein (VSG)-related, putative	243623	0.00148758	0.00217928	1.12585	1.12585	0.835084	0.862577	0.633236	-1.57919	0.00153804	0.00460494	0.562453	-1.77793	98.4464	87.442	155.466
Tb927.9.15820	hypothetical protein, conserved	205465	2.3825e-09	6.10212e-09	1.17374	1.17374	5.79996e-14	2.61519e-13	3.62654	3.62654	0.390002	0.513861	3.08974	3.08974	152.261	129.724	41.9853
Tb927.9.16050	leucine-rich repeat protein (pseudogene), putative	251607	7.78031e-11	2.2796e-10	1.33766	1.33766	7.31442e-18	4.14117e-17	3.8846	3.8846	0.175642	0.271577	2.90402	2.90402	197.113	147.356	50.742
Tb927.9.1660	hypothetical protein, conserved	793613	0.904114	0.91321	0.435247	-2.29755	2.86144e-34	3.62128e-33	0.125296	-7.98107	5.07795e-32	5.46242e-31	0.287875	-3.47373	91.4448	210.099	729.828
Tb927.9.1720	peroxisomal membrane protein 4, putative	232987	0.262092	0.293247	0.681833	-1.46663	0.522861	0.568951	0.905692	-1.10413	0.562629	0.678398	1.32832	1.32832	97.486	142.976	107.637
Tb927.9.1810	60S ribosomal protein L35, putative	3.46344e+06	6.12693e-39	9.04623e-38	1.34666	1.34666	0.000975468	0.00167892	0.613339	-1.63042	1.2349e-62	2.81783e-61	0.455453	-2.19562	1420.6	1054.91	2316.17
Tb927.9.1850	60S ribosomal protein L35, putative	4.33144e+06	2.77949e-18	1.29595e-17	0.904395	-1.10571	2.31532e-19	1.44683e-18	0.408428	-2.44841	1.55514e-67	4.77968e-66	0.451604	-2.21433	1300.19	1437.63	3183.4
Tb927.9.1980	hypothetical protein, conserved	217207	0.000945312	0.00141938	1.16186	1.16186	0.395854	0.446224	0.841392	-1.18851	0.00703706	0.0178715	0.724179	-1.38087	102.06	87.8418	121.298
Tb927.9.2020	60S ribosomal protein L38, putative	3.34455e+06	5.75471e-16	2.32973e-15	1.01324	1.01324	0.00259964	0.00426013	0.663381	-1.50743	7.82497e-30	8.07151e-29	0.65471	-1.52739	1355.11	1337.39	2042.73
Tb927.9.2070	hypothetical protein, conserved	468751	0.00283481	0.00404666	0.941662	-1.06195	0.8677	0.889555	0.762221	-1.31196	0.000899734	0.00284067	0.809442	-1.23542	200.012	212.404	262.407
Tb927.9.2290	hypothetical protein, conserved	554917	0.0269422	0.0345907	0.213643	-4.6807	8.18448e-19	4.97009e-18	0.138634	-7.21325	7.77259e-10	5.41922e-09	0.648904	-1.54106	59.4242	278.147	428.642
Tb927.9.2390	hypothetical protein, conserved	300868	0.00395555	0.00556214	0.849112	-1.1777	0.161822	0.199268	0.894108	-1.11843	0.0852732	0.15144	1.05299	1.05299	134.127	157.961	150.012
Tb927.9.2470	nucleolar protein	399277	0.000219114	0.000349932	0.791747	-1.26303	1.29382e-06	3.09284e-06	1.7959	1.7959	0.480004	0.604925	2.26827	2.26827	220.126	278.026	122.572
Tb927.9.2490	nucleolar protein	278968	0.913687	0.92226	0.442074	-2.26206	0.445947	0.496376	0.855326	-1.16914	0.400063	0.522148	1.9348	1.9348	96.7775	218.917	113.147
Tb927.9.2520	microtubule-associated protein	280839	0.892834	0.904242	0.348708	-2.86773	0.0960204	0.124554	0.776554	-1.28774	0.0837017	0.149354	2.22695	2.22695	84.6855	242.855	109.053
Tb927.9.2600	hypothetical protein, conserved	298508	0.000689661	0.00104912	0.942657	-1.06083	0.940283	0.951393	0.651773	-1.53428	0.000246759	0.000875594	0.691421	-1.4463	117.916	125.089	180.916
Tb927.9.2853	hypothetical protein, conserved	533516	4.529e-08	1.05583e-07	0.990339	-1.00976	6.71829e-18	3.81802e-17	2.96362	2.96362	0.0133873	0.031113	2.99253	2.99253	358.424	361.921	120.941
Tb927.9.2891	Domain of unknown function (DUF5075), putative	492283	0.000171201	0.000277833	0.835585	-1.19677	0.417003	0.466919	0.687834	-1.45384	0.00132789	0.00406463	0.823176	-1.21481	193.959	232.124	281.986
Tb927.9.3100	hypothetical protein, conserved	240007	2.39694e-14	8.82591e-14	1.8184	1.8184	6.30196e-14	2.83306e-13	2.14234	2.14234	0.349681	0.472305	1.17814	1.17814	178.405	98.1109	83.2761
Tb927.9.3290	4F5 protein family, putative	211870	3.59397e-08	8.4176e-08	1.83641	1.83641	2.43215e-05	4.95644e-05	1.53612	1.53612	0.0682181	0.126367	0.836482	-1.19548	141.384	76.9898	92.04
Tb927.9.3390	Calmodulin-binding, putative	252526	0.463106	0.497105	0.518426	-1.92892	0.0367124	0.0510515	0.458303	-2.18196	0.00564684	0.0147641	0.884027	-1.13119	70.97	136.895	154.854
Tb927.9.3400	endo-beta-N-acetylglucosaminidase, putative	242176	1.43929e-06	2.87476e-06	1.99605	1.99605	0.00262005	0.00428891	1.35057	1.35057	0.0247201	0.0527315	0.676619	-1.47794	156.199	78.2541	115.655
Tb927.9.3920	ribosomal protein S7, putative	6.3012e+06	1.76638e-44	3.64407e-43	1.29386	1.29386	4.54233e-13	1.9055e-12	0.554469	-1.80353	6.29161e-98	2.36879e-95	0.428538	-2.33352	2422.16	1872.04	4368.44
Tb927.9.3930	hypothetical protein, conserved	339491	4.05681e-15	1.57463e-14	1.94904	1.94904	4.98213e-13	2.06697e-12	2.03945	2.03945	0.147878	0.237102	1.04639	1.04639	252.411	129.506	123.765
Tb927.9.4050	Ring finger domain/Zn-finger in ubiquitin-hydrolases and other protein, putative	343038	1.09933e-18	5.30638e-18	2.74491	2.74491	1.99358e-13	8.62738e-13	1.89227	1.89227	0.0173251	0.0382014	0.689377	-1.45059	264.79	96.466	139.932
Tb927.9.4350	hypothetical protein, conserved	249886	0.0118287	0.0157926	0.644986	-1.55042	0.00204168	0.00339753	1.32167	1.32167	0.783183	0.849764	2.04914	2.04914	116.696	180.927	88.2941
Tb927.9.4680	Eukaryotic initiation factor 4A-1	512399	1.36371e-16	5.70484e-16	1.73415	1.73415	2.18577e-13	9.37826e-13	1.81827	1.81827	0.0737704	0.134828	1.0485	1.0485	358.187	206.548	196.994
Tb927.9.4750	hypothetical protein	277665	0.0222171	0.0288689	0.71046	-1.40754	1.14192e-07	3.04378e-07	2.7233	2.7233	0.0081448	0.0203081	3.83314	3.83314	160.265	225.579	58.8496
Tb927.9.4960	hypothetical protein, conserved	1.78796e+06	5.76652e-22	3.32735e-21	1.26163	1.26163	1.79115e-13	7.79616e-13	1.44864	1.44864	0.00117101	0.00360642	1.14823	1.14823	1071.71	849.466	739.806
Tb927.9.5040	cAMP-specific phosphodiesterase	329530	0.31487	0.347141	0.363266	-2.7528	0.164951	0.202623	1.04965	1.04965	0.0169617	0.0375653	2.88948	2.88948	110.993	305.541	105.743
Tb927.9.5150	ribosomal protein S6, putative	271771	6.4383e-07	1.34481e-06	1.38362	1.38362	0.00147731	0.00249982	1.28867	1.28867	0.0243226	0.0521049	0.931375	-1.07368	159.626	115.368	123.868
Tb927.9.5190	proliferative cell nuclear antigen (PCNA), putative	194090	1.02656e-11	3.24109e-11	2.55498	2.55498	9.1527e-09	2.68693e-08	2.06098	2.06098	0.0809727	0.145519	0.806653	-1.23969	152.38	59.6405	73.9357
Tb927.9.5210	glutaminyl-tRNA synthetase, putative	305848	0.000195623	0.000314081	0.879013	-1.13764	0.000182656	0.000340445	1.37356	1.37356	0.705043	0.792816	1.56262	1.56262	161.818	184.09	117.809
Tb927.9.5650	E2-like ubiquitin-conjugation enzyme, putative	348681	1.05917e-10	3.07937e-10	1.38539	1.38539	5.52279e-10	1.80811e-09	1.79081	1.79081	0.35063	0.473162	1.29264	1.29264	229.769	165.852	128.305
Tb927.9.5680	inositol/phosphatidylinositol phosphatase, putative	418979	0.0702359	0.0862065	0.710242	-1.40797	0.034099	0.0478148	0.571888	-1.74859	8.39236e-05	0.000329997	0.805201	-1.24193	144.267	203.124	252.265
Tb927.9.5690	60S acidic ribosomal protein, putative	6.94247e+06	6.21619e-27	4.70431e-26	0.999946	-1.00005	1.35013e-11	5.02049e-11	0.511867	-1.95363	8.23267e-68	2.583e-66	0.511895	-1.95353	2432.79	2432.92	4752.78
Tb927.9.5770	tryparedoxin peroxidase	231817	2.17944e-09	5.61066e-09	1.47952	1.47952	1.6387e-12	6.49443e-12	2.77676	2.77676	0.684063	0.775249	1.8768	1.8768	175.071	118.329	63.0485
Tb927.9.5860	tryparedoxin peroxidase	311708	4.11187e-32	4.45502e-31	2.97009	2.97009	1.7807e-45	2.79347e-44	10.5046	10.5046	0.266345	0.380565	3.53681	3.53681	341.445	114.961	32.5043
Tb927.9.5960	succinate dehydrogenase iron-sulfur subunit, putative	2.12763e+06	2.18158e-98	1.36894e-96	3.37252	3.37252	8.56082e-94	3.39279e-92	3.71115	3.71115	0.00368341	0.00999499	1.10041	1.10041	2048.59	607.434	552.008
Tb927.9.6070	40S ribosomal protein S3, putative	4.919e+06	1.12967e-25	7.87634e-25	1.04625	1.04625	5.30826e-14	2.40067e-13	0.49931	-2.00276	7.56256e-71	2.71172e-69	0.477236	-2.0954	1713.32	1637.58	3431.38
Tb927.9.6130	calmodulin, putative	539858	0.0882157	0.105943	0.578656	-1.72814	0.623389	0.666779	0.834897	-1.19775	0.180835	0.278135	1.44282	1.44282	206.591	357.019	247.445
Tb927.9.6290	arginine kinase	845584	0.0348199	0.0441032	0.70566	-1.41711	0.000707456	0.00123313	1.26504	1.26504	0.319115	0.438492	1.7927	1.7927	403.284	571.499	318.792
Tb927.9.6370	hypothetical protein, conserved	442747	9.81261e-06	1.7956e-05	1.10593	1.10593	0.00704787	0.0109198	1.09232	1.09232	0.033859	0.0691881	0.98769	-1.01246	230.519	208.439	211.037
Tb927.9.6380	hypothetical protein, conserved	420750	0.4564	0.490955	0.412208	-2.42596	0.000329575	0.000595847	0.329025	-3.03928	2.5619e-05	0.000110235	0.798201	-1.25282	92.2983	223.912	280.521
Tb927.9.6530	hypothetical protein	328772	0.790146	0.812259	0.503441	-1.98633	0.905261	0.919301	0.785638	-1.27285	0.866237	0.913674	1.56054	1.56054	116.633	231.672	148.457
Tb927.9.6560	NAK family pseudokinase, putative	236062	0.0211195	0.0275376	0.787932	-1.26914	0.839486	0.86552	0.741555	-1.34852	0.0244646	0.0523349	0.941141	-1.06254	94.8586	120.389	127.918
Tb927.9.6570	hypothetical protein, conserved	468971	0.337516	0.369941	0.363506	-2.75098	0.010363	0.0157803	1.25608	1.25608	0.000545472	0.00179755	3.45545	3.45545	165.413	455.048	131.69
Tb927.9.6920	hypothetical protein, conserved	267977	6.63003e-17	2.82057e-16	2.3332	2.3332	1.37195e-16	7.3268e-16	2.7758	2.7758	0.329141	0.448585	1.1897	1.1897	225.527	96.6601	81.2474
Tb927.9.6940	DNA topoisomerase type IB small subunit	282289	0.0632429	0.0778772	0.679162	-1.4724	0.71754	0.755675	0.578603	-1.7283	0.0207777	0.0452839	0.851936	-1.1738	96.5943	142.226	166.944
Tb927.9.7110	GRAM domain containing protein, putative	353131	4.08708e-17	1.77382e-16	2.29535	2.29535	2.3432e-11	8.48283e-11	1.67788	1.67788	0.0100108	0.0242773	0.730992	-1.368	253.684	110.521	151.193
Tb927.9.7470	purine nucleoside transporter	265355	1.93834e-09	5.00709e-09	1.31181	1.31181	5.07772e-14	2.30333e-13	3.20254	3.20254	0.400622	0.52237	2.44132	2.44132	199.357	151.971	62.2496
Tb927.9.7500	hypothetical protein	410319	5.82791e-05	9.90613e-05	0.183834	-5.4397	0.173737	0.211689	0.549953	-1.81834	0.00301837	0.00831016	2.99158	2.99158	79.2003	430.826	144.013
Tb927.9.7590	60S ribosomal protein L11, putative	2.14495e+06	9.99725e-18	4.49428e-17	1.12873	1.12873	2.63151e-05	5.32668e-05	0.518018	-1.93044	3.23129e-38	3.68661e-37	0.45894	-2.17894	773.992	685.721	1494.14
Tb927.9.7650	ADP-ribosylation factor, putative	246654	6.47774e-08	1.47141e-07	1.43525	1.43525	6.36683e-06	1.39165e-05	1.60447	1.60447	0.15245	0.242953	1.11791	1.11791	158.24	110.253	98.6242
Tb927.9.7710	hypothetical protein, conserved	242980	0.000203141	0.000325804	1.02593	1.02593	0.00263998	0.00431216	1.18807	1.18807	0.283801	0.39907	1.15805	1.15805	128.096	124.859	107.818
Tb927.9.7740	lipid-like atypical dual specificity phosphatase, putative	230975	5.78911e-05	9.8513e-05	1.05836	1.05836	5.54649e-07	1.37838e-06	1.85474	1.85474	0.603638	0.711886	1.75247	1.75247	142.236	134.394	76.6881
Tb927.9.7770	spermidine synthase	269767	8.71927e-22	4.93655e-21	3.63186	3.63186	1.7394e-20	1.15398e-19	2.82631	2.82631	0.182013	0.279136	0.778199	-1.28502	245.583	67.6192	86.8919
Tb927.9.7830	tRNA import complex component, putative	251803	1.48818e-22	8.82364e-22	4.37524	4.37524	1.19465e-26	1.11058e-25	4.86272	4.86272	0.8857	0.923089	1.11142	1.11142	265.869	60.7667	54.6749
Tb927.9.7890	hypothetical protein, conserved	294266	2.31775e-35	2.88473e-34	5.06073	5.06073	1.44305e-42	2.15171e-41	6.56613	6.56613	0.952393	0.96847	1.29747	1.29747	332.569	65.7155	50.6491
Tb927.9.7920	hypothetical protein, conserved	406914	5.06356e-52	1.43881e-50	6.80132	6.80132	5.31676e-62	1.45583e-60	8.34043	8.34043	0.877376	0.918866	1.2263	1.2263	490.53	72.1228	58.8135
Tb927.9.7950	hypothetical protein	477173	1.14607e-56	3.9227e-55	5.94335	5.94335	3.41085e-69	1.04831e-67	8.86005	8.86005	0.941754	0.963506	1.49075	1.49075	571.294	96.1232	64.4797
Tb927.9.8000	ubiquitin-protein ligase, putative	1.01421e+06	4.11358e-08	9.60473e-08	0.951388	-1.0511	0.489048	0.537267	0.743026	-1.34585	2.52074e-07	1.40601e-06	0.780992	-1.28042	428.593	450.492	576.82
Tb927.9.8060	WAHD domain of WASH complex, putative	227026	0.000316183	0.000499656	1.32469	1.32469	0.998528	0.998528	0.666413	-1.50057	0.000135365	0.000508377	0.503072	-1.98779	97.241	73.4068	145.917
Tb927.9.8070	QM-like protein	3.58579e+06	1.38543e-25	9.61499e-25	1.20138	1.20138	8.88971e-12	3.36379e-11	0.494951	-2.0204	4.92399e-66	1.3242e-64	0.411984	-2.42728	1272.41	1059.12	2570.78
Tb927.9.8100	nascent polypeptide associated complex subunit, putative	4.26705e+06	1.62951e-30	1.6145e-29	1.11649	1.11649	7.45807e-16	3.80741e-15	0.438611	-2.27992	1.35412e-82	1.01965e-80	0.392849	-2.54551	1388.56	1243.69	3165.82
Tb927.9.8130	nascent polypeptide associated complex subunit, putative	432723	1.43918e-07	3.16409e-07	1.37175	1.37175	0.0350377	0.0489715	1.0196	1.0196	0.00035166	0.00119549	0.743284	-1.34538	230.215	167.826	225.79
Tb927.9.8180	hypothetical protein, conserved	272647	1.67252e-06	3.3186e-06	1.06472	1.06472	8.01902e-06	1.73018e-05	1.3534	1.3534	0.411995	0.533045	1.27112	1.27112	152.305	143.046	112.535
Tb927.9.8370	hypothetical protein, conserved	330419	0.019929	0.026053	0.596553	-1.6763	0.521751	0.568154	0.786	-1.27227	0.0634866	0.118624	1.31757	1.31757	124.788	209.182	158.763
Tb927.9.8380	hypothetical protein, conserved	206818	9.0722e-15	3.45019e-14	2.474	2.474	3.78817e-17	2.08974e-16	3.41168	3.41168	0.86057	0.911635	1.37901	1.37901	185.011	74.782	54.2286
Tb927.9.8420	QM-like protein	2.96709e+06	2.01523e-21	1.1117e-20	1.13863	1.13863	5.24595e-06	1.15842e-05	0.569213	-1.75681	9.95212e-46	1.35026e-44	0.49991	-2.00036	1132.56	994.666	1989.69
Tb927.9.8450	UMP/CMP kinase	238130	4.34565e-15	1.6824e-14	2.59196	2.59196	9.05826e-16	4.59318e-15	2.92816	2.92816	0.517538	0.638333	1.12971	1.12971	207.286	79.9729	70.7907
Tb927.9.8550	Domain of unknown function (DUF947), putative	257636	1.77958e-06	3.51251e-06	1.1653	1.1653	3.36429e-06	7.53961e-06	1.68178	1.68178	0.527501	0.649564	1.44321	1.44321	158.72	136.205	94.3766
Tb927.9.8580	hypothetical protein, conserved	438523	0.000174174	0.000282353	0.928984	-1.07644	0.49523	0.542784	0.61548	-1.62475	3.80028e-06	1.78293e-05	0.66253	-1.50936	167.578	180.388	272.272
Tb927.9.8670	hypothetical protein, conserved	201935	0.000215755	0.0003453	0.970162	-1.03076	2.07215e-06	4.8386e-06	1.93822	1.93822	0.540948	0.661793	1.99783	1.99783	122.279	126.04	63.0884
Tb927.9.8700	hypothetical protein, conserved	213497	0.0209739	0.0273952	1.04467	1.04467	0.0873187	0.114052	0.577215	-1.73246	4.70272e-05	0.000195105	0.552533	-1.80985	80.7905	77.3359	139.966
Tb927.9.8740	Double RNA binding domain protein 3	615798	0.165507	0.191474	0.460048	-2.17369	0.140756	0.175479	0.799888	-1.25017	0.948448	0.967725	1.73871	1.73871	212.148	461.145	265.223
Tb927.9.8815	hypothetical protein	1.28333e+06	5.30115e-82	2.57534e-80	3.80923	3.80923	2.4649e-82	8.43669e-81	4.21239	4.21239	0.0379548	0.0767248	1.10584	1.10584	1292.78	339.38	306.899
Tb927.9.8850	actin A	215386	5.93352e-05	0.000100629	1.03633	1.03633	0.110912	0.141915	0.836167	-1.19593	0.00616469	0.015905	0.806852	-1.23939	98.266	94.8209	117.52
Tb927.9.8880	actin B	615287	1.70596e-15	6.74326e-15	1.24619	1.24619	3.74438e-18	2.16886e-17	1.97965	1.97965	0.887719	0.924554	1.58856	1.58856	405.674	325.531	204.922
Tb927.9.8905	hypothetical protein	302611	2.30005e-15	8.97378e-15	2.13031	2.13031	1.96143e-15	9.78117e-15	2.54269	2.54269	0.408872	0.52946	1.19358	1.19358	244.3	114.678	96.0794
Tb927.9.8950	metallo- peptidase, Clan M- Family M48	232620	2.04043e-07	4.42143e-07	1.4617	1.4617	2.66671e-07	6.81846e-07	1.92708	1.92708	0.548488	0.666685	1.31838	1.31838	158.968	108.756	82.4916
Tb927.9.9030	hypothetical protein, conserved	260259	0.303155	0.335207	0.706462	-1.4155	0.0151906	0.0225167	0.490017	-2.04074	0.000667032	0.00216965	0.693622	-1.44171	82.4628	116.726	168.285
Tb927.9.9060	Lsm12 protein, putative	206987	5.28613e-08	1.221e-07	1.44289	1.44289	6.03302e-08	1.64002e-07	2.05904	2.05904	0.547907	0.666685	1.42703	1.42703	143.739	99.619	69.8087
Tb927.9.9080	Present in the outer mitochondrial membrane proteome 5	525564	0.236475	0.266167	0.597246	-1.67435	4.78196e-12	1.84657e-11	0.263104	-3.80078	5.05262e-15	4.37313e-14	0.440528	-2.27	109.699	183.675	416.942
Tb927.9.9090	WD domain, G-beta repeat, putative	239375	5.30926e-06	9.94496e-06	2.17661	2.17661	0.233826	0.275326	0.98553	-1.01468	0.000221902	0.000793786	0.452782	-2.20857	135.998	62.4814	137.995
Tb927.9.9100	hypothetical protein, conserved	233926	5.91078e-05	0.000100357	1.52086	1.52086	0.925645	0.938735	0.743802	-1.34444	1.41073e-05	6.34197e-05	0.489066	-2.04471	108.867	71.5826	146.366
Tb927.9.9210	60S ribosomal protein L37, putative	3.97969e+06	2.5746e-26	1.85519e-25	1.16557	1.16557	0.00399265	0.00634305	0.637917	-1.5676	1.67485e-43	2.13756e-42	0.547301	-1.82715	1625.56	1394.65	2548.22
Tb927.9.9260	hypothetical protein, conserved	648727	0.00169442	0.0024655	0.774429	-1.29127	0.136696	0.171125	0.598148	-1.67183	2.17587e-06	1.05365e-05	0.772373	-1.29471	233.783	301.878	390.845
Tb927.9.9290	polyadenylate-binding protein 1	295214	4.63393e-05	7.94841e-05	0.992614	-1.00744	6.5947e-05	0.000128648	1.57337	1.57337	0.608882	0.715829	1.58508	1.58508	169.657	170.92	107.83
Tb927.9.9410	inositol phosphorylceramide synthase	605033	0.391427	0.426857	0.425381	-2.35084	0.842012	0.86676	0.59553	-1.67918	0.272263	0.387337	1.39999	1.39999	179.861	422.823	302.018
Tb927.9.9550	conserved protein, unknown function	261821	3.03547e-05	5.32179e-05	1.54981	1.54981	0.0540228	0.0725309	1.05903	1.05903	0.00967127	0.0236061	0.683327	-1.46343	145.245	93.7179	137.15
Tb927.9.9630	TPR repeat/Tetratricopeptide repeat, putative	349099	5.07128e-05	8.68867e-05	1.02433	1.02433	3.8158e-06	8.50089e-06	1.62817	1.62817	0.907725	0.938826	1.5895	1.5895	204.778	199.914	125.772
Tb927.9.9700	NADH dehydrogenase (ubiquinone) 1 alpha subcomplex subunit, putative	525292	0.163577	0.18979	0.575554	-1.73746	1.08947e-06	2.63361e-06	0.359224	-2.78377	9.93072e-10	6.82907e-09	0.624137	-1.60221	132.541	230.284	368.964
Tb927.9.9720	glucosidase II beta subunit-like protein, putative	246384	0.000906263	0.00136347	0.857839	-1.16572	0.0882335	0.114948	0.946044	-1.05703	0.0583957	0.110482	1.10282	1.10282	112.787	131.478	119.219
Tb927.9.9750	membrane- trafficking protein, putative	431830	8.40404e-07	1.73377e-06	1.2011	1.2011	0.00292105	0.00474553	1.07494	1.07494	0.016816	0.0372972	0.894966	-1.11736	228.024	189.846	212.126
Tb927.9.9780	peptidyl-prolyl cis-trans isomerase (cyclophilin- 40), putative	601718	8.34637e-06	1.53102e-05	0.872878	-1.14564	0.0193911	0.0283249	0.912378	-1.09604	0.0124546	0.029216	1.04525	1.04525	272.698	312.412	298.886
Tb927.9.9810	hypothetical protein, conserved	209369	3.55809e-08	8.34655e-08	1.8394	1.8394	0.000654915	0.0011442	1.19797	1.19797	0.00923138	0.0227536	0.651286	-1.53542	126.593	68.8233	105.673
Tb927.9.9840	lipoic acid containing carrier protein, putative	423941	2.00207e-11	6.16589e-11	2.06028	2.06028	0.000222819	0.000412242	1.22818	1.22818	0.000306508	0.00106257	0.59612	-1.67751	264.235	128.252	215.144
Tb927.9.9860	170 kDa glucose-regulated protein, putative	492417	0.000157541	0.000257049	0.896413	-1.11556	0.466729	0.516454	0.712728	-1.40306	0.000927809	0.00291708	0.795089	-1.25772	200.958	224.18	281.956
tmp.1.100	rRNA cluster	2.36308e+06	0.183557	0.211182	0.360631	-2.77291	0.011063	0.0167615	1.04455	1.04455	0.000129759	0.000490482	2.89646	2.89646	791.933	2195.96	758.155

## Sheet: 3 clusters biomarkers
Top features	Epim	Meta1	Meta2
1	Tb927.9.15600	IllTat_1.22	Tb927.7.6600
2	Tb927.9.15590	IllTat_1.61	Tb927.7.6560
3	Tb927.9.15560	IllTat_1.63	Tb927.7.6490
4	Tb927.9.15530	Tb927.11.8470	Tb927.7.6570
5	Tb927.9.15610	Tb927.10.14890	Tb927.11.13003
6	Tb927.9.15570	Tb927.1.4650	Tb927.5.630
7	Tb927.9.15630	Tb927.6.4780	Tb927.7.6550
8	Tb927.8.7610	Tb927.9.7500	Tb927.4.1800
9	Tb927.7.360	Tb927.6.5160	Tb927.10.9800
10	Tb927.8.7740	tmp.1.100	Tb927.11.167
11	Tb927.10.13400	Tb927.6.2030	Tb927.10.12960
12	Tb11.v5.0345	Tb927.7.6860	Tb927.10.1100
13	Tb927.8.7620	Tb927.10.15310	Tb927.11.11725
14	Tb927.2.4760	Tb927.11.1110	Tb927.1.3180
15	Tb927.9.15640	Tb927.9.6570	Tb927.9.11380
16	Tb927.10.13700	Tb927.8.6450	Tb927.3.5050
17	Tb927.7.2180	Tb11.v5.0498	Tb927.5.1610
18	Tb927.7.210	Tb11.v5.0723	Tb927.8.6180
19	Tb927.1.2150	Tb927.8.910	Tb927.6.4690
20	Tb927.2.5310	Tb11.v5.0221	Tb927.9.3920
21	Tb927.3.2930	Tb927.1.1930	Tb927.5.1110
22	Tb927.1.2880	Tb927.3.930	Tb11.v5.0456
23	Tb927.1.580	Tb927.7.2650	Tb927.11.10160
24	Tb07.11L3.100	Tb11.0820	Tb927.9.8100
25	Tb927.10.3040	Tb927.11.14080	Tb927.10.3930
26	Tb927.9.15540	IllTat_1.64	Tb927.2.5910
27	Tb927.2.5630	Tb927.10.11760	Tb927.9.1850
28	Tb927.9.5960	Tb927.3.710	Tb927.10.5480
29	Tb927.10.2560	Tb927.5.810	Tb927.4.2180
30	Tb927.10.14000	Tb927.4.260	Tb927.11.15900

## Sheet: DE genes with 8 clusters
Gene ID	Description	Total counts	P-value (EpimA vs. EpimB)	FDR step up (EpimA vs. EpimB)	Ratio (EpimA vs. EpimB)	Fold change (EpimA vs. EpimB)	P-value (EpimB vs. EpimC)	FDR step up (EpimB vs. EpimC)	Ratio (EpimB vs. EpimC)	Fold change (EpimB vs. EpimC)	P-value (EpimC vs. Inter)	FDR step up (EpimC vs. Inter)	Ratio (EpimC vs. Inter)	Fold change (EpimC vs. Inter)	P-value (Meta1A vs. Meta1B)	FDR step up (Meta1A vs. Meta1B)	Ratio (Meta1A vs. Meta1B)	Fold change (Meta1A vs. Meta1B)	P-value (Meta1B vs. Meta2A)	FDR step up (Meta1B vs. Meta2A)	Ratio (Meta1B vs. Meta2A)	Fold change (Meta1B vs. Meta2A)	P-value (Meta2A vs. Meta2B)	FDR step up (Meta2A vs. Meta2B)	Ratio (Meta2A vs. Meta2B)	Fold change (Meta2A vs. Meta2B)	P-value (Meta1B vs. Inter)	FDR step up (Meta1B vs. Inter)	Ratio (Meta1B vs. Inter)	Fold change (Meta1B vs. Inter)	P-value (Meta2A vs. Inter)	FDR step up (Meta2A vs. Inter)	Ratio (Meta2A vs. Inter)	Fold change (Meta2A vs. Inter)	ID	Description	LSMean(EpimA) (EpimA vs. EpimB)	LSMean(EpimB) (EpimA vs. EpimB)	LSMean(EpimC) (EpimB vs. EpimC)	LSMean(Inter) (EpimC vs. Inter)	LSMean(Meta1A) (Meta1A vs. Meta1B)	LSMean(Meta1B) (Meta1A vs. Meta1B)	LSMean(Meta2A) (Meta1B vs. Meta2A)	LSMean(Meta2B) (Meta2A vs. Meta2B)
IllTat_1.22	VSG IllTat 1.22	4.6356e+07	0.21832	0.245732	0.295653	-3.38234	0.00582254	0.0152009	1.81188	1.81188	0.0157803	0.129158	0.0854691	-11.7001	0.0025297	0.0211651	1.98032	1.98032	0.0355625	0.21683	1.69047	1.69047	0.00821446	0.017929	1.5213	1.5213	0.00191409	0.0364888	3.00217	3.00217	3.59931e-07	4.96814e-06	1.77594	1.77594	IllTat_1.22	VSG IllTat 1.22	650.65	2200.72	1214.61	14211.1	84488.3	42664.1	25237.9	16589.7
IllTat_1.61	VSG IllTat 1.61	2.06223e+07	0.736187	0.757307	0.45755	-2.18555	0.126035	0.192503	2.0986	2.1	0.00356722	0.0423011	0.0619674	-16.1375	0.0152436	0.101131	1.12222	1.12222	7.96862e-08	1.10098e-06	3.03954	3.03954	0.0073625	0.0164187	0.820599	-1.21862	1.12924e-05	0.000566876	1.89086	1.89086	0.61442	0.790193	0.622089	-1.60749	IllTat_1.61	VSG IllTat 1.61	765.967	1674.06	797.702	12872.9	27315.9	24341	8008.11	9758.85
IllTat_1.63	VSG IllTat 1.63	1.91585e+07	0.490051	0.519364	0.483034	-2.07025	0.91716	0.934003	0.28852	-3.46596	0.792144	0.921589	0.179057	-5.58482	2.47499e-06	3.03035e-05	3.29321	3.29321	0.303751	0.768823	0.901273	-1.10954	0.000466001	0.00166698	2.74963	2.74963	0.034395	0.239809	2.04124	2.04124	0.00163958	0.0109257	2.26484	2.26484	IllTat_1.63	VSG IllTat 1.63	147.03	304.389	1055	5891.98	39607.3	12027	13344.4	4853.17
IllTat_1.64	VSG IllTat 1.64	4.62229e+06	0.692404	0.714709	0.308519	-3.24129	0.730272	0.781656	1.27565	1.27565	0.00328184	0.0395397	0.0643312	-15.5446	0.039047	0.222746	0.613619	-1.62968	0.962424	0.994156	2.58579	2.58579	0.0123265	0.0254646	0.668115	-1.49675	0.307407	0.68714	1.20925	1.20925	0.278605	0.517998	0.467654	-2.13833	IllTat_1.64	VSG IllTat 1.64	108.241	350.839	275.028	4275.19	3172.28	5169.79	1999.31	2992.47
Tb05.5K5.130	paraflagellar rod component par4, putative	346739	0.0281635	0.0387743	0.859931	-1.16288	0.309859	0.393796	1.11992	1.11992	0.475111	0.779153	0.62821	-1.59182	0.275282	0.695595	0.634517	-1.576	0.928721	0.977224	1.26183	1.26183	0.0179107	0.0343921	0.905348	-1.10455	0.872215	0.974179	1.3153	1.3153	0.916552	0.961231	1.04237	1.04237	Tb05.5K5.130	paraflagellar rod component par4, putative	107.668	125.206	111.8	177.965	148.526	234.077	185.506	204.9
Tb06.3A7.960	hypothetical protein	602328	0.138163	0.161299	0.880309	-1.13597	0.794597	0.838587	0.605108	-1.6526	0.562197	0.824409	0.71551	-1.3976	0.563882	0.893232	0.847518	-1.17992	0.198456	0.623954	0.83329	-1.20006	2.00111e-07	1.99581e-06	0.757743	-1.31971	0.735888	0.93658	1.05934	1.05934	0.506894	0.710784	1.27128	1.27128	Tb06.3A7.960	hypothetical protein	106.361	120.822	199.67	279.059	250.543	295.62	354.762	468.183
Tb07.11L3.100	hypothetical protein, conserved	2.35971e+06	0.00309018	0.00555096	1.11082	1.11082	7.0775e-10	1.17129e-08	1.10541	1.10541	1.0103e-13	5.24661e-12	2.25767	2.25767	0.640115	0.90995	0.928095	-1.07748	0.247629	0.717112	1.71327	1.71327	0.00436291	0.0106492	0.996406	-1.00361	0.190123	0.560592	0.818931	-1.2211	0.0178825	0.0796776	0.477992	-2.09209	Tb07.11L3.100	hypothetical protein, conserved	2694.52	2425.71	2194.4	971.973	738.744	795.979	464.595	466.271
Tb07.11L3.90	zinc finger protein family member, putative	622200	0.00132944	0.00267309	1.0858	1.0858	0.000890391	0.003063	1.20737	1.20737	0.968334	0.990717	0.789403	-1.26678	0.24508	0.662246	0.546483	-1.82988	0.112915	0.459594	0.68508	-1.45968	0.161828	0.220356	1.47218	1.47218	0.790604	0.944557	0.976201	-1.02438	0.325466	0.578692	1.42494	1.42494	Tb07.11L3.90	zinc finger protein family member, putative	313.754	288.961	239.331	303.179	161.739	295.964	432.014	293.452
Tb09.v4.0013	retrotransposon hot spot (RHS) protein, putative	309033	3.65467e-14	8.2469e-13	1.22618	1.22618	0.00186594	0.00580601	1.13044	1.13044	0.236564	0.586128	1.39388	1.39388	0.753228	0.932446	1.48878	1.48878	0.364111	0.807586	2.25565	2.25565	0.017225	0.0332618	0.525177	-1.90412	0.451513	0.801344	0.737377	-1.35616	0.119552	0.311723	0.326903	-3.05901	Tb09.v4.0013	retrotransposon hot spot (RHS) protein, putative	314.576	256.551	226.947	162.816	178.738	120.057	53.2251	101.347
Tb09.v4.0059	hypothetical protein	1.76458e+06	2.26556e-07	1.21421e-06	1.14617	1.14617	0.100186	0.15799	0.859318	-1.16371	0.9258	0.974089	0.841389	-1.18851	0.529581	0.880726	1.01051	1.01051	0.00466574	0.0393993	0.690475	-1.44828	0.000358143	0.0013417	1.08349	1.08349	0.316322	0.687204	0.936743	-1.06753	0.239589	0.478542	1.35667	1.35667	Tb09.v4.0059	hypothetical protein	681.234	594.357	691.661	822.047	778.144	770.047	1115.24	1029.3
Tb09.v4.0067	retrotransposon hot spot protein, pseudogene	278987	6.91316e-07	3.32627e-06	1.17541	1.17541	0.118506	0.182963	0.872575	-1.14603	0.962188	0.98875	0.905939	-1.10383	0.414982	0.809537	1.92545	1.92545	0.896946	0.977224	1.1486	1.1486	0.708333	0.758712	1.47089	1.47089	0.194189	0.562223	0.630969	-1.58486	0.1861	0.407957	0.54934	-1.82037	Tb09.v4.0067	retrotransposon hot spot protein, pseudogene	179.482	152.698	174.997	193.166	234.677	121.882	106.114	72.1425
Tb1.NT.27	Noncoding RNA, putative	1.28073e+07	0.807213	0.820839	0.963881	-1.03747	0.100868	0.158476	0.954697	-1.04745	6.93233e-05	0.00145001	1.44396	1.44396	0.399043	0.795501	0.889813	-1.12383	0.174343	0.587383	1.36135	1.36135	1.64877e-10	4.7751e-09	0.959512	-1.0422	0.00105797	0.0234309	0.734927	-1.36068	2.82963e-06	3.38209e-05	0.53985	-1.85237	Tb1.NT.27	Noncoding RNA, putative	9505.2	9861.39	10329.3	7153.46	4677.99	5257.27	3861.79	4024.75
Tb10.NT.27	Noncoding RNA, putative	398150	0.211988	0.23932	0.891907	-1.12119	0.273556	0.357308	1.08348	1.08348	0.549436	0.815223	0.437718	-2.28457	0.0233212	0.145734	0.202241	-4.94459	0.620674	0.927317	1.14029	1.14029	9.55157e-07	7.81775e-06	0.791672	-1.26315	0.257992	0.646063	2.10466	2.10466	0.100927	0.277872	1.84572	1.84572	Tb10.NT.27	Noncoding RNA, putative	60.7478	68.11	62.8624	143.614	61.129	302.258	265.071	334.824
Tb10.v4.0128	hypothetical protein	249085	2.79322e-08	1.82895e-07	2.02478	2.02478	0.00323436	0.00942155	1.98194	1.98194	0.00314512	0.0385085	0.140611	-7.11183	0.701617	0.922042	2.39402	2.39402	0.946557	0.983792	1.02182	1.02182	0.0875584	0.131076	0.854097	-1.17083	0.00904401	0.108539	0.183158	-5.45978	0.0034874	0.0203567	0.179247	-5.57889	Tb10.v4.0128	hypothetical protein	243.416	120.218	60.6568	431.381	189.154	79.0107	77.3239	90.5329
Tb10.v4.0215	hypothetical protein	403439	0.00765256	0.0121826	0.791467	-1.26348	0.00281768	0.00832044	1.21751	1.21751	0.513716	0.800527	0.9638	-1.03756	0.550309	0.890368	1.11878	1.11878	0.667044	0.940607	1.6002	1.6002	0.00257541	0.0069884	0.616967	-1.62083	0.313126	0.687204	0.738817	-1.35352	0.145971	0.356292	0.461702	-2.1659	Tb10.v4.0215	hypothetical protein	227.48	287.415	236.068	244.935	202.457	180.962	113.087	183.295
Tb11.02.5050b	protein kinase, putative	1.53597e+06	2.43189e-11	3.21805e-10	1.42225	1.42225	3.35599e-06	2.20704e-05	1.06969	1.06969	0.0496274	0.271374	1.31239	1.31239	0.000779952	0.00707595	2.61045	2.61045	0.81602	0.962614	1.25502	1.25502	0.0270648	0.0486345	0.96184	-1.03967	0.00442459	0.0666344	0.587066	-1.70339	0.003284	0.0194713	0.467774	-2.13778	Tb11.02.5050b	protein kinase, putative	1630.47	1146.41	1071.73	816.622	1251.48	479.41	381.994	397.15
Tb11.02.5070b	hypothetical protein, conserved	239966	9.98887e-05	0.00027203	0.958969	-1.04279	0.0497565	0.0897404	0.883319	-1.13209	0.15202	0.478787	1.22644	1.22644	0.892594	0.975729	1.46135	1.46135	0.43226	0.855432	0.525904	-1.90149	0.376306	0.446234	1.10132	1.10132	0.142645	0.49774	0.274498	-3.64301	0.327409	0.578996	0.521955	-1.91587	Tb11.02.5070b	hypothetical protein, conserved	174.913	182.397	206.491	168.366	67.5383	46.2162	87.8795	79.7949
Tb11.0330	Cornifin (SPRR) family, putative	5.99731e+06	0.047791	0.0619925	0.99129	-1.00879	1.17061e-11	3.91763e-10	1.16786	1.16786	0.0916862	0.357719	0.950108	-1.05251	1.2067e-12	4.1302e-11	0.362335	-2.75987	3.20461e-12	8.93731e-11	0.718964	-1.39089	8.76689e-06	5.54745e-05	1.04076	1.04076	0.555695	0.860553	1.24674	1.24674	3.99513e-10	1.1142e-08	1.73408	1.73408	Tb11.0330	Cornifin (SPRR) family, putative	2509.66	2531.71	2167.82	2281.66	1030.72	2844.64	3956.59	3801.62
Tb11.0370	chrXI additional, unordered contigs	183161	2.43598e-11	3.21805e-10	1.31982	1.31982	9.73347e-05	0.000446909	2.25939	2.25939	0.987803	0.996135	0.961059	-1.04052	0.646012	0.90995	0.0342595	-29.189	0.150628	0.550595	0.271337	-3.68545	0.155137	0.212589	1.05809	1.05809	0.321028	0.689019	0.421574	-2.37206	0.947594	0.969661	1.55369	1.55369	Tb11.0370	chrXI additional, unordered contigs	198.428	150.345	66.542	69.2382	1	29.189	107.575	101.669
Tb11.0390	chrXI additional, unordered contigs	3.69049e+06	0.00559584	0.00932227	0.925715	-1.08025	2.93472e-13	1.9216e-11	1.27526	1.27526	0.691494	0.87872	1.0318	1.0318	1.70053e-06	2.1521e-05	0.320597	-3.11918	1.8445e-11	4.70815e-10	0.618327	-1.61727	1.22272e-13	1.53452e-11	0.912366	-1.09605	0.801707	0.950288	1.36288	1.36288	2.76655e-07	3.96802e-06	2.20415	2.20415	Tb11.0390	chrXI additional, unordered contigs	1374.04	1484.3	1163.92	1128.05	492.886	1537.4	2486.39	2725.21
Tb11.0820	retrotransposon hot spot protein 4 (RHS4, pseudogene), putative	998344	1.17406e-10	1.31801e-09	1.78878	1.78878	0.361729	0.44398	0.559047	-1.78876	0.099791	0.375713	1.30429	1.30429	7.32204e-05	0.000765763	1.70987	1.70987	0.299456	0.764683	2.12453	2.12453	0.512556	0.577344	1.38058	1.38058	0.525896	0.846225	1.98374	1.98374	0.890555	0.947827	0.93373	-1.07097	Tb11.0820	retrotransposon hot spot protein 4 (RHS4, pseudogene), putative	505.505	282.598	505.499	387.565	1314.6	768.828	361.881	262.122
Tb11.0880	chrXI additional, unordered contigs	1.05931e+06	1.54793e-05	5.27194e-05	1.01926	1.01926	0.0138873	0.0313088	1.06577	1.06577	0.996159	0.997775	0.709412	-1.40962	0.00348007	0.0278776	0.108546	-9.21266	3.5826e-05	0.000388158	0.510762	-1.95786	0.019754	0.0373738	1.25704	1.25704	0.947286	0.984961	0.956476	-1.0455	0.000678621	0.00513569	1.87264	1.87264	Tb11.0880	chrXI additional, unordered contigs	356.997	350.25	328.637	463.252	48.0957	443.09	867.507	690.121
Tb11.1410	Ring finger domain containing protein, putative	402612	3.80079e-19	2.04428e-17	2.00228	2.00228	3.57824e-08	4.11361e-07	1.95758	1.95758	0.174277	0.512259	0.530074	-1.88653	0.545212	0.888625	0.568086	-1.7603	0.506238	0.884561	1.97002	1.97002	0.58441	0.643303	1.10046	1.10046	0.00201008	0.0374114	0.344986	-2.89867	8.68322e-05	0.000807218	0.175118	-5.71043	Tb11.1410	Ring finger domain containing protein, putative	846.289	422.663	215.911	407.323	79.8279	140.521	71.3296	64.8182
Tb11.1420	hypothetical protein	423964	7.72199e-20	5.05622e-18	1.99579	1.99579	0.000318119	0.00124116	1.01367	1.01367	0.619182	0.849909	1.08579	1.08579	0.703599	0.922042	1.0168	1.0168	0.155925	0.558077	2.20415	2.20415	0.00296553	0.00780786	0.579627	-1.72525	0.355298	0.719192	0.715615	-1.3974	0.0311026	0.118885	0.324667	-3.08008	Tb11.1420	hypothetical protein	585.234	293.235	289.279	266.424	193.86	190.657	86.499	149.232
Tb11.NT.176	Noncoding RNA, putative	252393	4.17351e-06	1.67608e-05	1.40086	1.40086	0.0195235	0.0410648	1.58609	1.58609	0.396818	0.740529	0.524224	-1.90758	0.224613	0.649258	0.238145	-4.19912	0.697102	0.950537	1.66318	1.66318	5.32869e-10	1.21819e-08	0.334682	-2.98791	0.512118	0.837416	0.838541	-1.19255	0.301548	0.547806	0.504179	-1.98342	Tb11.NT.176	Noncoding RNA, putative	173.556	123.893	78.1119	149.005	29.7555	124.947	75.125	224.467
Tb11.NT.84	Noncoding RNA, putative	209921	0.180661	0.206118	0.600782	-1.6645	0.00109364	0.00367637	0.860806	-1.1617	0.000481358	0.00796621	6.81955	6.81955	0.70241	0.922042	1.39419	1.39419	0.672831	0.941713	2.48031	2.48031	0.101809	0.149149	0.45927	-2.17737	0.810365	0.954191	1.62118	1.62118	0.939464	0.966416	0.653617	-1.52995	Tb11.NT.84	Noncoding RNA, putative	130.316	216.911	251.986	36.9505	83.5166	59.9033	24.1515	52.5867
Tb11.v5.0148	hypothetical protein, conserved	281832	7.06607e-06	2.70089e-05	0.979685	-1.02074	0.562252	0.638095	0.659536	-1.51622	0.694924	0.87872	0.90066	-1.1103	0.491015	0.872016	0.54502	-1.8348	0.801453	0.962614	1.53131	1.53131	0.00982994	0.0210283	0.668783	-1.49525	0.10112	0.431611	0.472998	-2.11417	0.0451764	0.154979	0.308884	-3.23746	Tb11.v5.0148	hypothetical protein, conserved	152.272	155.43	235.665	261.659	67.4538	123.764	80.8222	120.85
Tb11.v5.0152	ribosomal RNA processing protein 4, putative	292554	0.000238085	0.000588761	1.52004	1.52004	0.00701484	0.0177254	1.32399	1.32399	0.657962	0.865264	0.486996	-2.0534	0.333357	0.748189	1.74909	1.74909	0.781274	0.962614	1.05551	1.05551	0.336878	0.406521	2.28117	2.28117	0.881358	0.974179	0.991447	-1.00863	0.698577	0.841867	0.939306	-1.06462	Tb11.v5.0152	ribosomal RNA processing protein 4, putative	173.405	114.079	86.1633	176.928	306.817	175.415	166.19	72.8528
Tb11.v5.0171	5'-3' exonuclease XRNA, putative	288154	0.0394833	0.0523893	0.700966	-1.4266	0.659716	0.724124	0.652069	-1.53358	0.0232206	0.17312	2.87419	2.87419	0.353772	0.757868	1.80831	1.80831	0.336013	0.791334	2.12772	2.12772	0.0381014	0.0648358	0.699018	-1.43058	0.419297	0.770075	2.12992	2.12992	0.909519	0.955852	1.00103	1.00103	Tb11.v5.0171	5'-3' exonuclease XRNA, putative	99.0549	141.312	216.713	75.3996	290.406	160.595	75.4774	107.976
Tb11.v5.0173	hypothetical protein, conserved	1.11286e+06	0.000605297	0.00131922	0.74651	-1.33957	0.0466537	0.085575	0.769517	-1.29952	0.0635484	0.300012	1.4226	1.4226	0.586557	0.899685	0.854398	-1.17041	0.384786	0.82216	1.19861	1.19861	0.848931	0.882935	1.68923	1.68923	0.191888	0.560806	1.9064	1.9064	0.0330188	0.122853	1.59052	1.59052	Tb11.v5.0173	hypothetical protein, conserved	333.474	446.711	580.508	408.062	664.663	777.932	649.03	384.217
Tb11.v5.0196	Proteasome subunit A N-terminal signature/Proteasome subunit, putative	236189	0.00375186	0.00659311	0.803495	-1.24456	2.94108e-05	0.00015487	1.49206	1.49206	0.0319768	0.208874	4.34844	4.34844	0.902891	0.975863	1.26807	1.26807	0.448896	0.863546	1.91257	1.91257	0.177077	0.237893	0.795962	-1.25634	0.254277	0.641443	3.82695	3.82695	0.519806	0.7215	2.00094	2.00094	Tb11.v5.0196	Proteasome subunit A N-terminal signature/Proteasome subunit, putative	167.688	208.698	139.873	32.1662	156.098	123.099	64.3628	80.8617
Tb11.v5.0199	universal minicircle sequence binding protein, putative	936136	1.49517e-09	1.32454e-08	1.3931	1.3931	8.5012e-07	6.70304e-06	1.0823	1.0823	0.0426382	0.246028	1.0713	1.0713	0.602241	0.9039	0.779928	-1.28217	0.437535	0.858945	0.99795	-1.00205	0.00566082	0.0130955	0.92713	-1.0786	0.0725512	0.369129	0.541331	-1.8473	0.177381	0.3966	0.542443	-1.84351	Tb11.v5.0199	universal minicircle sequence binding protein, putative	963.854	691.876	639.266	596.721	251.935	323.024	323.687	349.128
Tb11.v5.0213	variant surface protein (VSG), putative	756480	3.58985e-05	0.000110333	1.57865	1.57865	0.346959	0.432908	0.736875	-1.35708	0.404964	0.746481	0.629695	-1.58807	0.997814	1	1.1443	1.1443	0.24833	0.717112	1.72855	1.72855	0.000231922	0.000933198	0.809712	-1.23501	0.494883	0.828104	1.62858	1.62858	0.85831	0.935322	0.942164	-1.06139	Tb11.v5.0213	variant surface protein (VSG), putative	262.027	165.981	225.25	357.714	666.631	582.566	337.025	416.228
Tb11.v5.0214	retrotransposon hot spot (RHS) protein, putative	841396	4.44828e-09	3.52584e-08	1.09707	1.09707	0.0117097	0.0274258	0.965925	-1.03528	0.745931	0.896939	0.932508	-1.07238	0.044771	0.245182	1.57121	1.57121	0.239876	0.706954	2.08263	2.08263	0.47239	0.541003	1.19317	1.19317	0.60168	0.884011	1.18847	1.18847	0.128927	0.328301	0.570657	-1.75237	Tb11.v5.0214	retrotransposon hot spot (RHS) protein, putative	464.345	423.261	438.192	469.907	877.471	558.469	268.156	224.743
Tb11.v5.0221	transporter, putative	393835	0.00185113	0.00355173	1.0004	1.0004	0.984067	0.986688	0.613922	-1.62887	0.464941	0.777137	0.625354	-1.59909	0.000194321	0.00195098	4.07506	4.07506	0.817991	0.962614	1.04946	1.04946	0.891851	0.916185	1.88912	1.88912	0.194799	0.562223	0.577344	-1.73207	0.107561	0.289135	0.550134	-1.81774	Tb11.v5.0221	transporter, putative	110.069	110.026	179.218	286.586	674.254	165.459	157.661	83.4573
Tb11.v5.0222	NADH dehydrogenase [ubiquinone] flavoprotein 1, mitochondrial, putative	250039	0.0895513	0.109202	0.665976	-1.50156	0.0134918	0.0305085	0.930481	-1.07471	0.736795	0.893256	1.18548	1.18548	0.603841	0.903961	1.57534	1.57534	0.907331	0.977224	1.21491	1.21491	0.460036	0.52893	1.22245	1.22245	0.230997	0.608184	0.616033	-1.62329	0.158704	0.374393	0.50706	-1.97215	Tb11.v5.0222	NADH dehydrogenase [ubiquinone] flavoprotein 1, mitochondrial, putative	118.638	178.142	191.451	161.497	156.726	99.4872	81.8885	66.9874
Tb11.v5.0224	invariant surface glycoprotein, putative	351086	0.0793069	0.0978985	1.13566	1.13566	0.357053	0.440034	3.97281	3.97281	0.00876387	0.0868315	0.0424672	-23.5476	0.951093	0.989872	1.29079	1.29079	0.024069	0.161102	0.476539	-2.09847	6.15098e-06	4.08078e-05	0.880356	-1.1359	0.115777	0.457639	0.466396	-2.1441	0.930786	0.963391	0.978716	-1.02175	Tb11.v5.0224	invariant surface glycoprotein, putative	50.9405	44.8552	11.2906	265.865	160.056	123.998	260.206	295.57
Tb11.v5.0225	invariant surface glycoprotein, putative	270381	0.00156618	0.00307518	1.53052	1.53052	0.0786108	0.130096	2.63721	2.63721	0.000818779	0.0123308	0.0967139	-10.3398	0.433534	0.821524	0.345536	-2.89406	0.0492604	0.26879	0.604079	-1.65541	0.00267826	0.00720261	0.896828	-1.11504	0.0164812	0.154165	0.480508	-2.08113	0.291737	0.533846	0.795439	-1.25717	Tb11.v5.0225	invariant surface glycoprotein, putative	94.2443	61.5766	23.3492	241.425	40.0844	116.007	192.039	214.131
Tb11.v5.0226	invariant surface glycoprotein, putative	257398	0.551167	0.580054	0.783856	-1.27574	0.175675	0.248918	2.27629	2.27629	0.223619	0.57618	0.194885	-5.13124	0.30426	0.728482	0.719269	-1.3903	0.795029	0.962614	1.37248	1.37248	0.0136092	0.0275107	0.889619	-1.12408	0.574512	0.867749	1.411	1.411	0.683344	0.83304	1.02807	1.02807	Tb11.v5.0226	invariant surface glycoprotein, putative	50.1724	64.0071	28.119	144.285	146.434	203.587	148.335	166.74
Tb11.v5.0228	75 kDa invariant surface glycoprotein, putative	402519	0.0630259	0.0796284	1.00987	1.00987	0.452873	0.532418	1.04333	1.04333	0.780969	0.915365	0.728761	-1.37219	0.427961	0.819563	0.813694	-1.22896	0.0204365	0.14118	2.66117	2.66117	0.000328371	0.00124253	0.743445	-1.34509	0.0112562	0.12195	5.46472	5.46472	0.356906	0.60157	2.0535	2.0535	Tb11.v5.0228	75 kDa invariant surface glycoprotein, putative	65.089	64.4527	61.7759	84.7684	376.932	463.235	174.072	234.143
Tb11.v5.0233	cyclic nucleotide-binding domain containing protein, putative	250246	0.0335118	0.045304	1.02018	1.02018	0.348039	0.433179	1.01789	1.01789	0.535859	0.807811	0.938081	-1.06601	0.297357	0.721405	0.666384	-1.50064	0.0436072	0.250658	3.15796	3.15796	0.139265	0.193839	0.923249	-1.08313	0.403545	0.759674	1.84993	1.84993	0.480447	0.697065	0.585798	-1.70707	Tb11.v5.0233	cyclic nucleotide-binding domain containing protein, putative	127.722	125.195	122.995	131.114	161.632	242.551	76.8063	83.1913
Tb11.v5.0254	pantothenate kinase subunit, putative	304795	0.00031895	0.000757633	1.23607	1.23607	0.0234575	0.0482591	1.68108	1.68108	0.724243	0.892472	0.549009	-1.82146	0.0475392	0.255119	2.4341	2.4341	0.567189	0.907744	1.41025	1.41025	0.0334893	0.058239	0.944194	-1.0591	0.513923	0.838049	1.50742	1.50742	0.797167	0.91006	1.0689	1.0689	Tb11.v5.0254	pantothenate kinase subunit, putative	133.074	107.659	64.0413	116.649	428.008	175.839	124.686	132.055
Tb11.v5.0256	proteasome beta 3 subunit, putative	240439	5.55653e-05	0.000164081	1.49102	1.49102	0.0187033	0.0398968	0.913771	-1.09437	0.388214	0.731326	0.736301	-1.35814	0.960673	0.991669	1.1345	1.1345	0.89126	0.977224	1.4426	1.4426	0.0101503	0.0215604	0.751216	-1.33117	0.31268	0.687204	0.745292	-1.34176	0.222822	0.459056	0.51663	-1.93562	Tb11.v5.0256	proteasome beta 3 subunit, putative	166.789	111.863	122.419	166.262	140.579	123.913	85.8957	114.342
Tb11.v5.0259	DHHC palmitoyltransferase, putative	782755	5.64979e-11	7.01425e-10	1.45175	1.45175	0.218204	0.299013	0.79433	-1.25892	0.769153	0.912801	1.09458	1.09458	0.436467	0.824743	0.669846	-1.49288	0.000153313	0.00156007	0.395206	-2.53033	0.227829	0.293257	1.35794	1.35794	0.109661	0.447066	0.642206	-1.55713	0.196723	0.420832	1.62499	1.62499	Tb11.v5.0259	DHHC palmitoyltransferase, putative	444.796	306.386	385.716	352.386	151.589	226.304	572.623	421.686
Tb11.v5.0280	hypothetical protein, conserved	234179	0.15615	0.180478	0.690835	-1.44752	0.0157449	0.034768	1.0357	1.0357	0.232748	0.582256	1.4031	1.4031	0.952349	0.990496	1.16047	1.16047	0.372269	0.814627	1.73801	1.73801	0.648535	0.702657	1.30355	1.30355	0.397796	0.7552	1.57086	1.57086	0.832499	0.924652	0.903829	-1.1064	Tb11.v5.0280	hypothetical protein, conserved	98.0504	141.93	137.038	97.6677	178.042	153.423	88.275	67.7189
Tb11.v5.0287	variant surface protein, putative	269281	4.14767e-13	7.90682e-12	2.00386	2.00386	0.182171	0.256882	0.951441	-1.05104	0.159312	0.487651	1.42104	1.42104	0.0140145	0.093804	2.61265	2.61265	0.415155	0.843795	2.19269	2.19269	0.927796	0.942821	1.46265	1.46265	0.49981	0.833976	1.75086	1.75086	0.931406	0.963391	0.798498	-1.25235	Tb11.v5.0287	variant surface protein, putative	247.017	123.271	129.562	91.1746	417.068	159.634	72.8027	49.7747
Tb11.v5.0294	retrotransposon hot spot (RHS) protein, putative	1.69798e+06	8.9174e-11	1.03305e-09	1.55836	1.55836	5.68089e-10	9.61283e-09	1.33706	1.33706	0.385567	0.727648	0.682801	-1.46456	0.424042	0.81474	1.28071	1.28071	0.226155	0.683916	1.75597	1.75597	4.00918e-06	2.87516e-05	0.731482	-1.36709	0.000567279	0.0147297	0.582883	-1.71561	2.00402e-06	2.49425e-05	0.331943	-3.01256	Tb11.v5.0294	retrotransposon hot spot (RHS) protein, putative	1862.35	1195.07	893.8	1309.02	977.191	763.005	434.52	594.027
Tb11.v5.0295	retrotransposon hot spot (RHS) protein, putative	1.60828e+06	1.08087e-08	7.94047e-08	1.27324	1.27324	0.000110764	0.000493523	0.945608	-1.05752	0.01508	0.126874	1.13967	1.13967	0.0768518	0.350723	2.09347	2.09347	0.460568	0.866247	1.56983	1.56983	0.0160439	0.0314202	1.02071	1.02071	0.000428982	0.0121877	0.493133	-2.02785	8.28499e-06	9.1744e-05	0.31413	-3.18339	Tb11.v5.0295	retrotransposon hot spot (RHS) protein, putative	1542.12	1211.18	1280.85	1123.88	1160.24	554.221	353.044	345.88
Tb11.v5.0307	THT1 - hexose transporter, putative	2.87174e+06	0.0315064	0.0427465	0.879477	-1.13704	8.54747e-08	8.63925e-07	1.14667	1.14667	0.360098	0.708898	0.948592	-1.05419	1.23368e-05	0.000144025	0.264445	-3.78151	2.99398e-09	5.36778e-08	0.602591	-1.6595	0.000130772	0.000564307	1.2196	1.2196	0.479581	0.819806	1.13001	1.13001	6.19321e-05	0.000590315	1.87526	1.87526	Tb11.v5.0307	THT1 - hexose transporter, putative	1072.56	1219.55	1063.56	1121.2	335.043	1266.97	2102.53	1723.95
Tb11.v5.0337	hypothetical protein, conserved	1.40827e+06	8.30045e-11	9.69029e-10	1.39885	1.39885	0.0154183	0.0340969	1.09669	1.09669	0.977783	0.992863	0.792594	-1.26168	0.0911632	0.396797	0.5653	-1.76897	0.0702691	0.336122	0.875392	-1.14235	9.60954e-11	3.21599e-09	0.86653	-1.15403	0.775678	0.9398	1.22924	1.22924	0.25306	0.495199	1.40421	1.40421	Tb11.v5.0337	hypothetical protein, conserved	712.607	509.424	464.511	586.064	407.249	720.411	822.958	949.716
Tb11.v5.0338	hypothetical protein, conserved	344138	5.11904e-10	5.03874e-09	1.65698	1.65698	0.0997142	0.15741	0.958712	-1.04307	0.372578	0.722139	1.50324	1.50324	0.677741	0.914641	1.51689	1.51689	0.649315	0.935375	1.03303	1.03303	0.368856	0.438434	1.30099	1.30099	0.621822	0.896138	1.72021	1.72021	0.364133	0.606044	1.66521	1.66521	Tb11.v5.0338	hypothetical protein, conserved	249.579	150.623	157.11	104.514	272.717	179.786	174.038	133.773
Tb11.v5.0341	Protein of unknown function (DUF3592), putative	306406	9.97863e-14	2.0586e-12	1.28344	1.28344	0.000262567	0.00104888	1.22796	1.22796	0.30392	0.649225	1.15714	1.15714	0.661452	0.912706	0.787266	-1.27022	0.657258	0.936421	0.98136	-1.01899	0.238344	0.304449	0.86586	-1.15492	0.273309	0.659286	0.481098	-2.07858	0.397096	0.633516	0.490235	-2.03984	Tb11.v5.0341	Protein of unknown function (DUF3592), putative	342.322	266.722	217.208	187.71	71.0956	90.3069	92.0222	106.278
Tb11.v5.0345	BarP protein, putative	1.32444e+06	0.709649	0.732008	0.591888	-1.68951	0.0170828	0.037115	0.754581	-1.32524	6.72408e-53	1.12516e-50	14.3267	14.3267	0.991216	1	1.01234	1.01234	0.577522	0.910438	2.54138	2.54138	0.513845	0.578363	0.912552	-1.09583	0.83641	0.968204	0.63875	-1.56556	0.499835	0.708486	0.251339	-3.97868	Tb11.v5.0345	BarP protein, putative	1030.2	1740.54	2306.62	161.002	104.109	102.84	40.4661	44.3439
Tb11.v5.0346	BarP protein, putative	282620	0.000100557	0.000272862	0.956871	-1.04507	0.000248784	0.00100447	1.04402	1.04402	0.0688087	0.314972	1.14712	1.14712	0.837522	0.964924	1.30379	1.30379	0.800841	0.962614	1.43495	1.43495	0.976755	0.980663	2.00181	2.00181	0.265526	0.654265	0.362644	-2.75753	0.153884	0.367856	0.252722	-3.95691	Tb11.v5.0346	BarP protein, putative	267.471	279.526	267.74	233.402	110.355	84.6417	58.9858	29.4662
Tb11.v5.0349	DNA-directed RNA polymerase II subunit 2, putative	729425	1.41451e-10	1.56636e-09	1.12251	1.12251	7.24229e-06	4.39794e-05	1.09354	1.09354	0.842879	0.941329	0.773057	-1.29357	0.524279	0.879496	2.38003	2.38003	0.623079	0.927321	0.647945	-1.54334	0.02951	0.0523463	0.885949	-1.12873	7.0291e-07	5.88102e-05	0.135436	-7.38356	4.29978e-07	5.78167e-06	0.209024	-4.78414	Tb11.v5.0349	DNA-directed RNA polymerase II subunit 2, putative	737.222	656.765	600.587	776.899	250.427	105.22	162.391	183.296
Tb11.v5.0353	retrotransposon hot spot (RHS) protein, putative	657072	2.22818e-18	1.08246e-16	3.38789	3.38789	3.92217e-10	7.11662e-09	1.53372	1.53372	0.0372761	0.228354	0.780262	-1.28162	0.34867	0.754808	4.51337	4.51337	0.592252	0.918571	0.521046	-1.91922	0.658984	0.712953	2.3476	2.3476	0.036615	0.248388	0.0453167	-22.0669	0.0620551	0.193489	0.0869726	-11.4979	Tb11.v5.0353	retrotransposon hot spot (RHS) protein, putative	2425.85	716.035	466.862	598.339	122.379	27.1147	52.0391	22.1669
Tb11.v5.0358	hypothetical protein, conserved	395200	0.942679	0.94645	0.466501	-2.14362	0.000165439	0.000701834	1.17469	1.17469	0.108357	0.398013	1.07767	1.07767	0.473444	0.854924	0.869132	-1.15057	0.763906	0.962614	1.46532	1.46532	0.0124295	0.0256423	0.602391	-1.66005	0.121044	0.465029	0.402327	-2.48554	0.0518359	0.168972	0.274566	-3.64211	Tb11.v5.0358	hypothetical protein, conserved	178.554	382.751	325.831	302.349	105.724	121.643	83.0146	137.808
Tb11.v5.0364	hypothetical protein, conserved	294680	0.676344	0.700383	0.882512	-1.13313	0.0608026	0.10612	1.48102	1.48102	0.246918	0.594395	0.427535	-2.33899	0.00547681	0.041657	2.64962	2.64962	0.942432	0.982897	1.38461	1.38461	0.931043	0.945482	1.4735	1.4735	0.940288	0.984961	1.39731	1.39731	0.980671	0.990537	1.00918	1.00918	Tb11.v5.0364	hypothetical protein, conserved	74.4199	84.3273	56.9388	133.179	493.075	186.093	134.401	91.2124
Tb11.v5.0374	hypothetical protein, conserved	270429	0.0185822	0.0268054	1.13208	1.13208	0.486136	0.563414	0.888022	-1.1261	0.471226	0.778865	0.481941	-2.07494	0.213042	0.633213	1.81056	1.81056	0.908788	0.977224	1.20714	1.20714	0.278061	0.345227	1.32575	1.32575	0.820327	0.962159	1.40765	1.40765	0.87493	0.936492	1.1661	1.1661	Tb11.v5.0374	hypothetical protein, conserved	62.4317	55.1477	62.1017	128.857	328.412	181.386	150.261	113.341
Tb11.v5.0381	hypothetical protein, conserved	646693	1.76763e-09	1.52991e-08	1.69917	1.69917	0.00391837	0.0109482	1.10938	1.10938	5.0092e-05	0.00110939	0.207291	-4.82414	0.786719	0.945648	1.58501	1.58501	0.0604361	0.303299	2.53191	2.53191	0.0144917	0.0289834	0.688513	-1.45241	0.000112658	0.00424158	0.261998	-3.81682	9.55591e-09	1.91883e-07	0.103478	-9.66384	Tb11.v5.0381	hypothetical protein, conserved	483.108	284.32	256.287	1236.36	513.424	323.925	127.937	185.816
Tb11.v5.0404	hypothetical protein, conserved	311587	2.65999e-05	8.48717e-05	1.02724	1.02724	0.324246	0.408289	0.699959	-1.42865	0.373927	0.722893	1.17764	1.17764	0.728497	0.928187	0.93767	-1.06647	0.822525	0.962614	1.23779	1.23779	0.73237	0.781125	1.65088	1.65088	0.352511	0.718336	0.740436	-1.35055	0.229477	0.465132	0.598191	-1.67171	Tb11.v5.0404	hypothetical protein, conserved	180.032	175.258	250.383	212.614	147.615	157.427	127.184	77.04
Tb11.v5.0422	SET domain containing protein, putative	268694	4.05257e-06	1.64051e-05	1.00865	1.00865	0.0257391	0.0521009	1.00038	1.00038	0.640024	0.854808	1.01108	1.01108	0.710205	0.922042	1.80854	1.80854	0.470491	0.867434	0.62988	-1.5876	0.00516182	0.0121086	0.70241	-1.42367	0.0512733	0.301631	0.302705	-3.30354	0.118388	0.309799	0.480576	-2.08084	Tb11.v5.0422	SET domain containing protein, putative	189.017	187.396	187.325	185.272	101.428	56.0829	89.0375	126.76
Tb11.v5.0433	hypothetical protein, conserved	539299	0.000212776	0.000531411	1.60006	1.60006	0.742807	0.792818	0.67081	-1.49074	0.779837	0.915365	0.736904	-1.35703	0.305789	0.729824	1.62753	1.62753	0.0467846	0.261002	0.7229	-1.38332	0.00425131	0.0104445	1.04818	1.04818	0.998672	0.999336	1.37058	1.37058	0.109396	0.292109	1.89594	1.89594	Tb11.v5.0433	hypothetical protein, conserved	149.043	93.1486	138.86	188.437	420.338	258.267	357.266	340.844
Tb11.v5.0435	adenylosuccinate synthetase, putative	806079	0.000116147	0.000309589	1.47931	1.47931	0.425287	0.507513	0.468529	-2.13434	0.231306	0.58023	0.561486	-1.78099	0.000235718	0.0023202	2.2197	2.2197	0.724705	0.953271	1.40073	1.40073	0.00124439	0.00375563	0.918019	-1.0893	0.324946	0.695126	0.943145	-1.06028	0.172419	0.393529	0.673326	-1.48517	Tb11.v5.0435	adenylosuccinate synthetase, putative	196.178	132.614	283.044	504.098	1055.33	475.437	339.422	369.733
Tb11.v5.0436	Leucine Rich Repeat, putative	226070	3.69551e-05	0.000112661	1.25767	1.25767	0.0951909	0.152184	0.830837	-1.20361	0.856055	0.94733	0.824977	-1.21215	0.63567	0.90995	0.731881	-1.36634	0.513815	0.884561	2.15763	2.15763	0.0101905	0.0215888	0.557378	-1.79411	0.276677	0.664554	0.680741	-1.46899	0.085478	0.243346	0.315505	-3.16953	Tb11.v5.0436	Leucine Rich Repeat, putative	156.674	124.575	149.939	181.749	90.551	123.724	57.3426	102.879
Tb11.v5.0444	hypothetical protein, conserved	310088	0.944644	0.947791	0.361831	-2.76372	0.0379305	0.0720513	1.30321	1.30321	0.26417	0.611627	0.386716	-2.58587	0.172784	0.572493	0.618231	-1.61752	0.243983	0.713473	1.85612	1.85612	0.874951	0.903136	1.55165	1.55165	0.523441	0.845818	1.49661	1.49661	0.813415	0.918293	0.806308	-1.24022	Tb11.v5.0444	hypothetical protein, conserved	38.3908	106.101	81.4153	210.53	194.792	315.08	169.752	109.401
Tb11.v5.0446	hypothetical protein, conserved	242631	0.00121794	0.00247198	1.05798	1.05798	0.447071	0.527656	0.694582	-1.43972	0.247278	0.594395	1.4513	1.4513	0.184912	0.590271	0.543281	-1.84067	0.149489	0.550442	2.61922	2.61922	0.00736986	0.0164187	0.603491	-1.65703	0.465949	0.810299	1.70082	1.70082	0.720147	0.858703	0.649362	-1.53997	Tb11.v5.0446	hypothetical protein, conserved	117.598	111.153	160.028	110.266	101.888	187.542	71.6023	118.647
Tb11.v5.0456	receptor-type adenylate cyclase GRESAG 4, putative	6.98635e+06	0.0472407	0.0613844	1.01586	1.01586	1.45695e-17	4.38834e-15	1.33456	1.33456	0.503101	0.795037	0.869332	-1.15031	5.577e-21	4.66609e-19	0.23402	-4.27314	3.04382e-17	2.54666e-15	0.613251	-1.63065	1.14795e-07	1.20896e-06	1.00516	1.00516	0.984745	0.99305	1.1981	1.1981	8.42436e-12	3.62488e-10	1.95369	1.95369	Tb11.v5.0456	receptor-type adenylate cyclase GRESAG 4, putative	2941.88	2895.95	2169.97	2496.13	699.865	2990.62	4876.66	4851.65
Tb11.v5.0458	hypothetical protein, conserved	3.00697e+06	3.62473e-05	0.000110952	1.0428	1.0428	1.71095e-09	2.57669e-08	1.12695	1.12695	0.0781605	0.334469	1.05551	1.05551	6.11162e-06	7.36328e-05	0.209752	-4.76754	4.40723e-15	2.21243e-13	0.540908	-1.84874	3.06921e-09	5.63686e-08	0.994945	-1.00508	0.681298	0.918588	1.23985	1.23985	1.31486e-11	5.35182e-10	2.29217	2.29217	Tb11.v5.0458	hypothetical protein, conserved	1176	1127.73	1000.69	948.067	246.556	1175.47	2173.13	2184.17
Tb11.v5.0469	beta tubulin, putative	254277	0.000544827	0.00119958	0.941527	-1.0621	0.140954	0.209759	0.879385	-1.13716	0.0086997	0.0867666	5.34043	5.34043	0.931424	0.97819	0.96868	-1.03233	0.141062	0.529775	0.526494	-1.89936	0.455721	0.525913	1.3205	1.3205	0.913412	0.977983	1.93084	1.93084	0.192549	0.416299	3.66736	3.66736	Tb11.v5.0469	beta tubulin, putative	163.343	173.488	197.283	36.9413	69.0939	71.3279	135.477	102.596
Tb11.v5.0479	hypothetical protein, conserved	1.69997e+06	0.0683959	0.0854098	0.748305	-1.33635	1.60274e-05	9.00647e-05	1.06966	1.06966	0.112869	0.409191	1.23581	1.23581	0.00461604	0.0360195	0.368564	-2.71323	0.000192898	0.0019367	0.849399	-1.1773	2.39875e-07	2.30096e-06	0.909382	-1.09965	0.362771	0.728911	1.71025	1.71025	6.4593e-05	0.000607981	2.01348	2.01348	Tb11.v5.0479	hypothetical protein, conserved	516.369	690.051	645.11	522.013	329.044	892.773	1051.06	1155.8
Tb11.v5.0487	Programmed cell death protein 2, C-terminal putative domain containing protein, putative	251625	0.111668	0.133258	1.13652	1.13652	0.861042	0.890611	0.669537	-1.49357	0.440287	0.767444	0.360397	-2.77472	0.0991754	0.41604	0.368178	-2.71608	0.674183	0.942729	1.03382	1.03382	0.104228	0.152248	1.22234	1.22234	0.703006	0.92627	1.20712	1.20712	0.449104	0.672316	1.16763	1.16763	Tb11.v5.0487	Programmed cell death protein 2, C-terminal putative domain containing protein, putative	43.5225	38.2946	57.1957	158.702	70.5326	191.572	185.305	151.598
Tb11.v5.0494	RNA helicase, putative	186550	2.87462e-19	1.73167e-17	1.75507	1.75507	0.00866374	0.0212502	0.887287	-1.12703	0.0105748	0.0989171	2.90644	2.90644	0.35978	0.765359	4.35928	4.35928	0.912217	0.977224	1.5709	1.5709	0.628499	0.684891	0.579652	-1.72517	0.372868	0.732738	0.302149	-3.30962	0.373267	0.610753	0.192342	-5.19908	Tb11.v5.0494	RNA helicase, putative	328.872	187.384	211.187	72.6618	95.7066	21.9547	13.9759	24.1109
Tb11.v5.0498	lysosomal alpha-mannosidase precursor, putative	2.32542e+06	1.21387e-05	4.30139e-05	0.920966	-1.08582	0.796736	0.839667	0.734951	-1.36064	0.572294	0.827134	0.793332	-1.26051	0.343135	0.752607	1.4828	1.4828	0.000802247	0.00774477	1.89958	1.89958	0.406579	0.475025	1.42633	1.42633	0.491911	0.827971	1.25594	1.25594	0.0520116	0.169178	0.661167	-1.51248	Tb11.v5.0498	lysosomal alpha-mannosidase precursor, putative	746.89	810.985	1103.45	1390.91	2590.31	1746.91	919.626	644.748
Tb11.v5.0501	40S ribosomal protein S3A, putative	690028	8.89535e-06	3.30775e-05	1.19946	1.19946	0.124134	0.190179	0.836503	-1.19545	0.225728	0.57618	1.26438	1.26438	0.10975	0.445508	0.118868	-8.41266	0.00593672	0.0483281	0.639055	-1.56481	0.000192111	0.000792654	0.958103	-1.04373	0.897139	0.974179	1.2825	1.2825	0.0383328	0.138648	2.00687	2.00687	Tb11.v5.0501	40S ribosomal protein S3A, putative	294.916	245.874	293.93	232.47	35.4398	298.143	466.537	486.938
Tb11.v5.0509	hypothetical protein, conserved	1.01971e+06	4.30326e-12	6.75073e-11	1.40284	1.40284	5.33856e-06	3.39235e-05	1.00889	1.00889	0.287423	0.630071	1.00001	1.00001	0.744812	0.929318	1.06307	1.06307	0.486157	0.871611	0.939853	-1.064	3.8085e-07	3.56248e-06	0.650327	-1.53769	0.00217574	0.039008	0.38512	-2.59659	0.00497731	0.0272575	0.409766	-2.44041	Tb11.v5.0509	hypothetical protein, conserved	1020.17	727.217	720.807	720.8	295.103	277.595	295.36	454.171
Tb11.v5.0513	NLI interacting factor-like phosphatase, putative	302386	0.0018929	0.00362225	0.943766	-1.05959	0.442062	0.522973	0.704553	-1.41934	0.0972064	0.371555	2.45994	2.45994	0.690694	0.917837	0.710324	-1.40781	0.891079	0.977224	1.26732	1.26732	0.0270945	0.0486345	1.05089	1.05089	0.695933	0.924265	2.3222	2.3222	0.749536	0.878445	1.83236	1.83236	Tb11.v5.0513	NLI interacting factor-like phosphatase, putative	129.758	137.489	195.144	79.3288	130.854	184.217	145.359	138.32
Tb11.v5.0519	hypothetical protein, conserved	301895	1.25026e-05	4.39929e-05	1.26938	1.26938	0.896812	0.916904	0.694696	-1.43948	0.822935	0.931214	0.894507	-1.11793	0.156226	0.549711	2.0549	2.0549	0.348486	0.795931	1.64629	1.64629	0.0293012	0.0520373	0.904338	-1.10578	0.64773	0.907456	0.919747	-1.08726	0.209205	0.440001	0.558677	-1.78994	Tb11.v5.0519	hypothetical protein, conserved	141.504	111.475	160.466	179.39	339.045	164.994	100.221	110.823
Tb11.v5.0522	hypothetical protein, conserved	251044	0.0797833	0.0983254	0.723913	-1.38138	0.324592	0.408384	0.777498	-1.28618	0.498844	0.794143	1.30727	1.30727	0.519061	0.879496	1.77792	1.77792	0.678625	0.942948	0.961122	-1.04045	0.904746	0.925643	1.43066	1.43066	0.848479	0.971262	0.972545	-1.02823	0.901878	0.953171	1.01189	1.01189	Tb11.v5.0522	hypothetical protein, conserved	86.9283	120.081	154.446	118.144	204.283	114.9	119.548	83.5616
Tb11.v5.0524	hypothetical protein, conserved	1.03171e+06	1.52104e-07	8.39081e-07	1.67696	1.67696	0.000219094	0.00089906	1.15214	1.15214	3.52639e-05	0.000792648	0.188772	-5.2974	0.618479	0.906713	1.27721	1.27721	0.0452338	0.258038	2.24416	2.24416	0.000529522	0.00183788	0.838366	-1.1928	0.0275495	0.204382	0.427831	-2.33737	5.67676e-05	0.000548025	0.190642	-5.24544	Tb11.v5.0524	hypothetical protein, conserved	583.207	347.776	301.853	1599.03	873.758	684.117	304.843	363.615
Tb11.v5.0532	retrotransposon hot spot (RHS) protein, putative	1.38749e+06	0.000558937	0.00122527	0.98272	-1.01758	1.41116e-07	1.34716e-06	1.11007	1.11007	0.138356	0.457944	1.07748	1.07748	0.00238384	0.0200562	2.28596	2.28596	0.991046	1	1.24218	1.24218	0.0361477	0.0619322	1.08638	1.08638	0.179897	0.554688	0.764355	-1.30829	0.14312	0.352763	0.615336	-1.62513	Tb11.v5.0532	retrotransposon hot spot (RHS) protein, putative	871.453	886.777	798.85	741.407	1295.45	566.698	456.214	419.942
Tb11.v5.0537	polyubiquitin, putative	1.41488e+06	6.02678e-05	0.000176239	1.16845	1.16845	0.00223512	0.00685559	1.0437	1.0437	0.760184	0.905038	0.854905	-1.16972	0.0322849	0.190671	1.68729	1.68729	0.455849	0.866247	1.26587	1.26587	0.00105965	0.0032916	1.07704	1.07704	0.154857	0.51256	1.76341	1.76341	0.335308	0.582437	1.39304	1.39304	Tb11.v5.0537	polyubiquitin, putative	523.57	448.089	429.327	502.192	1494.22	885.571	699.575	649.537
Tb11.v5.0544	methionyl-tRNA formyltransferase, putative	474043	4.37017e-07	2.21598e-06	1.32454	1.32454	0.0781539	0.129625	0.94434	-1.05894	0.155331	0.48208	0.553605	-1.80634	0.0596719	0.296587	2.36747	2.36747	0.92772	0.977224	1.2521	1.2521	0.0219768	0.0408102	0.861231	-1.16113	0.0826973	0.396631	0.590419	-1.69371	0.0478023	0.159429	0.471545	-2.12069	Tb11.v5.0544	methionyl-tRNA formyltransferase, putative	249.105	188.069	199.154	359.741	502.845	212.398	169.634	196.967
Tb11.v5.0547	DNA mismatch repair protein, putative	1.39513e+06	2.75623e-06	1.16271e-05	0.951048	-1.05147	0.127641	0.193972	0.733674	-1.363	0.196163	0.542058	1.1496	1.1496	0.0330008	0.194138	1.86215	1.86215	0.862009	0.971295	1.2002	1.2002	0.00137149	0.0040739	0.931978	-1.07299	0.00760697	0.0979153	0.638135	-1.56707	0.00213239	0.0136075	0.531688	-1.8808	Tb11.v5.0547	DNA mismatch repair protein, putative	703.026	739.212	1007.55	876.433	1041.47	559.283	465.989	500
Tb11.v5.0556	protein kinase, putative	1.98683e+06	7.91635e-07	3.74906e-06	1.34632	1.34632	0.122799	0.18856	0.753014	-1.328	0.268065	0.613145	0.682309	-1.46561	0.00502368	0.0384044	1.59605	1.59605	0.107833	0.44706	1.58951	1.58951	0.00100374	0.00317569	1.103	1.103	0.434669	0.7831	1.12341	1.12341	0.0315034	0.120112	0.70677	-1.41489	Tb11.v5.0556	protein kinase, putative	814.912	605.288	803.82	1178.09	2112.34	1323.48	832.638	754.884
Tb11.v5.0559	oligosaccharyl transferase subunit, putative	437751	6.60349e-09	5.02265e-08	1.0234	1.0234	0.0262016	0.0529658	0.889493	-1.12424	0.133768	0.450324	1.77746	1.77746	0.734384	0.929318	1.02409	1.02409	0.571255	0.909458	1.42437	1.42437	0.0578764	0.0917494	0.897465	-1.11425	0.696362	0.924265	1.12576	1.12576	0.376706	0.612655	0.790357	-1.26525	Tb11.v5.0559	oligosaccharyl transferase subunit, putative	296.176	289.403	325.357	183.046	211.03	206.066	144.672	161.201
Tb11.v5.0560	leucine-rich repeat protein (LRRP), putative	390490	3.29629e-19	1.86446e-17	1.91456	1.91456	0.831198	0.865089	0.64254	-1.55632	0.0126261	0.113184	1.88186	1.88186	0.651298	0.90995	1.39521	1.39521	0.522296	0.886121	1.56226	1.56226	0.767305	0.813203	1.55011	1.55011	0.825332	0.965773	1.32769	1.32769	0.785577	0.9032	0.849849	-1.17668	Tb11.v5.0560	leucine-rich repeat protein (LRRP), putative	372.958	194.801	303.174	161.103	298.429	213.895	136.913	88.3248
Tb11.v5.0566	hypothetical protein, conserved	236166	9.07689e-07	4.20609e-06	1.81824	1.81824	0.0676307	0.115609	1.06293	1.06293	0.147148	0.471499	0.391354	-2.55523	0.698391	0.920218	0.92328	-1.0831	0.369779	0.814627	1.75938	1.75938	0.00482997	0.0115136	0.688159	-1.45315	0.309875	0.687204	0.628231	-1.59177	0.0663044	0.201726	0.357075	-2.80053	Tb11.v5.0566	hypothetical protein, conserved	172.025	94.611	89.0094	227.44	131.922	142.885	81.2129	118.015
Tb11.v5.0573	RAD50 DNA repair-like protein, putative	339888	9.73285e-06	3.56634e-05	1.04428	1.04428	0.000174592	0.000734456	1.58641	1.58641	0.452442	0.773225	1.65503	1.65503	0.387664	0.785	0.334878	-2.98616	0.0124079	0.0929665	0.514211	-1.94473	0.911986	0.931785	1.67036	1.67036	0.974059	0.991666	1.7004	1.7004	0.0406773	0.143803	3.30682	3.30682	Tb11.v5.0573	RAD50 DNA repair-like protein, putative	215.154	206.031	129.872	78.4714	44.6838	133.433	259.49	155.35
Tb11.v5.0577	casein kinase I, putative	250860	0.000197052	0.000495426	1.5776	1.5776	0.141845	0.210669	0.868593	-1.15129	0.173795	0.512203	0.472104	-2.11818	0.0624203	0.304223	3.22793	3.22793	0.428538	0.854521	0.799827	-1.25027	0.636469	0.691575	1.24184	1.24184	0.0635237	0.342891	0.383501	-2.60756	0.160814	0.37665	0.47948	-2.08559	Tb11.v5.0577	casein kinase I, putative	145.423	92.1798	106.125	224.793	278.274	86.2081	107.784	86.7935
Tb11.v5.0585	separase, putative	698338	6.35406e-08	3.73798e-07	1.25491	1.25491	0.0176255	0.0381379	0.910783	-1.09796	0.203673	0.550129	1.35405	1.35405	0.366749	0.76852	1.74402	1.74402	0.296947	0.763143	0.838148	-1.19311	0.00553207	0.0128371	1.08177	1.08177	0.824938	0.965773	1.21317	1.21317	0.279385	0.518809	1.44744	1.44744	Tb11.v5.0585	separase, putative	379.036	302.042	331.629	244.917	518.195	297.126	354.503	327.706
Tb11.v5.0586	hypothetical protein, conserved	241652	0.010847	0.0165676	0.881982	-1.13381	0.0161908	0.0354859	1.09318	1.09318	0.470988	0.778865	0.735888	-1.3589	0.90538	0.976854	1.09319	1.09319	0.240539	0.707049	2.67399	2.67399	0.00027554	0.00108629	0.433293	-2.30791	0.549523	0.855285	1.00635	1.00635	0.10938	0.292109	0.376348	-2.65712	Tb11.v5.0586	hypothetical protein, conserved	108.102	122.567	112.12	152.36	167.616	153.328	57.3404	132.336
Tb11.v5.0593	hypothetical protein, conserved	298778	0.000439638	0.000994136	0.861835	-1.16031	0.0236468	0.0485179	0.978359	-1.02212	0.308045	0.655061	1.5236	1.5236	0.462699	0.846689	1.6935	1.6935	0.150162	0.550595	2.26878	2.26878	0.885883	0.912545	2.14713	2.14713	0.857219	0.97137	1.38648	1.38648	0.175487	0.394251	0.611111	-1.63636	Tb11.v5.0593	hypothetical protein, conserved	173.073	200.82	205.262	134.722	316.327	186.788	82.3298	38.3441
Tb11.v5.0626	protein kinase, putative	216170	6.41107e-05	0.000185675	1.18792	1.18792	0.0194006	0.0409207	1.00957	1.00957	0.419611	0.757742	1.15285	1.15285	0.892608	0.975729	1.31099	1.31099	0.313558	0.777729	0.686689	-1.45626	0.18	0.24139	0.929692	-1.07563	0.254905	0.641952	0.437124	-2.28768	0.659578	0.816025	0.636567	-1.57093	Tb11.v5.0626	protein kinase, putative	179.595	151.184	149.751	129.896	74.439	56.7807	82.6876	88.9409
Tb11.v5.0627	lipase domain protein, putative	996947	0.0106188	0.016252	0.79178	-1.26298	3.14878e-05	0.000164085	1.68216	1.68216	0.201473	0.547228	0.537634	-1.86	0.452412	0.840114	1.00499	1.00499	0.74959	0.959934	1.30433	1.30433	7.87253e-08	8.91431e-07	0.823883	-1.21376	0.699729	0.92627	1.46402	1.46402	0.867318	0.935971	1.12243	1.12243	Tb11.v5.0627	lipase domain protein, putative	314.502	397.208	236.131	439.203	646.21	643.002	492.975	598.356
Tb11.v5.0628	tubulin binding cofactor c, putative	391221	2.9473e-14	6.93537e-13	1.17652	1.17652	4.37788e-09	5.93972e-08	1.45288	1.45288	0.00523476	0.0571271	3.44048	3.44048	0.0398882	0.225048	3.92377	3.92377	0.662408	0.938463	1.69752	1.69752	0.954578	0.962245	1.38897	1.38897	0.68923	0.921829	1.20405	1.20405	0.429302	0.657032	0.709299	-1.40984	Tb11.v5.0628	tubulin binding cofactor c, putative	492.537	418.64	288.146	83.7515	395.675	100.841	59.4048	42.7689
Tb11.v5.0632	Sel1 repeat, putative	840876	1.49566e-12	2.68151e-11	1.37945	1.37945	1.48901e-05	8.4621e-05	1.1611	1.1611	0.0164503	0.132482	0.462893	-2.16033	0.0416351	0.230524	2.38504	2.38504	0.593217	0.918614	1.1075	1.1075	0.256044	0.32322	1.19138	1.19138	0.00026622	0.00896209	0.382328	-2.61556	0.00034747	0.00276873	0.345217	-2.89673	Tb11.v5.0632	Sel1 repeat, putative	625.901	453.732	390.777	844.205	769.802	322.763	291.434	244.619
Tb11.v5.0636	C-terminal motor kinesin, putative	436195	0.271186	0.301853	0.56337	-1.77503	0.420455	0.504145	0.758915	-1.31767	0.00187305	0.0245289	2.39573	2.39573	0.685007	0.917552	1.47085	1.47085	0.563481	0.906089	0.994226	-1.00581	0.000715737	0.00236119	0.553745	-1.80589	0.485629	0.825459	0.698555	-1.43153	0.763001	0.888693	0.702612	-1.42326	Tb11.v5.0636	C-terminal motor kinesin, putative	171.977	305.265	402.239	167.898	172.51	117.286	117.967	213.036
Tb11.v5.0638	serine carboxypeptidase III precursor, putative	383244	0.18301	0.208444	0.707778	-1.41287	0.0871543	0.141677	0.821686	-1.21701	0.494452	0.790494	1.25794	1.25794	0.0412025	0.229266	2.51761	2.51761	0.92116	0.977224	1.22263	1.22263	0.379988	0.449185	1.35114	1.35114	0.138193	0.492502	0.713953	-1.40065	0.121337	0.314607	0.583947	-1.71248	Tb11.v5.0638	serine carboxypeptidase III precursor, putative	158.692	224.211	272.868	216.915	389.896	154.867	126.667	93.7484
Tb11.v5.0640	minichromosome maintenance (MCM) complex subunit, putative	224046	0.255762	0.285316	0.666637	-1.50007	0.283576	0.36658	0.911226	-1.09742	0.216197	0.565266	1.94494	1.94494	0.850922	0.96819	0.438337	-2.28135	0.0935361	0.407125	0.456424	-2.19095	0.000282147	0.00110655	0.57081	-1.7519	0.541203	0.855095	0.724275	-1.38069	0.497973	0.708486	1.58685	1.58685	Tb11.v5.0640	minichromosome maintenance (MCM) complex subunit, putative	78.305	117.463	128.906	66.2778	21.0417	48.0034	105.173	184.252
Tb11.v5.0650	enolase, putative	512149	0.47407	0.5049	0.51111	-1.95652	0.726234	0.77955	0.701627	-1.42526	0.713946	0.890806	0.675832	-1.47966	0.677976	0.914641	0.865883	-1.15489	0.481931	0.871611	1.62887	1.62887	0.000288755	0.00112368	0.791579	-1.2633	0.628273	0.902104	1.00137	1.00137	0.272518	0.514064	0.614764	-1.62664	Tb11.v5.0650	enolase, putative	85.2652	166.824	237.767	351.813	305.046	352.294	216.282	273.229
Tb11.v5.0652	protein kinase, putative	404158	0.333538	0.366113	0.567626	-1.76172	0.00249675	0.00746053	0.838348	-1.19282	0.000330787	0.00593054	5.1168	5.1168	0.673893	0.914627	1.79924	1.79924	0.924308	0.977224	1.19999	1.19999	0.660565	0.71415	1.31226	1.31226	0.474749	0.818983	2.24978	2.24978	0.478398	0.695432	1.87484	1.87484	Tb11.v5.0652	protein kinase, putative	173.434	305.542	364.457	71.2276	288.322	160.247	133.54	101.764
Tb11.v5.0654	receptor-type adenylate cyclase, putative	303661	1.0135e-05	3.6868e-05	0.970152	-1.03077	1.52586e-06	1.12095e-05	1.31333	1.31333	0.244256	0.59387	1.63267	1.63267	0.639207	0.90995	0.618143	-1.61775	0.912286	0.977224	1.17268	1.17268	0.00052932	0.00183788	0.547795	-1.8255	0.841832	0.970302	0.942646	-1.06084	0.896049	0.951658	0.80384	-1.24403	Tb11.v5.0654	receptor-type adenylate cyclase, putative	237.275	244.575	186.225	114.061	66.4624	107.52	91.6872	167.375
Tb11.v5.0655	trypanosome RHS family, putative	363406	7.96656e-11	9.44696e-10	1.53062	1.53062	0.011858	0.0276872	1.41833	1.41833	0.275368	0.619063	0.51006	-1.96055	0.0369011	0.213742	2.48688	2.48688	0.559398	0.90524	1.79914	1.79914	0.00385491	0.00965971	0.57899	-1.72714	0.099369	0.430028	0.618377	-1.61714	0.0226613	0.0961351	0.343707	-2.90946	Tb11.v5.0655	trypanosome RHS family, putative	288.852	188.715	133.055	260.861	401.161	161.311	89.6597	154.855
Tb11.v5.0665	hypothetical protein, conserved	361846	0.000638902	0.00138644	1.13714	1.13714	0.192472	0.268889	0.776311	-1.28814	0.214861	0.565266	1.67225	1.67225	0.378316	0.777546	0.622523	-1.60637	0.64749	0.935375	1.52122	1.52122	0.00262851	0.0071069	0.853758	-1.17129	0.336093	0.701046	2.28746	2.28746	0.490719	0.704173	1.5037	1.5037	Tb11.v5.0665	hypothetical protein, conserved	163.38	143.677	185.076	110.675	157.601	253.165	166.422	194.928
Tb11.v5.0670	retrotransposon hot spot (RHS) protein, putative	1.78438e+06	0.00236568	0.00438219	0.829708	-1.20524	3.08867e-05	0.000161512	1.06942	1.06942	0.5296	0.803898	0.691295	-1.44656	6.03643e-07	8.04501e-06	2.26464	2.26464	0.628262	0.927321	1.53288	1.53288	0.0152574	0.030115	1.08573	1.08573	0.0757478	0.376489	0.813378	-1.22944	0.0193007	0.0847428	0.53062	-1.88459	Tb11.v5.0670	retrotransposon hot spot (RHS) protein, putative	707.567	852.791	797.434	1153.54	2124.82	938.261	612.089	563.758
Tb11.v5.0674	protein phosphatase 2A regulatory subunit, putative	646680	0.000373279	0.000869275	1.06329	1.06329	0.287781	0.371378	0.761532	-1.31314	0.109666	0.401843	1.39665	1.39665	0.808384	0.952955	1.20227	1.20227	0.0979794	0.418562	0.807985	-1.23765	0.00355149	0.00906533	0.990609	-1.00948	0.607632	0.886286	1.0789	1.0789	0.443149	0.667383	1.3353	1.3353	Tb11.v5.0674	protein phosphatase 2A regulatory subunit, putative	286.462	269.412	353.776	253.303	328.568	273.288	338.234	341.441
Tb11.v5.0680	hypothetical protein, conserved	562271	0.340455	0.372891	0.530006	-1.88677	1.57697e-11	5.16287e-10	1.65273	1.65273	0.518158	0.800527	0.732932	-1.36438	0.535803	0.882843	0.799931	-1.25011	0.0530909	0.281531	3.77787	3.77787	0.00169806	0.00482505	0.441833	-2.2633	0.126057	0.473029	0.80636	-1.24014	0.00122358	0.00846987	0.213443	-4.6851	Tb11.v5.0680	hypothetical protein, conserved	271.245	511.778	309.656	422.49	272.519	340.679	90.1774	204.098
Tb11.v5.0681	hypothetical protein, conserved	307267	1.37753e-05	4.7801e-05	0.883899	-1.13135	0.0984456	0.156391	0.803244	-1.24495	0.0424173	0.246028	2.40838	2.40838	0.962439	0.991669	1.00682	1.00682	0.846234	0.967285	1.27432	1.27432	0.000120985	0.00052966	0.449303	-2.22567	0.731578	0.93658	0.896404	-1.11557	0.825153	0.923919	0.703439	-1.42159	Tb11.v5.0681	hypothetical protein, conserved	185.201	209.527	260.851	108.31	97.7512	97.0893	76.1894	169.572
Tb11.v5.0686	hypothetical protein, conserved	483265	0.415393	0.448124	0.606935	-1.64762	0.212656	0.292742	0.772052	-1.29525	0.0742038	0.327715	1.64372	1.64372	0.0889243	0.389302	0.251646	-3.97383	0.290046	0.755725	0.94467	-1.05857	0.0165991	0.0323392	1.09089	1.09089	0.634604	0.90259	1.61074	1.61074	0.169827	0.390472	1.70508	1.70508	Tb11.v5.0686	hypothetical protein, conserved	130.27	214.637	278.008	169.134	68.5562	272.431	288.387	264.359
Tb11.v5.0699	Trypanosomal VSG domain containing protein, putative	327032	0.919749	0.926516	0.268833	-3.71978	0.351773	0.436254	3.88718	3.88718	0.0680224	0.313277	0.0527273	-18.9655	0.157589	0.553214	0.671723	-1.48871	0.0615563	0.303947	2.21715	2.21715	4.0413e-05	0.00020772	0.700802	-1.42694	0.0963568	0.425552	2.19902	2.19902	0.746364	0.876774	0.991819	-1.00825	Tb11.v5.0699	Trypanosomal VSG domain containing protein, putative	8.95396	33.3068	8.56836	162.503	240.039	357.347	161.174	229.985
Tb11.v5.0707	hypothetical protein, conserved	202361	1.55463e-05	5.27313e-05	1.11595	1.11595	0.0247765	0.0505602	1.13223	1.13223	0.334095	0.674474	1.48282	1.48282	0.672571	0.914627	0.447337	-2.23545	0.583382	0.91233	0.802567	-1.246	0.00114146	0.00349399	0.601318	-1.66301	0.640155	0.907456	0.728136	-1.37337	0.942158	0.968525	0.907259	-1.10222	Tb11.v5.0707	hypothetical protein, conserved	155.674	139.499	123.207	83.0895	27.0641	60.5004	75.3837	125.364
Tb11.v5.0716	hypothetical protein, conserved	268131	0.116398	0.138028	0.792803	-1.26135	0.657251	0.722786	0.759117	-1.31732	0.0685922	0.314939	0.395407	-2.52904	0.594049	0.901853	1.70011	1.70011	0.13561	0.518207	0.690139	-1.44898	0.349543	0.418451	1.17254	1.17254	0.0273272	0.204382	0.390947	-2.55789	0.220472	0.456087	0.566475	-1.7653	Tb11.v5.0716	hypothetical protein, conserved	63.5186	80.119	105.542	266.921	177.41	104.352	151.204	128.955
Tb11.v5.0717	hypothetical protein, conserved	989704	0.00148612	0.00293875	0.945245	-1.05793	0.283028	0.366501	0.858138	-1.16531	0.457467	0.775666	0.588502	-1.69923	0.173612	0.572493	1.43464	1.43464	0.00640377	0.0512762	2.39715	2.39715	0.00744724	0.0165177	0.997784	-1.00222	0.587912	0.873171	1.41908	1.41908	0.109942	0.29305	0.591986	-1.68923	Tb11.v5.0717	hypothetical protein, conserved	280.681	296.94	346.029	587.982	1197.05	834.393	348.077	348.85
Tb11.v5.0723	DNA-directed rna polymerase I largest subunit, putative	423526	2.21699e-05	7.24249e-05	1.49909	1.49909	0.967247	0.973062	0.582089	-1.71795	0.451967	0.773225	0.866204	-1.15446	1.63308e-05	0.00018632	3.03077	3.03077	0.442486	0.861478	1.58971	1.58971	0.582819	0.643022	1.35576	1.35576	0.434203	0.7831	1.38838	1.38838	0.809097	0.915477	0.873354	-1.14501	Tb11.v5.0723	DNA-directed rna polymerase I largest subunit, putative	137.475	91.7055	157.545	181.88	765.326	252.519	158.846	117.164
Tb11.v5.0724	hypothetical protein, conserved	529588	0.00152793	0.00301187	1.16263	1.16263	0.254038	0.336484	0.75691	-1.32116	0.178948	0.516959	0.508019	-1.96843	0.000226123	0.0022404	3.28472	3.28472	0.961817	0.994156	1.07301	1.07301	0.28202	0.349566	1.32728	1.32728	0.105091	0.438936	0.578973	-1.7272	0.0815177	0.234734	0.539576	-1.85331	Tb11.v5.0724	hypothetical protein, conserved	181.12	155.785	205.817	405.136	770.474	234.563	218.602	164.699
Tb11.v5.0732	hexokinase, putative	224888	3.40396e-15	9.85838e-14	1.86019	1.86019	0.0284613	0.0568471	0.888063	-1.12605	0.252402	0.600502	0.580197	-1.72355	0.329163	0.748189	4.36651	4.36651	0.544478	0.895037	0.395822	-2.52639	0.745122	0.791922	1.44795	1.44795	0.00290501	0.0475537	0.109233	-9.15473	0.0053561	0.0289114	0.275966	-3.62364	Tb11.v5.0732	hexokinase, putative	262.052	140.874	158.631	273.408	130.407	29.8652	75.4512	52.109
Tb11.v5.0740	hypothetical protein, conserved	1.35136e+06	2.95524e-06	1.23972e-05	1.02469	1.02469	1.72605e-05	9.6633e-05	1.34424	1.34424	0.334586	0.674474	1.05212	1.05212	0.0022602	0.0192309	0.16176	-6.18199	2.11203e-05	0.000233877	0.592919	-1.68657	0.000132324	0.000569371	1.06196	1.06196	0.620333	0.895715	1.48851	1.48851	7.3708e-05	0.000689468	2.51047	2.51047	Tb11.v5.0740	hypothetical protein, conserved	571.86	558.081	415.165	394.598	95.0119	587.362	990.629	932.827
Tb11.v5.0741	hypothetical protein, conserved	733131	2.71913e-10	2.86364e-09	1.25026	1.25026	0.00324641	0.00943841	1.03794	1.03794	0.935845	0.978293	0.781169	-1.28013	0.597537	0.903621	0.905512	-1.10435	0.178748	0.592938	0.768155	-1.30182	2.97288e-06	2.20549e-05	0.748902	-1.33529	0.182093	0.554688	0.609192	-1.64152	0.700417	0.841867	0.79306	-1.26094	Tb11.v5.0741	hypothetical protein, conserved	438.66	350.856	338.032	432.726	238.705	263.614	343.178	458.241
Tb11.v5.0745	hypothetical protein, conserved	282922	0.0281667	0.0387743	0.862091	-1.15997	0.512078	0.589594	0.958413	-1.04339	0.78437	0.915706	0.643423	-1.55419	0.627481	0.909401	0.8614	-1.1609	0.425133	0.85114	1.74126	1.74126	0.0303386	0.0533761	0.964651	-1.03664	0.436911	0.7831	1.91234	1.91234	0.831504	0.924652	1.09825	1.09825	Tb11.v5.0745	hypothetical protein, conserved	67.5383	78.3425	81.7418	127.042	209.275	242.947	139.524	144.636
Tb11.v5.0751	dual specificity protein phosphatase, putative	256760	0.235028	0.263357	0.627399	-1.59388	0.216239	0.29659	0.87318	-1.14524	0.926238	0.974089	0.97695	-1.02359	0.916929	0.97758	1.06916	1.06916	0.539867	0.895037	2.00534	2.00534	0.297925	0.365967	1.03983	1.03983	0.971149	0.990217	1.63366	1.63366	0.594249	0.773499	0.814653	-1.22752	Tb11.v5.0751	dual specificity protein phosphatase, putative	66.4252	105.874	121.251	124.112	216.779	202.756	101.108	97.2353
Tb11.v5.0755	variant surface glycoprotein (VSG), putative	358166	1.92773e-07	1.04807e-06	0.990615	-1.00947	2.78145e-10	5.23607e-09	2.0045	2.0045	0.268796	0.613145	0.575108	-1.7388	0.733283	0.929318	1.36758	1.36758	0.648202	0.935375	1.57122	1.57122	0.518967	0.582867	1.17949	1.17949	0.0857451	0.406076	0.5546	-1.8031	0.0241961	0.100661	0.352974	-2.83307	Tb11.v5.0755	variant surface glycoprotein (VSG), putative	326.132	329.221	164.241	285.583	216.604	158.384	100.803	85.4634
Tb11.v5.0759	variant surface glycoprotein (VSG), putative	769949	0.0271643	0.0375661	0.713609	-1.40133	0.266304	0.349655	0.787231	-1.27028	0.634145	0.853315	0.980039	-1.02037	0.292552	0.716396	0.872664	-1.14592	0.726802	0.953271	1.42822	1.42822	0.00469064	0.0112938	0.993709	-1.00633	0.947682	0.984961	1.32955	1.32955	0.834554	0.925155	0.93091	-1.07422	Tb11.v5.0759	variant surface glycoprotein (VSG), putative	213.544	299.245	380.123	387.866	450.02	515.686	361.068	363.354
Tb11.v5.0761	proteasome activator protein pa26, putative	315414	0.0853964	0.104559	0.665306	-1.50307	0.0319545	0.0628244	0.933829	-1.07086	0.0945257	0.364081	4.4482	4.4482	0.666085	0.913665	0.803075	-1.24521	0.0358845	0.217912	0.422128	-2.36895	0.0781699	0.118606	1.17071	1.17071	0.679268	0.918588	2.44983	2.44983	0.0322532	0.121738	5.80353	5.80353	Tb11.v5.0761	proteasome activator protein pa26, putative	104.334	156.821	167.933	37.753	74.2753	92.4886	219.101	187.151
Tb11.v5.0774	dihydrolipoamide acetyltransferase precursor, putative	574358	5.90644e-06	2.31643e-05	0.91159	-1.09698	4.21719e-11	1.04807e-09	1.44872	1.44872	0.734468	0.892472	0.75795	-1.31935	0.527664	0.880726	0.756885	-1.3212	0.285346	0.748661	2.3338	2.3338	0.0895719	0.133428	0.927961	-1.07763	0.0853033	0.405258	0.640077	-1.56231	0.00599707	0.031579	0.274264	-3.64612	Tb11.v5.0774	dihydrolipoamide acetyltransferase precursor, putative	475.26	521.353	359.873	474.798	230.023	303.907	130.22	140.329
Tb11.v5.0783	methionine aminopeptidase 2, putative	3.62657e+06	0.750885	0.771373	0.896397	-1.11558	2.45994e-06	1.68394e-05	0.917589	-1.08981	2.41481e-35	2.79747e-33	2.51243	2.51243	0.038121	0.219675	0.57878	-1.72777	0.0610222	0.303299	1.72494	1.72494	0.0014895	0.00436417	0.78975	-1.26622	1.48911e-13	3.73768e-11	0.237144	-4.21684	1.03506e-21	1.94851e-19	0.13748	-7.27378	Tb11.v5.0783	methionine aminopeptidase 2, putative	4025.15	4490.36	4893.65	1947.78	267.341	461.905	267.781	339.07
Tb11.v5.0784	receptor-type adenylate cyclase GRESAG 4, putative	326999	0.450566	0.483989	0.585662	-1.70747	0.198692	0.275534	0.733746	-1.36287	0.413071	0.754958	1.47692	1.47692	0.362655	0.765359	1.82427	1.82427	0.42107	0.849927	0.794516	-1.25863	0.161662	0.220329	1.0556	1.0556	0.189527	0.560592	0.687903	-1.45369	0.426854	0.65396	0.865814	-1.15498	Tb11.v5.0784	receptor-type adenylate cyclase GRESAG 4, putative	102.924	175.74	239.51	162.169	203.509	111.556	140.408	133.012
Tb11.v5.0792	DNA polymerase theta (helicase domain only), putative	362179	0.0182182	0.0263055	0.68369	-1.46265	0.00206326	0.00637382	1.57639	1.57639	0.0737756	0.326783	0.382598	-2.61371	0.987449	1	1.00526	1.00526	0.517462	0.884561	0.895097	-1.1172	3.27521e-05	0.000173678	0.732332	-1.3655	0.0225843	0.185464	0.443854	-2.25299	0.0470989	0.157975	0.495873	-2.01665	Tb11.v5.0792	DNA polymerase theta (helicase domain only), putative	132.557	193.885	122.993	321.468	143.436	142.685	159.407	217.67
Tb11.v5.0800	retrotransposon hot spot (RHS) protein, putative	508798	5.24327e-07	2.60606e-06	0.957015	-1.04492	0.00128496	0.00419771	0.860891	-1.16159	0.0128112	0.113492	2.11013	2.11013	0.21823	0.639013	3.17711	3.17711	0.37536	0.816897	2.2063	2.2063	0.0465983	0.0763623	0.669668	-1.49328	0.284715	0.670488	0.780931	-1.28052	0.0590787	0.187706	0.353955	-2.82522	Tb11.v5.0800	retrotransposon hot spot (RHS) protein, putative	369.443	386.036	448.415	212.506	527.249	165.952	75.2174	112.321
Tb11.v5.0802	hypothetical protein, conserved	329612	0.394543	0.427469	0.315362	-3.17096	0.00342553	0.00975208	1.20374	1.20374	0.143221	0.465415	0.566094	-1.76649	0.548126	0.889524	1.35916	1.35916	0.280463	0.743713	2.29121	2.29121	0.0123112	0.0254646	0.650134	-1.53814	0.0532835	0.309826	0.598675	-1.67035	0.00279805	0.0171295	0.261292	-3.82713	Tb11.v5.0802	hypothetical protein, conserved	66.2869	210.193	174.617	308.459	250.992	184.667	80.598	123.971
Tb11.v5.0816	expression site-associated gene 2 (ESAG2) protein, putative	1.0625e+06	1.50275e-10	1.65193e-09	1.43421	1.43421	8.27754e-12	3.04048e-10	1.37198	1.37198	0.0370719	0.228354	1.31218	1.31218	0.106621	0.436336	0.653961	-1.52914	0.0152296	0.110268	2.65658	2.65658	4.65896e-06	3.24833e-05	0.526145	-1.90062	0.489624	0.827971	0.929157	-1.07624	0.00673479	0.0348908	0.349757	-2.85913	Tb11.v5.0816	expression site-associated gene 2 (ESAG2) protein, putative	1393.48	971.603	708.177	539.694	327.936	501.461	188.762	358.763
Tb11.v5.0847	variant surface glycoprotein (VSG), putative	388973	5.51666e-07	2.73293e-06	1.24831	1.24831	0.166521	0.239982	0.905542	-1.10431	0.995044	0.997694	0.772987	-1.29368	0.936293	0.980568	1.32292	1.32292	0.681395	0.942948	1.03679	1.03679	0.00117263	0.00357486	0.703676	-1.42111	0.0745055	0.372089	0.493733	-2.02539	0.103211	0.282098	0.476213	-2.0999	Tb11.v5.0847	variant surface glycoprotein (VSG), putative	253.696	203.232	224.431	290.343	189.643	143.352	138.265	196.489
Tb11.v5.0851	ribonuclease HII, putative	708688	0.0588467	0.0751044	1.22716	1.22716	0.715231	0.770485	0.951502	-1.05097	0.907765	0.970524	0.841667	-1.18812	0.688442	0.917552	0.883002	-1.1325	0.141777	0.531134	1.01798	1.01798	1.14576e-07	1.20896e-06	0.838818	-1.19215	0.0225112	0.185464	5.96696	5.96696	0.000229447	0.00191971	5.86155	5.86155	Tb11.v5.0851	ribonuclease HII, putative	81.4216	66.3499	69.7317	82.8495	436.521	494.36	485.627	578.942
Tb11.v5.0855	hypothetical protein, conserved	445917	0.274252	0.304814	0.816173	-1.22523	0.196595	0.273634	0.851536	-1.17435	0.8742	0.95729	0.939641	-1.06424	0.309953	0.733945	0.62974	-1.58796	0.0662402	0.320764	0.671522	-1.48915	1.49886e-05	8.68627e-05	0.922236	-1.08432	0.647747	0.907456	1.58909	1.58909	0.0478499	0.159429	2.3664	2.3664	Tb11.v5.0855	hypothetical protein, conserved	87.0636	106.673	125.271	133.318	133.413	211.854	315.484	342.086
Tb11.v5.0860	endonuclease G, putative	373464	2.16051e-05	7.08873e-05	1.08043	1.08043	0.0658364	0.113055	0.921235	-1.0855	0.718388	0.891336	0.694967	-1.43892	0.365743	0.768214	0.637903	-1.56764	0.877527	0.977224	1.34465	1.34465	0.230598	0.296568	0.980052	-1.02035	0.167414	0.534165	0.637849	-1.56777	0.16367	0.380969	0.474359	-2.10811	Tb11.v5.0860	endonuclease G, putative	217.426	201.241	218.447	314.327	127.895	200.493	149.104	152.139
Tb11.v5.0863	hypothetical protein, conserved	1.12052e+06	0.000175602	0.000449757	0.930611	-1.07456	0.476918	0.555912	0.791638	-1.2632	0.722025	0.892472	0.588619	-1.69889	0.578536	0.893615	1.22272	1.22272	0.116747	0.470061	1.68159	1.68159	0.00213564	0.00595607	0.916018	-1.09168	0.183077	0.554756	1.47164	1.47164	0.840507	0.929371	0.875143	-1.14267	Tb11.v5.0863	hypothetical protein, conserved	253.743	272.663	344.429	585.147	1052.92	861.123	512.087	559.037
Tb11.v5.0892	hypothetical protein, conserved	340517	0.00896143	0.0139709	0.889388	-1.12437	0.0233171	0.0480377	1.32429	1.32429	0.705484	0.885383	0.981196	-1.01916	0.158319	0.553385	2.42702	2.42702	0.324751	0.791334	0.810421	-1.23393	0.0659297	0.102572	0.975533	-1.02508	0.563651	0.861785	0.902928	-1.10751	0.874809	0.936492	1.11415	1.11415	Tb11.v5.0892	hypothetical protein, conserved	160.391	180.338	136.177	138.787	304.141	125.314	154.629	158.507
Tb11.v5.0894	variant surface glycoprotein (VSG), putative	844321	3.18896e-15	9.53195e-14	1.44098	1.44098	2.49175e-10	4.811e-09	1.30144	1.30144	0.485424	0.783655	0.761678	-1.31289	0.589414	0.899685	1.77795	1.77795	0.896261	0.977224	1.50702	1.50702	5.4092e-05	0.000262782	0.51066	-1.95825	5.44967e-05	0.00215979	0.287525	-3.47796	5.73543e-06	6.44593e-05	0.190791	-5.24134	Tb11.v5.0894	variant surface glycoprotein (VSG), putative	1061.54	736.678	566.05	743.161	379.908	213.677	141.788	277.657
Tb11.v5.0903	S-adenosylmethionine decarboxylase proenzyme, putative	1.18275e+06	4.76649e-05	0.00014271	1.17984	1.17984	0.0747744	0.124941	0.896146	-1.11589	0.788178	0.91944	0.650999	-1.5361	0.0109828	0.0777736	1.92957	1.92957	0.675586	0.94273	1.15247	1.15247	0.374791	0.444787	1.44613	1.44613	0.252455	0.640692	0.895026	-1.11729	0.357127	0.60157	0.776615	-1.28764	Tb11.v5.0903	S-adenosylmethionine decarboxylase proenzyme, putative	502.59	425.982	475.349	730.184	1261.04	653.534	567.072	392.13
Tb11.v5.0985	variant surface glycoprotein (VSG)-related, putative	415439	0.0115663	0.0175064	1.16823	1.16823	0.279071	0.362624	1.09293	1.09293	0.384571	0.727547	0.350317	-2.85456	0.146911	0.530572	0.514723	-1.94279	0.570498	0.909458	0.915141	-1.09273	2.06963e-07	2.04019e-06	0.751334	-1.33097	0.966391	0.989385	1.03751	1.03751	0.615317	0.790672	1.13371	1.13371	Tb11.v5.0985	variant surface glycoprotein (VSG)-related, putative	100.912	86.38	79.0356	225.612	120.483	234.073	255.778	340.432
Tb11.v5.0991	protein phosphatase 2C, putative	1.26288e+06	4.38839e-17	2.0027e-15	2.07527	2.07527	1.40396e-14	1.62644e-12	1.86832	1.86832	0.339719	0.678981	0.673277	-1.48527	0.15874	0.553385	0.429244	-2.32968	0.770213	0.962614	1.28387	1.28387	0.000148981	0.000630239	0.684122	-1.46173	7.08286e-06	0.000395066	0.288726	-3.46349	2.40878e-07	3.52197e-06	0.224887	-4.44668	Tb11.v5.0991	protein phosphatase 2C, putative	2743.33	1321.91	707.543	1050.89	130.241	303.42	236.332	345.453
Tb11.v5.1035	heat shock protein 70 (hsp70), putative	2.99709e+06	0.00339594	0.00602389	1.01073	1.01073	5.69274e-06	3.5722e-05	1.01939	1.01939	0.000277419	0.00503366	1.57813	1.57813	0.744607	0.929318	1.08708	1.08708	0.00573688	0.0469551	0.923289	-1.08308	4.69256e-05	0.000234007	1.05596	1.05596	0.356415	0.720485	1.5416	1.5416	0.00122605	0.00846987	1.66969	1.66969	Tb11.v5.1035	heat shock protein 70 (hsp70), putative	1513.14	1497.07	1468.6	930.595	1559.54	1434.61	1553.8	1471.46
Tb11.v5.1044	nucleobase/nucleoside transporter 8.1, putative	726506	0.00118858	0.00241892	0.805502	-1.24146	3.64062e-07	3.15102e-06	1.7193	1.7193	0.404714	0.746481	1.13506	1.13506	0.0680983	0.321492	0.513183	-1.94862	0.958329	0.992602	1.0928	1.0928	0.0189771	0.0360397	1.1142	1.1142	0.0925009	0.418967	2.41418	2.41418	0.0587398	0.187318	2.20917	2.20917	Tb11.v5.1044	nucleobase/nucleoside transporter 8.1, putative	307.548	381.809	222.072	195.648	242.392	472.33	432.22	387.918
Tb11.v5.1045	protein kinase, putative	258758	0.972278	0.974867	0.414451	-2.41283	0.173393	0.246815	0.814594	-1.22761	0.346309	0.686239	2.07936	2.07936	0.562721	0.893232	0.812527	-1.23073	0.806208	0.962614	1.30341	1.30341	0.587469	0.644661	1.26216	1.26216	0.363003	0.728911	3.03407	3.03407	0.23148	0.467931	2.3278	2.3278	Tb11.v5.1045	protein kinase, putative	43.3019	104.48	128.26	61.6825	152.064	187.149	143.585	113.761
Tb11.v5.1054	nucleobase/nucleoside transporter 8.1, putative	263262	1.04471e-07	6.0051e-07	1.1196	1.1196	0.0151877	0.0336362	1.35302	1.35302	0.965161	0.990412	0.821773	-1.21688	0.617589	0.906713	1.00656	1.00656	0.330932	0.791334	1.63764	1.63764	0.665797	0.71929	2.02662	2.02662	0.77135	0.939089	1.0201	1.0201	0.270885	0.513794	0.622909	-1.60537	Tb11.v5.1054	nucleobase/nucleoside transporter 8.1, putative	205.693	183.72	135.785	165.234	169.661	168.556	102.926	50.787
Tb11.v5.1063	hypothetical protein, conserved	799906	0.000151395	0.000393783	0.902232	-1.10836	0.000258037	0.00103628	1.22382	1.22382	0.783671	0.9156	0.761367	-1.31343	0.0718699	0.336137	0.221061	-4.52365	0.358956	0.801333	1.03784	1.03784	6.74171e-12	3.15892e-10	0.583877	-1.71269	0.112354	0.452419	0.807915	-1.23775	0.313963	0.565584	0.778459	-1.28459	Tb11.v5.1063	hypothetical protein, conserved	374.181	414.728	338.88	445.094	79.4929	359.598	346.487	593.425
Tb6.NT.39	Noncoding RNA, putative	269199	0.00315081	0.00564224	0.883024	-1.13247	0.253536	0.336113	1.00282	1.00282	1.55528e-05	0.000377782	0.222855	-4.48723	0.0859796	0.378612	0.00739854	-135.162	0.686502	0.94355	0.975724	-1.02488	0.331484	0.400332	1.17695	1.17695	1.98958e-05	0.000881269	0.278921	-3.58525	1.28556e-05	0.000138289	0.285861	-3.49821	Tb6.NT.39	Noncoding RNA, putative	95.6288	108.297	107.993	484.588	1	135.162	138.525	117.698
Tb8.NT.11	Noncoding RNA, putative	585954	1.41628e-14	3.61511e-13	1.39687	1.39687	0.138929	0.207361	0.94737	-1.05555	0.464219	0.776793	0.589932	-1.69511	0.470106	0.852987	2.41829	2.41829	0.0025545	0.0226543	0.273266	-3.65944	0.00578118	0.0133535	0.904875	-1.10513	0.00140729	0.0286402	0.174844	-5.71939	0.278541	0.517998	0.639831	-1.56291	Tb8.NT.11	Noncoding RNA, putative	378.037	270.632	285.666	484.235	204.746	84.6656	309.829	342.4
Tb8.NT.128	Noncoding RNA, putative	720856	0.000187044	0.000475023	0.817098	-1.22384	0.301914	0.386279	0.791448	-1.26351	0.144748	0.466599	1.41661	1.41661	0.788818	0.945648	0.865511	-1.15539	0.99159	1	1.46917	1.46917	8.9595e-06	5.64561e-05	0.626605	-1.5959	0.213279	0.594163	0.94065	-1.06309	0.174197	0.394251	0.640258	-1.56187	Tb8.NT.128	Noncoding RNA, putative	331.067	405.174	511.94	361.383	294.218	339.935	231.379	369.258
Tb9.NT.34	Noncoding RNA, putative	2.70029e+06	0.00082548	0.00173144	0.982761	-1.01754	4.01429e-06	2.61711e-05	1.09205	1.09205	0.222433	0.57589	1.05736	1.05736	0.00495114	0.038043	0.481135	-2.07842	5.60159e-09	9.69654e-08	0.655373	-1.52585	0.0422682	0.0704158	1.26834	1.26834	0.996541	0.99853	1.3097	1.3097	2.75269e-06	3.31644e-05	1.99841	1.99841	Tb9.NT.34	Noncoding RNA, putative	1095.54	1114.76	1020.79	965.421	608.353	1264.41	1929.3	1521.12
Tb927_09_v4.snoRNA.0055	H/ACA-like snoRNA	541671	0.03498	0.0469937	0.870481	-1.14879	0.0708736	0.120333	1.13317	1.13317	0.471179	0.778865	1.58157	1.58157	0.161273	0.557057	0.414513	-2.41247	0.0892628	0.395382	0.77597	-1.28871	2.3706e-06	1.78506e-05	0.86799	-1.15209	0.383686	0.74176	2.72025	2.72025	0.0201993	0.087308	3.50562	3.50562	Tb927_09_v4.snoRNA.0055	H/ACA-like snoRNA	159.791	183.566	161.993	102.426	115.493	278.624	359.065	413.674
Tb927.1.100	RNA polymerase (pseudogene), putative	1.92618e+06	1.13817e-07	6.46824e-07	1.39841	1.39841	0.012678	0.0292389	0.823944	-1.21368	0.166211	0.498706	0.718483	-1.39182	0.292359	0.716396	1.38438	1.38438	0.672619	0.941713	1.27142	1.27142	1.06655e-10	3.4918e-09	0.700061	-1.42845	0.000484032	0.013017	0.665461	-1.50272	0.000475321	0.0037283	0.5234	-1.91058	Tb927.1.100	RNA polymerase (pseudogene), putative	1115.34	797.577	967.999	1347.28	1241.18	896.564	705.168	1007.29
Tb927.1.1175	hypothetical protein	286133	0.00138224	0.00275731	1.13155	1.13155	0.618302	0.688729	0.532285	-1.87869	0.0486728	0.268503	2.88096	2.88096	0.666954	0.913665	0.849427	-1.17726	0.717696	0.953271	1.02228	1.02228	0.00280082	0.00745237	0.697672	-1.43334	0.979051	0.991724	1.5882	1.5882	0.749288	0.878445	1.55359	1.55359	Tb927.1.1175	hypothetical protein	132.552	117.142	220.074	76.389	103.053	121.321	118.677	170.104
Tb927.1.120	retrotransposon hot spot protein 4 (RHS4), putative	345278	3.90535e-06	1.58958e-05	1.14881	1.14881	0.00376442	0.0105572	1.251	1.251	0.666226	0.869452	0.771663	-1.2959	0.546379	0.888747	1.48936	1.48936	0.507283	0.884561	1.75339	1.75339	0.165679	0.224989	0.882011	-1.13377	0.130194	0.479674	0.677211	-1.47665	0.028159	0.112487	0.386228	-2.58914	Tb927.1.120	retrotransposon hot spot protein 4 (RHS4), putative	273.43	238.012	190.258	246.556	248.678	166.97	95.2267	107.965
Tb927.1.1790	hypothetical PIN domain-containing protein, conserved	276459	0.021809	0.030956	1.08319	1.08319	0.394865	0.477643	0.767242	-1.30337	0.699988	0.882899	0.985567	-1.01464	0.146774	0.530572	0.558607	-1.79017	0.275853	0.742375	1.53732	1.53732	0.00798664	0.0175078	0.937474	-1.0667	0.283284	0.669741	1.99175	1.99175	0.762209	0.888458	1.2956	1.2956	Tb927.1.1790	hypothetical PIN domain-containing protein, conserved	90.8709	83.8917	109.342	110.943	123.436	220.971	143.738	153.324
Tb927.1.180	retrotransposon hot spot protein 1 (RHS1), putative	1.24349e+06	0.000275958	0.000671393	0.975083	-1.02555	2.03966e-06	1.44213e-05	1.11266	1.11266	0.225029	0.57618	1.13167	1.13167	0.000913611	0.00814141	2.68073	2.68073	0.1779	0.592938	0.914072	-1.09401	0.443494	0.51279	1.46016	1.46016	0.375661	0.73297	0.888429	-1.12558	0.912239	0.957375	0.971947	-1.02886	Tb927.1.180	retrotransposon hot spot protein 1 (RHS1), putative	677.409	694.719	624.379	551.732	1314.03	490.175	536.254	367.258
Tb927.1.190	retrotransposon hot spot protein (RHS, pseudogene), putative	296206	2.12474e-15	6.66639e-14	1.31887	1.31887	0.0398659	0.0752356	0.760189	-1.31546	0.0332241	0.215561	1.54768	1.54768	0.546815	0.888747	1.73026	1.73026	0.901418	0.977224	1.05517	1.05517	0.330085	0.398963	0.932803	-1.07204	0.132974	0.483717	0.340926	-2.93319	0.120885	0.314427	0.323099	-3.09503	Tb927.1.190	retrotransposon hot spot protein (RHS, pseudogene), putative	308.557	233.955	307.759	198.853	117.301	67.7939	64.2491	68.8774
Tb927.1.1930	phosphatidylinositol 3-kinase, putative	444009	0.00911855	0.0141573	0.948705	-1.05407	0.525608	0.603327	0.891779	-1.12135	0.324604	0.670716	0.393747	-2.5397	0.000960596	0.00850975	1.91056	1.91056	0.342442	0.791334	2.2893	2.2893	0.0607726	0.0958362	0.961309	-1.04025	0.849095	0.971262	1.16338	1.16338	0.330837	0.58008	0.508184	-1.96779	Tb927.1.1930	phosphatidylinositol 3-kinase, putative	99.4427	104.819	117.54	298.516	663.515	347.288	151.701	157.806
Tb927.1.2100	Calpain-like protein 1.1	410654	0.00136863	0.00274089	1.48798	1.48798	0.713537	0.76921	0.418835	-2.38758	0.975358	0.992217	1.1678	1.1678	0.0383896	0.219828	1.67394	1.67394	0.144382	0.538216	2.31355	2.31355	0.00120015	0.003644	0.744765	-1.34271	0.521601	0.845567	2.08697	2.08697	0.638407	0.803208	0.902065	-1.10857	Tb927.1.2100	Calpain-like protein 1.1	111.34	74.826	178.653	152.982	534.438	319.27	138	185.293
Tb927.1.2120	Calpain-like protein CALP1.3	394529	2.89839e-07	1.51562e-06	1.57533	1.57533	0.352698	0.436808	0.943556	-1.05982	0.195277	0.5406	0.350812	-2.85053	0.00230562	0.0195071	3.00709	3.00709	0.2813	0.743713	1.75939	1.75939	0.0380965	0.0648358	0.730453	-1.36901	0.375742	0.73297	0.615775	-1.62397	0.0659131	0.200942	0.349994	-2.85719	Tb927.1.2120	Calpain-like protein CALP1.3	171.188	108.668	115.168	328.291	607.894	202.153	114.9	157.299
Tb927.1.2150	Small kinetoplastid calpain-related protein 1-4	1.4358e+06	0.735943	0.757307	0.543189	-1.84098	9.54472e-07	7.40946e-06	0.932896	-1.07193	2.09261e-07	7.32899e-06	1.41166	1.41166	0.839818	0.964924	0.882922	-1.1326	0.927617	0.977224	1.36987	1.36987	0.39361	0.462385	1.14051	1.14051	6.03218e-11	1.00938e-08	0.154153	-6.48704	4.08216e-13	2.04924e-11	0.112531	-8.88642	Tb927.1.2150	Small kinetoplastid calpain-related protein 1-4	930.767	1713.52	1836.78	1301.14	177.093	200.576	146.419	128.381
Tb927.1.2160	Small kinetoplastid calpain-related protein 1-5	425389	0.612108	0.638832	0.569225	-1.75677	5.17712e-12	2.10723e-10	1.16411	1.16411	3.7738e-06	0.000117621	3.25659	3.25659	0.489187	0.870729	4.39043	4.39043	0.917626	0.977224	0.998356	-1.00165	0.412735	0.481098	0.579222	-1.72645	0.12157	0.465749	0.135262	-7.39306	0.105717	0.285836	0.135485	-7.3809	Tb927.1.2160	Small kinetoplastid calpain-related protein 1-5	353.417	620.873	533.344	163.774	97.2585	22.1524	22.1889	38.308
Tb927.1.2190	Raptor N-terminal CASPase like domain containing protein, putative	247611	0.00436975	0.00752958	0.988758	-1.01137	0.793035	0.837525	0.751317	-1.331	0.274834	0.619063	2.17399	2.17399	0.0397924	0.225048	3.54125	3.54125	0.188559	0.60609	0.612404	-1.63291	0.233673	0.299245	1.07803	1.07803	0.844818	0.971262	1.52201	1.52201	0.399548	0.634057	2.48531	2.48531	Tb927.1.2190	Raptor N-terminal CASPase like domain containing protein, putative	84.0752	85.0311	113.176	52.059	280.59	79.2346	129.383	120.017
Tb927.1.220	retrotransposon hot spot protein 1 (RHS1), putative	871417	0.00465816	0.00796276	0.744064	-1.34397	0.00114059	0.0037919	0.983008	-1.01729	0.089143	0.355059	1.38584	1.38584	0.861839	0.969081	1.02735	1.02735	0.453229	0.866196	1.90066	1.90066	0.0257878	0.0467345	0.953401	-1.04888	0.894898	0.974179	1.49393	1.49393	0.646931	0.810366	0.786008	-1.27225	Tb927.1.220	retrotransposon hot spot protein 1 (RHS1), putative	383.835	515.863	524.78	378.672	581.18	565.71	297.639	312.187
Tb927.1.2260	small myristoylated protein 1-2	291526	8.96926e-14	1.87607e-12	1.55549	1.55549	5.99201e-05	0.000289984	1.84509	1.84509	0.5021	0.795037	0.514283	-1.94445	0.964013	0.991669	1.19545	1.19545	0.729964	0.953271	1.0253	1.0253	0.56867	0.628916	1.17881	1.17881	0.20889	0.586918	0.597436	-1.67382	0.269984	0.513364	0.582694	-1.71617	Tb927.1.2260	small myristoylated protein 1-2	309.951	199.262	107.996	209.993	149.978	125.457	122.362	103.801
Tb927.1.2390	beta tubulin	2.01796e+07	0.742625	0.763409	0.88556	-1.12923	0.361505	0.44398	1.01978	1.01978	0.00077126	0.0120501	1.47542	1.47542	0.0030531	0.0248539	0.874734	-1.1432	0.0898212	0.395529	1.00425	1.00425	1.70649e-07	1.72481e-06	1.0188	1.0188	6.59435e-06	0.000388247	0.68543	-1.45894	0.00032743	0.00262292	0.682528	-1.46514	Tb927.1.2390	beta tubulin	13981.5	15788.3	15482.1	10493.3	6291.48	7192.45	7162	7029.82
Tb927.1.240	retrotransposon hot spot protein (RHS, pseudogene), putative	595253	0.000779627	0.00164673	0.69821	-1.43223	0.0424121	0.0788552	0.720303	-1.3883	0.000341612	0.00605256	2.74626	2.74626	0.371242	0.774363	1.70202	1.70202	0.726273	0.953271	1.12981	1.12981	0.83744	0.875197	1.77491	1.77491	0.377155	0.73297	0.859853	-1.16299	0.490957	0.704173	0.761061	-1.31396	Tb927.1.240	retrotransposon hot spot protein (RHS, pseudogene), putative	322.552	461.971	641.356	233.538	341.78	200.808	177.736	100.138
Tb927.1.2400	alpha tubulin	1.07912e+06	0.00544181	0.00912624	0.859066	-1.16406	8.76057e-05	0.000405951	1.00496	1.00496	0.00361396	0.0425205	1.52388	1.52388	0.0238167	0.147658	0.470322	-2.1262	0.294465	0.762116	1.66306	1.66306	0.00874797	0.0189288	0.916364	-1.09127	0.266544	0.654265	0.929961	-1.07531	0.0391161	0.140259	0.559186	-1.78831	Tb927.1.2400	alpha tubulin	752.081	875.464	871.146	571.662	250.034	531.623	319.665	348.841
Tb927.1.2450	histone H3, putative	1.87989e+06	4.53647e-07	2.28492e-06	1.48898	1.48898	0.00229272	0.00698955	0.890545	-1.12291	0.434056	0.763654	0.637993	-1.56742	0.362134	0.765359	1.01643	1.01643	0.384075	0.82216	1.45248	1.45248	0.0116835	0.0243703	1.06345	1.06345	0.043177	0.27773	0.621152	-1.60991	0.00350463	0.0203783	0.427651	-2.33836	Tb927.1.2450	histone H3, putative	1387.67	931.958	1046.5	1640.3	1035.62	1018.88	701.477	659.625
Tb927.1.2670	paralyzed flagella 16	213941	0.00148694	0.00293875	1.88148	1.88148	0.627342	0.698283	0.738103	-1.35482	0.899091	0.967165	1.12517	1.12517	0.175243	0.573955	0.00962024	-103.948	0.145084	0.539498	0.719164	-1.3905	0.0559115	0.0889152	1.00061	1.00061	0.850016	0.971262	1.26274	1.26274	0.334965	0.582437	1.75584	1.75584	Tb927.1.2670	paralyzed flagella 16	128.629	68.3656	92.6233	82.3193	1	103.948	144.539	144.452
Tb927.1.275	expression site-associated gene 4 (ESAG4), pseudogene	221655	7.52535e-09	5.66659e-08	1.37116	1.37116	0.495424	0.572609	0.806285	-1.24026	0.0871056	0.350751	1.87825	1.87825	0.921792	0.97758	0.714169	-1.40023	0.292443	0.760655	0.919369	-1.0877	0.436154	0.505268	1.83734	1.83734	0.969781	0.990217	1.43736	1.43736	0.420813	0.648664	1.56342	1.56342	Tb927.1.275	expression site-associated gene 4 (ESAG4), pseudogene	164.248	119.788	148.567	79.099	81.1967	113.694	123.665	67.3067
Tb927.1.2760	hypothetical protein	323542	9.6382e-10	9.08234e-09	1.64028	1.64028	0.0439185	0.0812373	0.97361	-1.02711	0.687966	0.877715	0.630295	-1.58656	0.716944	0.923127	1.21844	1.21844	0.355601	0.801333	2.13025	2.13025	0.00348406	0.00890831	0.489969	-2.04094	0.310854	0.687204	0.685095	-1.45965	0.0634944	0.195948	0.321604	-3.10942	Tb927.1.2760	hypothetical protein	253.186	154.355	158.539	251.531	209.965	172.323	80.8933	165.099
Tb927.1.2820	pteridine transporter, putative	573879	9.41427e-06	3.46648e-05	1.03855	1.03855	0.0714131	0.120768	0.711332	-1.40581	3.72352e-13	1.75238e-11	3.87956	3.87956	0.524425	0.879496	4.51877	4.51877	0.840041	0.9634	0.700962	-1.42661	0.686465	0.738968	1.04282	1.04282	0.0464101	0.292422	0.0875382	-11.4236	0.0427825	0.1488	0.124883	-8.0075	Tb927.1.2820	pteridine transporter, putative	679.516	654.293	919.814	237.092	93.7855	20.7546	29.6088	28.3929
Tb927.1.2850	pteridine transporter, putative	433254	3.4143e-12	5.47014e-11	0.936362	-1.06796	0.177378	0.250592	0.699526	-1.42954	4.68586e-15	2.71419e-13	10.6248	10.6248	0.381957	0.782616	80.7497	80.7497	0.737947	0.953271	0.0462496	-21.6218	0.751608	0.797689	1.15822	1.15822	0.546379	0.855095	0.0143989	-69.4498	0.693828	0.840631	0.31133	-3.21203	Tb927.1.2850	pteridine transporter, putative	483.325	516.173	737.89	69.4498	80.7497	1	21.6218	18.6681
Tb927.1.2880	pteridine transporter, putative	848610	2.86766e-09	2.37291e-08	1.04291	1.04291	0.0500409	0.0900378	0.676512	-1.47817	1.2544e-21	9.94277e-20	6.41778	6.41778	0.238912	0.662246	9.68125	9.68125	0.707547	0.953271	0.449533	-2.22453	0.869949	0.899206	1.23533	1.23533	0.0365882	0.248388	0.0767704	-13.0259	0.0460347	0.155794	0.170778	-5.85556	Tb927.1.2880	pteridine transporter, putative	1010.38	968.811	1432.07	223.141	165.845	17.1306	38.1075	30.848
Tb927.1.290	leucine-rich repeat protein (LRRP), putative	425699	3.29846e-11	4.24571e-10	1.50419	1.50419	0.0408256	0.076567	0.74371	-1.34461	0.024324	0.173611	1.37781	1.37781	0.525437	0.879496	2.40384	2.40384	0.797031	0.962614	0.779233	-1.28331	0.428581	0.496877	1.36474	1.36474	0.0208277	0.177212	0.24552	-4.073	0.019683	0.0854254	0.315079	-3.17381	Tb927.1.290	leucine-rich repeat protein (LRRP), putative	496.063	329.788	443.436	321.841	189.947	79.0183	101.405	74.3038
Tb927.1.300	retrotransposon hot spot protein (RHS, pseudogene), putative	230620	4.71244e-09	3.69632e-08	1.14309	1.14309	4.85834e-06	3.10028e-05	2.18125	2.18125	0.125404	0.433996	0.532137	-1.87922	0.507118	0.874697	1.60354	1.60354	0.801708	0.962614	1.04423	1.04423	0.0813168	0.122955	0.902982	-1.10744	0.0318584	0.22847	0.483867	-2.06668	0.0310819	0.118885	0.46337	-2.1581	Tb927.1.300	retrotransposon hot spot protein (RHS, pseudogene), putative	220.685	193.059	88.5083	166.326	129.052	80.4798	77.0707	85.3513
Tb927.1.3000	amidohydrolase, putative	280725	0.281304	0.311962	0.629857	-1.58766	0.479018	0.557497	1.08716	1.08716	0.68932	0.877715	0.44894	-2.22747	0.631547	0.90995	1.68135	1.68135	0.832197	0.963006	0.869218	-1.15046	0.000338346	0.00127706	0.839984	-1.1905	0.646627	0.907456	1.15178	1.15178	0.500288	0.708486	1.32507	1.32507	Tb927.1.3000	amidohydrolase, putative	37.6539	59.7816	54.9886	122.485	237.199	141.076	162.302	193.221
Tb927.1.3110	soluble N-ethylmaleimide sensitive factor (NSF) attachment protein, putative	392739	0.126607	0.149428	0.629786	-1.58784	0.0147059	0.0326654	1.13913	1.13913	0.662178	0.868676	1.24431	1.24431	0.913194	0.97758	0.899036	-1.1123	0.172267	0.582999	0.881408	-1.13455	0.000315003	0.00119797	0.902139	-1.10848	0.95491	0.985735	1.78473	1.78473	0.246133	0.488374	2.02486	2.02486	Tb927.1.3110	soluble N-ethylmaleimide sensitive factor (NSF) attachment protein, putative	100.217	159.128	139.693	112.266	180.135	200.364	227.323	251.982
Tb927.1.3180	40S ribosomal protein S11, putative	5.63379e+06	0.00452926	0.00776886	1.05499	1.05499	0.000112907	0.000501586	0.884925	-1.13004	0.0411867	0.244355	0.968016	-1.03304	1.7675e-11	5.02238e-10	0.330064	-3.02972	1.3685e-18	1.95413e-16	0.617832	-1.61856	0.00214501	0.00597114	1.20273	1.20273	0.154245	0.51256	1.47486	1.47486	6.07967e-18	6.10398e-16	2.38716	2.38716	Tb927.1.3180	40S ribosomal protein S11, putative	1684.27	1596.48	1804.09	1863.7	907.247	2748.7	4448.94	3699.05
Tb927.1.3200	Suppressor of G2 allele of SKP1, putative	352329	1.18148e-10	1.31801e-09	2.45322	2.45322	0.258089	0.34065	1.04582	1.04582	0.175547	0.512573	3.55462	3.55462	0.321649	0.745885	2.02091	2.02091	0.942324	0.982897	0.994031	-1.00601	0.00690399	0.015585	0.865296	-1.15567	0.103965	0.436842	5.72108	5.72108	0.0651385	0.200201	5.75544	5.75544	Tb927.1.3200	Suppressor of G2 allele of SKP1, putative	274.199	111.771	106.875	30.0664	347.621	172.012	173.045	199.984
Tb927.1.350	retrotransposon hot spot protein (RHS, pseudogene), putative	490949	8.11154e-10	7.88128e-09	1.13941	1.13941	2.90313e-05	0.000153407	1.47309	1.47309	0.291068	0.633519	0.627247	-1.59427	0.199499	0.607313	2.16286	2.16286	0.759635	0.962614	0.993217	-1.00683	0.0163731	0.0319577	0.975963	-1.02463	0.0141218	0.1381	0.454513	-2.20016	0.0142714	0.0657269	0.457617	-2.18523	Tb927.1.350	retrotransposon hot spot protein (RHS, pseudogene), putative	387.493	340.081	230.863	368.057	361.818	167.287	168.429	172.577
Tb927.1.3550	hypothetical protein	281505	0.000227918	0.000565478	1.12924	1.12924	0.243269	0.326819	0.80625	-1.24031	0.47416	0.779153	1.10957	1.10957	0.696506	0.919849	0.800526	-1.24918	0.45891	0.866247	1.83981	1.83981	0.00384732	0.00965678	0.649975	-1.53852	0.770576	0.938906	1.00643	1.00643	0.359708	0.602582	0.547027	-1.82806	Tb927.1.3550	hypothetical protein	162.937	144.289	178.962	161.29	129.947	162.327	88.2302	135.744
Tb927.1.3560	Centrosomal protein of 164 kDa, putative	558123	4.05053e-07	2.06085e-06	1.27981	1.27981	0.00852263	0.0209935	1.29406	1.29406	0.28558	0.628776	0.569998	-1.75439	0.18851	0.596422	0.886878	-1.12755	0.499718	0.877966	1.35834	1.35834	1.45452e-07	1.48008e-06	0.634001	-1.57728	0.667293	0.915068	0.997242	-1.00277	0.31014	0.560374	0.734162	-1.3621	Tb927.1.3560	Centrosomal protein of 164 kDa, putative	296.684	231.819	179.141	314.284	277.963	313.417	230.735	363.935
Tb927.1.380	Protein of unknown function (DUF1181), putative	357681	2.53646e-06	1.0852e-05	1.11504	1.11504	2.37237e-06	1.63363e-05	1.51527	1.51527	0.418335	0.757742	1.15239	1.15239	0.843828	0.964924	0.998563	-1.00144	0.410734	0.841586	1.81177	1.81177	0.588818	0.645386	1.88768	1.88768	0.511115	0.837416	1.53297	1.53297	0.951826	0.971172	0.846121	-1.18186	Tb927.1.380	Protein of unknown function (DUF1181), putative	304.023	272.657	179.94	156.145	239.023	239.367	132.118	69.9893
Tb927.1.3820	ATP synthase subunit, putative	578884	0.00886509	0.0138494	0.720467	-1.38799	0.0336605	0.0658348	1.25222	1.25222	0.596903	0.835442	0.851177	-1.17484	0.034149	0.20011	0.318235	-3.14234	0.536628	0.892011	1.07528	1.07528	5.43979e-05	0.000263419	0.756622	-1.32166	0.340755	0.705593	1.55106	1.55106	0.12277	0.316181	1.44247	1.44247	Tb927.1.3820	ATP synthase subunit, putative	169.888	235.803	188.308	221.232	109.2	343.144	319.121	421.771
Tb927.1.3830	glucose-6-phosphate isomerase, glycosomal	239770	0.00208798	0.00393555	0.749252	-1.33466	0.00348762	0.0099101	1.19984	1.19984	0.570823	0.825802	0.979574	-1.02085	0.999806	1	1.10262	1.10262	0.690817	0.945811	1.64942	1.64942	0.726715	0.776193	1.24852	1.24852	0.226866	0.606856	0.619722	-1.61363	0.0995103	0.274977	0.375721	-2.66155	Tb927.1.3830	glucose-6-phosphate isomerase, glycosomal	154.822	206.636	172.219	175.81	120.134	108.953	66.0555	52.9069
Tb927.1.3850	Sec61beta family, putative	750613	7.7183e-06	2.89148e-05	0.946362	-1.05668	3.84794e-06	2.51957e-05	1.17105	1.17105	0.518325	0.800527	0.73618	-1.35836	0.886389	0.975729	1.1387	1.1387	0.5639	0.906089	0.989222	-1.0109	4.77595e-05	0.000237379	0.800614	-1.24904	0.086759	0.40959	0.624351	-1.60166	0.156208	0.372144	0.631154	-1.5844	Tb927.1.3850	Sec61beta family, putative	400.81	423.527	361.664	491.271	349.269	306.725	310.067	387.287
Tb927.1.3950	alanine aminotransferase	358936	1.0567e-05	3.82547e-05	0.979768	-1.02065	0.00168378	0.00532726	0.953795	-1.04844	0.131962	0.448023	0.660861	-1.51318	0.975072	0.997221	1.13276	1.13276	0.818232	0.962614	1.43555	1.43555	0.584782	0.643303	1.08116	1.08116	0.000111178	0.00424158	0.234097	-4.27174	9.50539e-06	0.00010449	0.163071	-6.13228	Tb927.1.3950	alanine aminotransferase	286.287	292.199	306.354	463.568	122.927	108.52	75.5948	69.9202
Tb927.1.400	hypothetical protein, conserved	1.2121e+06	3.28059e-06	1.35512e-05	1.27914	1.27914	0.550277	0.625446	0.753667	-1.32685	0.685317	0.877715	0.830484	-1.20412	0.000325256	0.00306147	2.27329	2.27329	0.982191	0.999025	1.17513	1.17513	0.891327	0.916185	1.74237	1.74237	0.229782	0.607451	0.843916	-1.18495	0.193125	0.416684	0.718146	-1.39248	Tb927.1.400	hypothetical protein, conserved	593.221	463.767	615.348	740.952	1421.49	625.301	532.111	305.395
Tb927.1.4230	hypothetical protein, conserved	381414	0.000192715	0.000487779	1.11074	1.11074	0.189241	0.265113	0.805315	-1.24175	0.00279674	0.0345237	4.56375	4.56375	0.187864	0.595627	2.12843	2.12843	0.758656	0.962614	1.0817	1.0817	0.000804488	0.00261676	0.643885	-1.55307	0.586435	0.872699	2.29798	2.29798	0.398283	0.633516	2.12441	2.12441	Tb927.1.4230	hypothetical protein, conserved	237.535	213.853	265.552	58.1873	284.6	133.713	123.614	191.981
Tb927.1.430	retrotransposon hot spot protein (RHS, pseudogene), putative	717976	2.33988e-05	7.59452e-05	0.960825	-1.04077	0.00173998	0.00546115	0.916568	-1.09103	0.153916	0.480908	1.20696	1.20696	0.00494196	0.038043	2.42836	2.42836	0.857179	0.970616	1.13187	1.13187	0.554994	0.615479	1.26023	1.26023	0.142185	0.49774	0.661579	-1.51154	0.142162	0.350976	0.5845	-1.71086	Tb927.1.430	retrotransposon hot spot protein (RHS, pseudogene), putative	432.327	449.954	490.912	406.734	653.439	269.086	237.736	188.645
Tb927.1.4300	chaperone protein DnaJ, putative	263014	0.105612	0.126432	0.59127	-1.69128	0.0415322	0.0774174	1.06733	1.06733	0.411705	0.754291	1.29259	1.29259	0.139979	0.518099	2.63151	2.63151	0.302379	0.766637	2.38124	2.38124	0.0791399	0.119784	0.776768	-1.28739	0.887507	0.974179	1.1904	1.1904	0.324745	0.578612	0.499907	-2.00037	Tb927.1.4300	chaperone protein DnaJ, putative	93.3818	157.934	147.972	114.477	358.604	136.273	57.2278	73.6743
Tb927.1.4310	Flagellum attachment zone protein 2	308109	0.00321049	0.00574228	1.02972	1.02972	0.280646	0.364042	1.12495	1.12495	0.644839	0.85713	0.514314	-1.94434	0.336275	0.74917	1.58621	1.58621	0.838565	0.9634	1.16984	1.16984	0.175588	0.236104	1.26797	1.26797	0.840309	0.97028	1.18542	1.18542	0.95411	0.972843	1.01332	1.01332	Tb927.1.4310	Flagellum attachment zone protein 2	97.4721	94.6592	84.1453	163.607	307.634	193.943	165.786	130.75
Tb927.1.4340	hypothetical protein, conserved	333214	0.0368503	0.0491991	1.21279	1.21279	0.64571	0.713455	0.516417	-1.93642	0.0503268	0.271594	0.371344	-2.69292	0.487643	0.870729	1.78316	1.78316	0.134519	0.516801	0.562345	-1.77827	0.000204037	0.000837274	0.809693	-1.23504	0.00368403	0.0584016	0.282338	-3.54185	0.0467081	0.157718	0.502073	-1.99174	Tb927.1.4340	hypothetical protein, conserved	82.2216	67.7953	131.28	353.527	177.985	99.8142	177.496	219.215
Tb927.1.4370	Putative integral membrane protein conserved region (DUF2404), putative	282071	0.0136597	0.0202674	1.52948	1.52948	0.636282	0.705108	0.67033	-1.4918	0.282889	0.626548	0.402898	-2.48202	0.238886	0.662246	1.77059	1.77059	0.968545	0.995814	1.44543	1.44543	0.00688302	0.0155643	0.85806	-1.16542	0.734898	0.93658	0.999353	-1.00065	0.686414	0.83304	0.691389	-1.44636	Tb927.1.4370	Putative integral membrane protein conserved region (DUF2404), putative	75.2007	49.1675	73.3482	182.052	322.131	181.934	125.868	146.69
Tb927.1.4380	Putative integral membrane protein conserved region (DUF2404), putative	278109	0.175366	0.200349	0.657554	-1.52079	0.219078	0.299938	1.22634	1.22634	0.534135	0.806442	0.51719	-1.93353	0.0585138	0.293239	3.90658	3.90658	0.0127538	0.0946166	0.346611	-2.88508	0.00131486	0.00393674	0.808808	-1.23639	0.44927	0.80071	0.524394	-1.90696	0.240917	0.479922	1.51292	1.51292	Tb927.1.4380	Putative integral membrane protein conserved region (DUF2404), putative	47.3161	71.9577	58.6766	113.453	232.417	59.4939	171.644	212.219
Tb927.1.4540	cyclin-like F-box protein 1A	874056	5.51599e-09	4.23831e-08	1.26685	1.26685	0.00263374	0.00783876	0.778448	-1.28461	0.0619041	0.297852	1.54514	1.54514	0.33093	0.748189	1.58325	1.58325	0.385278	0.82216	1.77603	1.77603	0.586934	0.644661	1.26983	1.26983	0.546784	0.855095	0.899566	-1.11165	0.173833	0.394251	0.506505	-1.97431	Tb927.1.4540	cyclin-like F-box protein 1A	708.876	559.558	718.813	465.209	662.567	418.487	235.631	185.561
Tb927.1.4650	cyclin-like F-box protein 2	1.24292e+06	0.00389114	0.00679979	1.07685	1.07685	0.439965	0.521311	0.830022	-1.20479	0.0294434	0.199737	0.354515	-2.82076	0.0150379	0.100208	2.03657	2.03657	0.427925	0.854521	1.29655	1.29655	0.93962	0.95355	1.47737	1.47737	0.252608	0.640692	1.43567	1.43567	0.535575	0.73124	1.1073	1.1073	Tb927.1.4650	cyclin-like F-box protein 2	196.239	182.234	219.553	619.306	1810.75	889.117	685.756	464.173
Tb927.1.4690	Protein arginine N-methyltransferase 1 catalytic subunit	238048	0.00226334	0.00422379	1.16261	1.16261	0.00420792	0.0115852	2.46991	2.46991	0.0749832	0.330189	0.251869	-3.97032	0.576976	0.893232	0.628238	-1.59175	0.720647	0.953271	1.30952	1.30952	0.0111136	0.0232783	0.81709	-1.22386	0.13104	0.480162	0.757448	-1.32022	0.170209	0.390753	0.578414	-1.72886	Tb927.1.4690	Protein arginine N-methyltransferase 1 catalytic subunit	138.377	119.022	48.1888	191.325	91.0435	144.919	110.665	135.438
Tb927.1.470	Protein of unknown function (DUF1181), putative	257066	0.00546411	0.00915345	0.875372	-1.14237	2.37559e-06	1.63363e-05	1.68456	1.68456	0.943459	0.981178	0.804779	-1.24258	0.327804	0.748189	2.04117	2.04117	0.838806	0.9634	1.35112	1.35112	0.710762	0.759693	1.65729	1.65729	0.166809	0.533398	0.520072	-1.92281	0.175301	0.394251	0.384919	-2.59795	Tb927.1.470	Protein of unknown function (DUF1181), putative	215.623	246.322	146.224	181.694	192.878	94.4942	69.9376	42.2
Tb927.1.4700	hypothetical protein, conserved	245724	0.0251762	0.0352081	0.785645	-1.27284	0.129776	0.196622	0.906108	-1.10362	0.798609	0.922224	0.643095	-1.55498	0.633526	0.90995	0.780438	-1.28133	0.733224	0.953271	1.26016	1.26016	0.208661	0.27278	1.09407	1.09407	0.290526	0.671398	0.664988	-1.50379	0.374968	0.611811	0.527701	-1.89501	Tb927.1.4700	hypothetical protein, conserved	94.6278	120.446	132.927	206.698	107.273	137.452	109.075	99.6963
Tb927.1.480	leucine-rich repeat protein (LRRP), putative	327779	2.00337e-22	2.43045e-20	1.89731	1.89731	0.0255626	0.0518832	0.971657	-1.02917	0.592261	0.832038	1.035	1.035	0.0467227	0.253109	4.4573	4.4573	0.915289	0.977224	1.12794	1.12794	0.0440974	0.072739	0.590388	-1.6938	0.0140223	0.138023	0.260958	-3.83204	0.00896728	0.0447176	0.231359	-4.3223	Tb927.1.480	leucine-rich repeat protein (LRRP), putative	448.248	236.255	243.146	234.924	273.256	61.3054	54.3518	92.0612
Tb927.1.4830	phospholipase A1	337354	0.0105213	0.0161519	1.07561	1.07561	0.609719	0.680756	0.778152	-1.2851	0.956861	0.987576	0.884042	-1.13117	0.126978	0.487985	0.131891	-7.58204	0.0632946	0.309486	0.653953	-1.52916	0.00364881	0.00926662	1.0625	1.0625	0.936357	0.984057	1.60104	1.60104	0.113821	0.300727	2.44824	2.44824	Tb927.1.4830	phospholipase A1	81.0781	75.3789	96.8691	109.575	23.1381	175.434	268.267	252.486
Tb927.1.490	hypothetical protein	194185	1.13697e-07	6.46824e-07	1.25071	1.25071	0.000468636	0.00175128	1.29694	1.29694	0.125745	0.433996	0.636973	-1.56993	0.160925	0.557057	131.996	131.996	0.571884	0.909458	0.0327834	-30.5032	0.0102676	0.0216872	0.402643	-2.48359	0.00043701	0.0121877	0.00502579	-198.974	0.000649884	0.00494306	0.153303	-6.52304	Tb927.1.490	hypothetical protein	205.586	164.375	126.741	198.974	131.996	1	30.5032	75.7574
Tb927.1.580	phosphate-repressible phosphate permease, putative	2.98531e+06	0.133831	0.156848	0.81776	-1.22285	0.0380139	0.0720513	0.760692	-1.31459	6.61708e-15	3.69086e-13	1.81537	1.81537	0.171923	0.572493	0.691341	-1.44646	0.0885335	0.393308	0.991875	-1.00819	0.0873748	0.130932	1.17186	1.17186	3.88825e-05	0.00158262	0.399049	-2.50596	0.00160522	0.0107443	0.402318	-2.4856	Tb927.1.580	phosphate-repressible phosphate permease, putative	2136.53	2612.66	3434.59	1891.94	521.948	754.979	761.163	649.536
Tb927.1.60	RNA polymerase (pseudogene), putative	1.82139e+06	5.29924e-08	3.19226e-07	1.09631	1.09631	2.8463e-07	2.53641e-06	1.26936	1.26936	0.506493	0.797293	0.721979	-1.38508	0.642347	0.90995	1.02667	1.02667	0.532655	0.891765	1.04164	1.04164	1.39069e-08	1.99465e-07	0.753187	-1.32769	0.000762126	0.0182184	0.572592	-1.74644	0.00138616	0.00936125	0.549703	-1.81916	Tb927.1.60	RNA polymerase (pseudogene), putative	1254.45	1144.25	901.437	1248.56	733.983	714.918	686.339	911.246
Tb927.1.720	phosphoglycerate kinase	207890	0.000382955	0.000887277	0.922289	-1.08426	0.0346328	0.0672993	0.87115	-1.14791	0.261311	0.609459	0.668053	-1.49689	0.387127	0.785	4.50365	4.50365	0.479177	0.871611	0.342215	-2.92214	0.0454348	0.0746181	0.806036	-1.24064	0.000731554	0.018061	0.0783327	-12.7661	0.0016731	0.0110541	0.228899	-4.36874	Tb927.1.720	phosphoglycerate kinase	135.418	146.828	168.545	252.293	89.0046	19.7628	57.7496	71.6463
Tb927.1.840	transmembrane protein, putative	649142	3.28432e-06	1.35512e-05	1.20153	1.20153	0.0434868	0.0805549	0.956168	-1.04584	0.673974	0.872035	1.06083	1.06083	0.0114476	0.0801861	0.221398	-4.51675	0.439168	0.858945	1.03264	1.03264	0.000988723	0.00313477	0.949261	-1.05345	0.434645	0.7831	1.70484	1.70484	0.138835	0.344158	1.65096	1.65096	Tb927.1.840	transmembrane protein, putative	290.42	241.709	252.789	238.294	89.944	406.255	393.415	414.443
Tb927.1.860	transmembrane protein, putative	302290	1.05565e-09	9.81368e-09	1.43438	1.43438	0.0300826	0.0595328	0.93691	-1.06734	0.155839	0.48208	1.53037	1.53037	0.248573	0.666104	0.63351	-1.57851	0.0547586	0.287339	3.69286	3.69286	0.00219082	0.00606502	0.507944	-1.96872	0.314137	0.687204	2.03579	2.03579	0.660491	0.816025	0.551278	-1.81397	Tb927.1.860	transmembrane protein, putative	245.997	171.501	183.049	119.611	154.262	243.504	65.939	129.816
Tb927.10.10000	hypothetical protein, conserved	411182	1.03187e-21	9.7125e-20	1.4799	1.4799	0.00174061	0.00546115	0.894592	-1.11783	1.84504e-06	5.91197e-05	5.00842	5.00842	0.637538	0.90995	0.509257	-1.96365	0.510337	0.884561	3.70712	3.70712	0.0144565	0.0289814	0.212066	-4.71551	0.570784	0.867749	0.864393	-1.15688	0.249294	0.490768	0.233171	-4.28869	Tb927.10.10000	hypothetical protein, conserved	653.099	441.313	493.312	98.4965	43.358	85.1397	22.9666	108.299
Tb927.10.10140	paraflagellar rod component, putative	319943	0.16306	0.187887	0.928515	-1.07699	0.402443	0.485252	0.759933	-1.31591	0.369413	0.721576	1.48146	1.48146	0.78902	0.945648	1.09685	1.09685	0.334709	0.791334	0.98423	-1.01602	0.000126947	0.000550956	0.718431	-1.39192	0.85794	0.97137	1.59839	1.59839	0.330869	0.58008	1.624	1.624	Tb927.10.10140	paraflagellar rod component, putative	101.032	108.81	143.183	96.6498	169.446	154.485	156.96	218.476
Tb927.10.10190	Leucine-rich repeat domain containing protein	319601	0.034727	0.0466954	1.15556	1.15556	0.306654	0.390865	0.866551	-1.154	0.761736	0.906141	1.26421	1.26421	0.0127575	0.0885382	0.173306	-5.77016	0.963305	0.994156	1.34535	1.34535	0.0136767	0.02761	0.890868	-1.1225	0.0931405	0.418967	3.32427	3.32427	0.0706686	0.211834	2.47094	2.47094	Tb927.10.10190	Leucine-rich repeat domain containing protein	100.911	87.3263	100.775	79.7134	45.924	264.989	196.967	221.096
Tb927.10.10230	procyclin-associated gene 5 (PAG5) protein	377378	4.80057e-05	0.000143446	2.0864	2.0864	0.5697	0.644604	1.7208	1.7208	0.292683	0.633621	0.285556	-3.50195	0.150033	0.537975	0.540812	-1.84907	0.63744	0.928547	1.09603	1.09603	7.52095e-05	0.000350667	0.789823	-1.26611	0.369107	0.730651	1.87427	1.87427	0.543309	0.737138	1.71005	1.71005	Tb927.10.10230	procyclin-associated gene 5 (PAG5) protein	142.767	68.4277	39.765	139.255	141.153	261.002	238.133	301.502
Tb927.10.10240	procyclin-associated gene 1 (PAG1) protein	509759	0.055862	0.0716594	1.30345	1.30345	0.0864504	0.140751	2.06595	2.06595	0.0693269	0.31609	0.259117	-3.85926	0.717233	0.923127	1.21048	1.21048	0.181847	0.597951	0.758293	-1.31875	3.84833e-05	0.000199848	0.73414	-1.36214	0.386957	0.744785	0.706783	-1.41486	0.901905	0.953171	0.932071	-1.07288	Tb927.10.10240	procyclin-associated gene 1 (PAG1) protein	212.258	162.843	78.8223	304.196	260.253	215.001	283.532	386.21
[truncated: 1,283 more rows]
