# Supplementary material for: Single-cell RNA sequencing of Trypanosoma brucei from tsetse salivary glands unveils metacyclogenesis and identifies potential transmission blocking antigens
Source: Proc Natl Acad Sci U S A. 2020 Jan 21;117(5):2613–21. doi: 10.1073/pnas.1914423117 (PMC7007551; doi:10.1073/pnas.1914423117)
Supplement: Supplementary File [file pnas.1914423117.sd02.xlsx]

## Sheet: GO enriched in Epim vs. Metas
ID	Name	Bgd count	Result count	Result gene list	Pct of bgd	Fold enrichment	Odds ratio	P-value
GO:0006811	ion transport	145	21	Tb927.1.580,Tb927.10.12840,Tb927.10.180,Tb927.11.6680,Tb927.2.2520,Tb927.3.1380,Tb927.4.4000,Tb927.4.4730,Tb927.6.4990,Tb927.6.5050,Tb927.7.1470,Tb927.7.3520,Tb927.7.5940,Tb927.7.7420,Tb927.7.7430,Tb927.8.2770,Tb927.8.7610,Tb927.8.7620,Tb927.8.7680,Tb927.8.7740,Tb927.8.8300,	14.5	4.01	4.8	4.52895e-08
GO:0017144	drug metabolic process	85	15	Tb927.1.3830,Tb927.1.720,Tb927.10.14000,Tb927.10.180,Tb927.10.2560,Tb927.11.1450,Tb927.11.7040,Tb927.3.1380,Tb927.6.2740,Tb927.6.4990,Tb927.7.7420,Tb927.7.7430,Tb927.8.3380,Tb927.8.6580,Tb927.9.9840,	17.6	4.89	5.98	2.95555e-07
GO:0044281	small molecule metabolic process	364	33	Tb927.1.3830,Tb927.1.3950,Tb927.1.720,Tb927.10.13560,Tb927.10.14000,Tb927.10.1500,Tb927.10.180,Tb927.10.2560,Tb927.11.10510,Tb927.11.13990,Tb927.11.1450,Tb927.11.16130,Tb927.11.4700,Tb927.11.7040,Tb927.11.8970,Tb927.2.4610,Tb927.3.1380,Tb927.3.2960,Tb927.3.860,Tb927.4.3870,Tb927.6.2740,Tb927.6.4430,Tb927.6.4990,Tb927.7.4180,Tb927.7.4390,Tb927.7.4970,Tb927.7.7420,Tb927.7.7430,Tb927.8.3380,Tb927.8.…	9.1	2.51	2.88	8.08383e-07
GO:0006820	anion transport	63	12	Tb927.1.580,Tb927.10.12840,Tb927.11.6680,Tb927.4.4000,Tb927.4.4730,Tb927.7.3520,Tb927.7.5940,Tb927.8.7610,Tb927.8.7620,Tb927.8.7680,Tb927.8.7740,Tb927.8.8300,	19	5.27	6.51	2.00423e-06
GO:0046942	carboxylic acid transport	53	11	Tb927.10.12840,Tb927.11.6680,Tb927.4.4000,Tb927.4.4730,Tb927.7.3520,Tb927.7.5940,Tb927.8.7610,Tb927.8.7620,Tb927.8.7680,Tb927.8.7740,Tb927.8.8300,	20.8	5.75	7.23	2.2163e-06
GO:0015849	organic acid transport	53	11	Tb927.10.12840,Tb927.11.6680,Tb927.4.4000,Tb927.4.4730,Tb927.7.3520,Tb927.7.5940,Tb927.8.7610,Tb927.8.7620,Tb927.8.7680,Tb927.8.7740,Tb927.8.8300,	20.8	5.75	7.23	2.2163e-06
GO:0015711	organic anion transport	57	11	Tb927.10.12840,Tb927.11.6680,Tb927.4.4000,Tb927.4.4730,Tb927.7.3520,Tb927.7.5940,Tb927.8.7610,Tb927.8.7620,Tb927.8.7680,Tb927.8.7740,Tb927.8.8300,	19.3	5.34	6.6	4.7168e-06
GO:0019438	aromatic compound biosynthetic process	258	25	Tb11.v5.0349,Tb927.1.3830,Tb927.1.720,Tb927.10.15150,Tb927.10.180,Tb927.10.4840,Tb927.11.13990,Tb927.11.16130,Tb927.11.3580,Tb927.11.3705,Tb927.11.7040,Tb927.11.7930,Tb927.2.420,Tb927.2.460,Tb927.2.490,Tb927.2.540,Tb927.3.1250,Tb927.3.1380,Tb927.3.2960,Tb927.4.230,Tb927.4.3870,Tb927.6.2740,Tb927.6.4990,Tb927.7.7420,Tb927.7.7430,	9.7	2.68	3.04	5.92399e-06
GO:0006099	tricarboxylic acid cycle	9	5	Tb927.10.14000,Tb927.10.2560,Tb927.11.1450,Tb927.8.3380,Tb927.8.6580,	55.6	15.38	33.94	6.64037e-06
GO:0006101	citrate metabolic process	9	5	Tb927.10.14000,Tb927.10.2560,Tb927.11.1450,Tb927.8.3380,Tb927.8.6580,	55.6	15.38	33.94	6.64037e-06
GO:0034220	ion transmembrane transport	39	9	Tb927.10.180,Tb927.3.1380,Tb927.6.4990,Tb927.6.5050,Tb927.7.1470,Tb927.7.3520,Tb927.7.7420,Tb927.7.7430,Tb927.8.2770,	23.1	6.39	8.24	7.52187e-06
GO:0018130	heterocycle biosynthetic process	267	25	Tb11.v5.0349,Tb927.1.3830,Tb927.1.720,Tb927.10.15150,Tb927.10.180,Tb927.10.4840,Tb927.11.13990,Tb927.11.16130,Tb927.11.3580,Tb927.11.3705,Tb927.11.7040,Tb927.11.7930,Tb927.2.420,Tb927.2.460,Tb927.2.490,Tb927.2.540,Tb927.3.1250,Tb927.3.1380,Tb927.3.2960,Tb927.4.230,Tb927.4.3870,Tb927.6.2740,Tb927.6.4990,Tb927.7.7420,Tb927.7.7430,	9.4	2.59	2.93	1.08462e-05
GO:0015985	energy coupled proton transport, down electrochemical gradient	10	5	Tb927.10.180,Tb927.3.1380,Tb927.6.4990,Tb927.7.7420,Tb927.7.7430,	50	13.84	27.15	1.2889e-05
GO:0015986	ATP synthesis coupled proton transport	10	5	Tb927.10.180,Tb927.3.1380,Tb927.6.4990,Tb927.7.7420,Tb927.7.7430,	50	13.84	27.15	1.2889e-05
GO:0072350	tricarboxylic acid metabolic process	10	5	Tb927.10.14000,Tb927.10.2560,Tb927.11.1450,Tb927.8.3380,Tb927.8.6580,	50	13.84	27.15	1.2889e-05
GO:1901135	carbohydrate derivative metabolic process	175	19	Tb927.1.3830,Tb927.1.720,Tb927.10.13560,Tb927.10.180,Tb927.11.13990,Tb927.11.16130,Tb927.11.8970,Tb927.11.9990,Tb927.3.1380,Tb927.3.2960,Tb927.4.5240,Tb927.6.4990,Tb927.7.300,Tb927.7.7420,Tb927.7.7430,Tb927.8.4430,Tb927.8.7150,Tb927.9.12550,Tb927.9.12610,	10.9	3.01	3.41	1.64794e-05
GO:1901362	organic cyclic compound biosynthetic process	280	25	Tb11.v5.0349,Tb927.1.3830,Tb927.1.720,Tb927.10.15150,Tb927.10.180,Tb927.10.4840,Tb927.11.13990,Tb927.11.16130,Tb927.11.3580,Tb927.11.3705,Tb927.11.7040,Tb927.11.7930,Tb927.2.420,Tb927.2.460,Tb927.2.490,Tb927.2.540,Tb927.3.1250,Tb927.3.1380,Tb927.3.2960,Tb927.4.230,Tb927.4.3870,Tb927.6.2740,Tb927.6.4990,Tb927.7.7420,Tb927.7.7430,	8.9	2.47	2.77	2.4599e-05
GO:0098662	inorganic cation transmembrane transport	35	8	Tb927.10.180,Tb927.3.1380,Tb927.6.4990,Tb927.6.5050,Tb927.7.1470,Tb927.7.7420,Tb927.7.7430,Tb927.8.2770,	22.9	6.33	8.11	2.6387e-05
GO:0098660	inorganic ion transmembrane transport	35	8	Tb927.10.180,Tb927.3.1380,Tb927.6.4990,Tb927.6.5050,Tb927.7.1470,Tb927.7.7420,Tb927.7.7430,Tb927.8.2770,	22.9	6.33	8.11	2.6387e-05
GO:0006351	transcription, DNA-templated	68	11	Tb11.v5.0349,Tb927.10.15150,Tb927.10.4840,Tb927.11.3705,Tb927.11.7930,Tb927.2.420,Tb927.2.460,Tb927.2.490,Tb927.2.540,Tb927.3.1250,Tb927.4.230,	16.2	4.48	5.32	2.75195e-05
GO:0097659	nucleic acid-templated transcription	68	11	Tb11.v5.0349,Tb927.10.15150,Tb927.10.4840,Tb927.11.3705,Tb927.11.7930,Tb927.2.420,Tb927.2.460,Tb927.2.490,Tb927.2.540,Tb927.3.1250,Tb927.4.230,	16.2	4.48	5.32	2.75195e-05
GO:0098655	cation transmembrane transport	36	8	Tb927.10.180,Tb927.3.1380,Tb927.6.4990,Tb927.6.5050,Tb927.7.1470,Tb927.7.7420,Tb927.7.7430,Tb927.8.2770,	22.2	6.15	7.82	3.28759e-05
GO:0019752	carboxylic acid metabolic process	138	16	Tb927.1.3830,Tb927.1.3950,Tb927.1.720,Tb927.10.14000,Tb927.10.1500,Tb927.10.2560,Tb927.11.1450,Tb927.2.4610,Tb927.3.860,Tb927.6.4430,Tb927.7.4180,Tb927.7.4390,Tb927.7.4970,Tb927.8.3380,Tb927.8.6580,Tb927.9.9840,	11.6	3.21	3.65	3.45396e-05
GO:0016999	antibiotic metabolic process	12	5	Tb927.10.14000,Tb927.10.2560,Tb927.11.1450,Tb927.8.3380,Tb927.8.6580,	41.7	11.53	19.39	3.81568e-05
GO:0009206	purine ribonucleoside triphosphate biosynthetic process	37	8	Tb927.1.3830,Tb927.1.720,Tb927.10.180,Tb927.11.16130,Tb927.3.1380,Tb927.6.4990,Tb927.7.7420,Tb927.7.7430,	21.6	5.99	7.55	4.0647e-05
GO:0009145	purine nucleoside triphosphate biosynthetic process	37	8	Tb927.1.3830,Tb927.1.720,Tb927.10.180,Tb927.11.16130,Tb927.3.1380,Tb927.6.4990,Tb927.7.7420,Tb927.7.7430,	21.6	5.99	7.55	4.0647e-05
GO:0043436	oxoacid metabolic process	141	16	Tb927.1.3830,Tb927.1.3950,Tb927.1.720,Tb927.10.14000,Tb927.10.1500,Tb927.10.2560,Tb927.11.1450,Tb927.2.4610,Tb927.3.860,Tb927.6.4430,Tb927.7.4180,Tb927.7.4390,Tb927.7.4970,Tb927.8.3380,Tb927.8.6580,Tb927.9.9840,	11.3	3.14	3.56	4.50853e-05
GO:0019889	pteridine metabolic process	3	3	Tb927.1.2820,Tb927.1.2850,Tb927.1.2880,	100	27.68	inf	4.66514e-05
GO:0006082	organic acid metabolic process	142	16	Tb927.1.3830,Tb927.1.3950,Tb927.1.720,Tb927.10.14000,Tb927.10.1500,Tb927.10.2560,Tb927.11.1450,Tb927.2.4610,Tb927.3.860,Tb927.6.4430,Tb927.7.4180,Tb927.7.4390,Tb927.7.4970,Tb927.8.3380,Tb927.8.6580,Tb927.9.9840,	11.3	3.12	3.53	4.91835e-05
GO:0015877	biopterin transport	7	4	Tb927.1.2820,Tb927.1.2850,Tb927.1.2880,Tb927.8.3620,	57.1	15.82	36.08	5.35292e-05
GO:0051182	coenzyme transport	7	4	Tb927.1.2820,Tb927.1.2850,Tb927.1.2880,Tb927.8.3620,	57.1	15.82	36.08	5.35292e-05
GO:0042558	pteridine-containing compound metabolic process	7	4	Tb927.1.2820,Tb927.1.2850,Tb927.1.2880,Tb927.11.7040,	57.1	15.82	36.08	5.35292e-05
GO:0032774	RNA biosynthetic process	73	11	Tb11.v5.0349,Tb927.10.15150,Tb927.10.4840,Tb927.11.3705,Tb927.11.7930,Tb927.2.420,Tb927.2.460,Tb927.2.490,Tb927.2.540,Tb927.3.1250,Tb927.4.230,	15.1	4.17	4.89	5.44076e-05
GO:1902600	proton transmembrane transport	29	7	Tb927.10.180,Tb927.3.1380,Tb927.6.4990,Tb927.6.5050,Tb927.7.1470,Tb927.7.7420,Tb927.7.7430,	24.1	6.68	8.68	5.86437e-05
GO:0071702	organic substance transport	210	20	Tb11.v5.0636,Tb927.1.2820,Tb927.1.2850,Tb927.1.2880,Tb927.10.11030,Tb927.10.12840,Tb927.10.6510,Tb927.11.6680,Tb927.3.960,Tb927.4.4000,Tb927.4.4730,Tb927.6.220,Tb927.7.3520,Tb927.7.5940,Tb927.8.3620,Tb927.8.7610,Tb927.8.7620,Tb927.8.7680,Tb927.8.7740,Tb927.8.8300,	9.5	2.64	2.95	6.66431e-05
GO:0009142	nucleoside triphosphate biosynthetic process	40	8	Tb927.1.3830,Tb927.1.720,Tb927.10.180,Tb927.11.16130,Tb927.3.1380,Tb927.6.4990,Tb927.7.7420,Tb927.7.7430,	20	5.54	6.84	7.36845e-05
GO:0009201	ribonucleoside triphosphate biosynthetic process	40	8	Tb927.1.3830,Tb927.1.720,Tb927.10.180,Tb927.11.16130,Tb927.3.1380,Tb927.6.4990,Tb927.7.7420,Tb927.7.7430,	20	5.54	6.84	7.36845e-05
GO:0006810	transport	471	34	Tb11.v5.0636,Tb11.v5.0707,Tb927.1.2820,Tb927.1.2850,Tb927.1.2880,Tb927.1.580,Tb927.10.11030,Tb927.10.12840,Tb927.10.14090,Tb927.10.180,Tb927.10.6510,Tb927.11.3080,Tb927.11.6680,Tb927.2.2520,Tb927.2.3190,Tb927.3.1380,Tb927.3.960,Tb927.4.4000,Tb927.4.4730,Tb927.6.220,Tb927.6.4990,Tb927.6.5050,Tb927.7.1470,Tb927.7.3520,Tb927.7.5940,Tb927.7.7420,Tb927.7.7430,Tb927.8.2770,Tb927.8.3620,Tb927.8.7610,Tb9…	7.2	2	2.22	7.62087e-05
GO:0051234	establishment of localization	473	34	Tb11.v5.0636,Tb11.v5.0707,Tb927.1.2820,Tb927.1.2850,Tb927.1.2880,Tb927.1.580,Tb927.10.11030,Tb927.10.12840,Tb927.10.14090,Tb927.10.180,Tb927.10.6510,Tb927.11.3080,Tb927.11.6680,Tb927.2.2520,Tb927.2.3190,Tb927.3.1380,Tb927.3.960,Tb927.4.4000,Tb927.4.4730,Tb927.6.220,Tb927.6.4990,Tb927.6.5050,Tb927.7.1470,Tb927.7.3520,Tb927.7.5940,Tb927.7.7420,Tb927.7.7430,Tb927.8.2770,Tb927.8.3620,Tb927.8.7610,Tb9…	7.2	1.99	2.21	8.2893e-05
GO:0034654	nucleobase-containing compound biosynthetic process	251	22	Tb11.v5.0349,Tb927.1.3830,Tb927.1.720,Tb927.10.15150,Tb927.10.180,Tb927.10.4840,Tb927.11.13990,Tb927.11.16130,Tb927.11.3705,Tb927.11.7930,Tb927.2.420,Tb927.2.460,Tb927.2.490,Tb927.2.540,Tb927.3.1250,Tb927.3.1380,Tb927.3.2960,Tb927.4.230,Tb927.4.3870,Tb927.6.4990,Tb927.7.7420,Tb927.7.7430,	8.8	2.43	2.7	0.000100838
GO:0051181	cofactor transport	8	4	Tb927.1.2820,Tb927.1.2850,Tb927.1.2880,Tb927.8.3620,	50	13.84	27.05	0.000104017
GO:0006865	amino acid transport	43	8	Tb927.11.6680,Tb927.4.4000,Tb927.4.4730,Tb927.8.7610,Tb927.8.7620,Tb927.8.7680,Tb927.8.7740,Tb927.8.8300,	18.6	5.15	6.25	0.000126455
GO:0009060	aerobic respiration	15	5	Tb927.10.14000,Tb927.10.2560,Tb927.11.1450,Tb927.8.3380,Tb927.8.6580,	33.3	9.23	13.57	0.000132289
GO:0015672	monovalent inorganic cation transport	34	7	Tb927.10.180,Tb927.3.1380,Tb927.6.4990,Tb927.6.5050,Tb927.7.1470,Tb927.7.7420,Tb927.7.7430,	20.6	5.7	7.07	0.000173101
GO:0009152	purine ribonucleotide biosynthetic process	45	8	Tb927.1.3830,Tb927.1.720,Tb927.10.180,Tb927.11.16130,Tb927.3.1380,Tb927.6.4990,Tb927.7.7420,Tb927.7.7430,	17.8	4.92	5.91	0.00017655
GO:0006754	ATP biosynthetic process	35	7	Tb927.1.3830,Tb927.1.720,Tb927.10.180,Tb927.3.1380,Tb927.6.4990,Tb927.7.7420,Tb927.7.7430,	20	5.54	6.82	0.00020978
GO:1901137	carbohydrate derivative biosynthetic process	131	14	Tb927.1.3830,Tb927.1.720,Tb927.10.180,Tb927.11.13990,Tb927.11.16130,Tb927.11.9990,Tb927.3.1380,Tb927.3.2960,Tb927.4.5240,Tb927.6.4990,Tb927.7.300,Tb927.7.7420,Tb927.7.7430,Tb927.8.7150,	10.7	2.96	3.31	0.000255728
GO:0019693	ribose phosphate metabolic process	73	10	Tb927.1.3830,Tb927.1.720,Tb927.10.13560,Tb927.10.180,Tb927.11.16130,Tb927.11.8970,Tb927.3.1380,Tb927.6.4990,Tb927.7.7420,Tb927.7.7430,	13.7	3.79	4.35	0.000267174
GO:0006091	generation of precursor metabolites and energy	60	9	Tb927.1.3830,Tb927.1.720,Tb927.10.14000,Tb927.10.2350,Tb927.10.2560,Tb927.11.1450,Tb927.8.3380,Tb927.8.590,Tb927.8.6580,	15	4.15	4.83	0.000269735
GO:0009127	purine nucleoside monophosphate biosynthetic process	37	7	Tb927.1.3830,Tb927.1.720,Tb927.10.180,Tb927.3.1380,Tb927.6.4990,Tb927.7.7420,Tb927.7.7430,	18.9	5.24	6.36	0.000301909
GO:0009168	purine ribonucleoside monophosphate biosynthetic process	37	7	Tb927.1.3830,Tb927.1.720,Tb927.10.180,Tb927.3.1380,Tb927.6.4990,Tb927.7.7420,Tb927.7.7430,	18.9	5.24	6.36	0.000301909
GO:0009150	purine ribonucleotide metabolic process	61	9	Tb927.1.3830,Tb927.1.720,Tb927.10.13560,Tb927.10.180,Tb927.11.16130,Tb927.3.1380,Tb927.6.4990,Tb927.7.7420,Tb927.7.7430,	14.8	4.08	4.74	0.000306584
GO:0009144	purine nucleoside triphosphate metabolic process	49	8	Tb927.1.3830,Tb927.1.720,Tb927.10.180,Tb927.11.16130,Tb927.3.1380,Tb927.6.4990,Tb927.7.7420,Tb927.7.7430,	16.3	4.52	5.33	0.000325894
GO:0006164	purine nucleotide biosynthetic process	49	8	Tb927.1.3830,Tb927.1.720,Tb927.10.180,Tb927.11.16130,Tb927.3.1380,Tb927.6.4990,Tb927.7.7420,Tb927.7.7430,	16.3	4.52	5.33	0.000325894
GO:0009205	purine ribonucleoside triphosphate metabolic process	49	8	Tb927.1.3830,Tb927.1.720,Tb927.10.180,Tb927.11.16130,Tb927.3.1380,Tb927.6.4990,Tb927.7.7420,Tb927.7.7430,	16.3	4.52	5.33	0.000325894
GO:0072522	purine-containing compound biosynthetic process	62	9	Tb927.1.3830,Tb927.1.720,Tb927.10.180,Tb927.11.16130,Tb927.3.1380,Tb927.3.2960,Tb927.6.4990,Tb927.7.7420,Tb927.7.7430,	14.5	4.02	4.65	0.0003475
GO:0009156	ribonucleoside monophosphate biosynthetic process	38	7	Tb927.1.3830,Tb927.1.720,Tb927.10.180,Tb927.3.1380,Tb927.6.4990,Tb927.7.7420,Tb927.7.7430,	18.4	5.1	6.15	0.000358816
GO:0009260	ribonucleotide biosynthetic process	50	8	Tb927.1.3830,Tb927.1.720,Tb927.10.180,Tb927.11.16130,Tb927.3.1380,Tb927.6.4990,Tb927.7.7420,Tb927.7.7430,	16	4.43	5.2	0.000376021
GO:0046390	ribose phosphate biosynthetic process	50	8	Tb927.1.3830,Tb927.1.720,Tb927.10.180,Tb927.11.16130,Tb927.3.1380,Tb927.6.4990,Tb927.7.7420,Tb927.7.7430,	16	4.43	5.2	0.000376021
GO:0009058	biosynthetic process	795	47	Tb11.v5.0349,Tb927.1.3830,Tb927.1.3950,Tb927.1.720,Tb927.10.13560,Tb927.10.1500,Tb927.10.15150,Tb927.10.180,Tb927.10.2100,Tb927.10.2750,Tb927.10.4560,Tb927.10.4840,Tb927.11.10510,Tb927.11.13190,Tb927.11.13990,Tb927.11.16130,Tb927.11.3580,Tb927.11.3705,Tb927.11.7040,Tb927.11.7930,Tb927.11.9990,Tb927.2.420,Tb927.2.460,Tb927.2.4610,Tb927.2.490,Tb927.2.540,Tb927.2.6090,Tb927.3.1250,Tb927.3.1380,Tb927…	5.9	1.64	1.81	0.000420459
GO:0009124	nucleoside monophosphate biosynthetic process	39	7	Tb927.1.3830,Tb927.1.720,Tb927.10.180,Tb927.3.1380,Tb927.6.4990,Tb927.7.7420,Tb927.7.7430,	17.9	4.97	5.96	0.000424001
GO:0044283	small molecule biosynthetic process	108	12	Tb927.1.3830,Tb927.1.720,Tb927.11.16130,Tb927.11.7040,Tb927.2.4610,Tb927.3.2960,Tb927.3.860,Tb927.6.2740,Tb927.6.4430,Tb927.7.4180,Tb927.7.4390,Tb927.7.4970,	11.1	3.08	3.44	0.000491531
GO:0009199	ribonucleoside triphosphate metabolic process	52	8	Tb927.1.3830,Tb927.1.720,Tb927.10.180,Tb927.11.16130,Tb927.3.1380,Tb927.6.4990,Tb927.7.7420,Tb927.7.7430,	15.4	4.26	4.96	0.000495122
GO:1901605	alpha-amino acid metabolic process	29	6	Tb927.1.3950,Tb927.11.1450,Tb927.6.4430,Tb927.7.4390,Tb927.7.4970,Tb927.9.9840,	20.7	5.73	7.09	0.000495758
GO:0071705	nitrogen compound transport	191	17	Tb11.v5.0636,Tb927.1.2820,Tb927.1.2850,Tb927.1.2880,Tb927.10.11030,Tb927.10.6510,Tb927.11.6680,Tb927.3.960,Tb927.4.4000,Tb927.4.4730,Tb927.6.220,Tb927.8.3620,Tb927.8.7610,Tb927.8.7620,Tb927.8.7680,Tb927.8.7740,Tb927.8.8300,	8.9	2.46	2.71	0.000522069
GO:0009259	ribonucleotide metabolic process	66	9	Tb927.1.3830,Tb927.1.720,Tb927.10.13560,Tb927.10.180,Tb927.11.16130,Tb927.3.1380,Tb927.6.4990,Tb927.7.7420,Tb927.7.7430,	13.6	3.77	4.32	0.000558876
GO:0006163	purine nucleotide metabolic process	66	9	Tb927.1.3830,Tb927.1.720,Tb927.10.13560,Tb927.10.180,Tb927.11.16130,Tb927.3.1380,Tb927.6.4990,Tb927.7.7420,Tb927.7.7430,	13.6	3.77	4.32	0.000558876
GO:0009141	nucleoside triphosphate metabolic process	53	8	Tb927.1.3830,Tb927.1.720,Tb927.10.180,Tb927.11.16130,Tb927.3.1380,Tb927.6.4990,Tb927.7.7420,Tb927.7.7430,	15.1	4.18	4.85	0.000565207
GO:0008152	metabolic process	2159	103	Tb11.0370,Tb11.v5.0196,Tb11.v5.0349,Tb11.v5.0626,Tb927.1.2820,Tb927.1.2850,Tb927.1.2880,Tb927.1.3830,Tb927.1.3950,Tb927.1.720,Tb927.10.12000,Tb927.10.13480,Tb927.10.13560,Tb927.10.14000,Tb927.10.14360,Tb927.10.1500,Tb927.10.15150,Tb927.10.170,Tb927.10.180,Tb927.10.2100,Tb927.10.230,Tb927.10.2350,Tb927.10.2560,Tb927.10.2750,Tb927.10.280,Tb927.10.3030,Tb927.10.4560,Tb927.10.4840,Tb927.10.7910,Tb927…	4.8	1.32	1.53	0.000583063
GO:0044249	cellular biosynthetic process	765	45	Tb11.v5.0349,Tb927.1.3830,Tb927.1.720,Tb927.10.13560,Tb927.10.1500,Tb927.10.15150,Tb927.10.180,Tb927.10.2100,Tb927.10.4560,Tb927.10.4840,Tb927.11.10510,Tb927.11.13190,Tb927.11.13990,Tb927.11.16130,Tb927.11.3580,Tb927.11.3705,Tb927.11.7040,Tb927.11.7930,Tb927.11.9990,Tb927.2.420,Tb927.2.460,Tb927.2.4610,Tb927.2.490,Tb927.2.540,Tb927.2.6090,Tb927.3.1250,Tb927.3.1380,Tb927.3.2960,Tb927.3.860,Tb927.4…	5.9	1.63	1.8	0.000631418
GO:0051179	localization	527	34	Tb11.v5.0636,Tb11.v5.0707,Tb927.1.2820,Tb927.1.2850,Tb927.1.2880,Tb927.1.580,Tb927.10.11030,Tb927.10.12840,Tb927.10.14090,Tb927.10.180,Tb927.10.6510,Tb927.11.3080,Tb927.11.6680,Tb927.2.2520,Tb927.2.3190,Tb927.3.1380,Tb927.3.960,Tb927.4.4000,Tb927.4.4730,Tb927.6.220,Tb927.6.4990,Tb927.6.5050,Tb927.7.1470,Tb927.7.3520,Tb927.7.5940,Tb927.7.7420,Tb927.7.7430,Tb927.8.2770,Tb927.8.3620,Tb927.8.7610,Tb9…	6.5	1.79	1.96	0.000636123
GO:0072521	purine-containing compound metabolic process	82	10	Tb927.1.3830,Tb927.1.720,Tb927.10.13560,Tb927.10.180,Tb927.11.16130,Tb927.3.1380,Tb927.3.2960,Tb927.6.4990,Tb927.7.7420,Tb927.7.7430,	12.2	3.38	3.81	0.000691144
GO:0015980	energy derivation by oxidation of organic compounds	21	5	Tb927.10.14000,Tb927.10.2560,Tb927.11.1450,Tb927.8.3380,Tb927.8.6580,	23.8	6.59	8.47	0.000749969
GO:0045333	cellular respiration	21	5	Tb927.10.14000,Tb927.10.2560,Tb927.11.1450,Tb927.8.3380,Tb927.8.6580,	23.8	6.59	8.47	0.000749969
GO:0008150	biological process	3807	163	Tb11.0370,Tb11.v5.0196,Tb11.v5.0349,Tb11.v5.0494,Tb11.v5.0626,Tb11.v5.0636,Tb11.v5.0707,Tb927.1.2390,Tb927.1.2400,Tb927.1.2820,Tb927.1.2850,Tb927.1.2880,Tb927.1.3830,Tb927.1.3950,Tb927.1.580,Tb927.1.720,Tb927.10.10580,Tb927.10.10590,Tb927.10.11030,Tb927.10.11220,Tb927.10.12000,Tb927.10.12840,Tb927.10.13100,Tb927.10.13410,Tb927.10.13480,Tb927.10.13560,Tb927.10.14000,Tb927.10.14090,Tb927.10.14360,T…	4.3	1.19	1.46	0.00118278
GO:0009088	threonine biosynthetic process	2	2	Tb927.6.4430,Tb927.7.4390,	100	27.68	inf	0.00130039
GO:0046034	ATP metabolic process	47	7	Tb927.1.3830,Tb927.1.720,Tb927.10.180,Tb927.3.1380,Tb927.6.4990,Tb927.7.7420,Tb927.7.7430,	14.9	4.12	4.76	0.00135478
GO:0044237	cellular metabolic process	1811	87	Tb11.v5.0196,Tb11.v5.0349,Tb11.v5.0626,Tb927.1.2820,Tb927.1.2850,Tb927.1.2880,Tb927.1.3830,Tb927.1.3950,Tb927.1.720,Tb927.10.12000,Tb927.10.13480,Tb927.10.13560,Tb927.10.14000,Tb927.10.14360,Tb927.10.1500,Tb927.10.15150,Tb927.10.170,Tb927.10.180,Tb927.10.2100,Tb927.10.230,Tb927.10.2350,Tb927.10.2560,Tb927.10.2750,Tb927.10.3030,Tb927.10.4560,Tb927.10.4840,Tb927.10.7910,Tb927.11.10510,Tb927.11.1319…	4.8	1.33	1.5	0.00159919
GO:0055085	transmembrane transport	175	15	Tb927.10.11030,Tb927.10.14090,Tb927.10.180,Tb927.10.6510,Tb927.11.6680,Tb927.3.1380,Tb927.6.220,Tb927.6.4990,Tb927.6.5050,Tb927.7.1470,Tb927.7.3520,Tb927.7.5940,Tb927.7.7420,Tb927.7.7430,Tb927.8.2770,	8.6	2.37	2.59	0.00161332
GO:0046394	carboxylic acid biosynthetic process	62	8	Tb927.1.3830,Tb927.1.720,Tb927.2.4610,Tb927.3.860,Tb927.6.4430,Tb927.7.4180,Tb927.7.4390,Tb927.7.4970,	12.9	3.57	4.04	0.00162863
GO:0016053	organic acid biosynthetic process	62	8	Tb927.1.3830,Tb927.1.720,Tb927.2.4610,Tb927.3.860,Tb927.6.4430,Tb927.7.4180,Tb927.7.4390,Tb927.7.4970,	12.9	3.57	4.04	0.00162863
GO:1901576	organic substance biosynthetic process	778	44	Tb11.v5.0349,Tb927.1.3830,Tb927.1.720,Tb927.10.13560,Tb927.10.1500,Tb927.10.15150,Tb927.10.180,Tb927.10.2100,Tb927.10.4560,Tb927.10.4840,Tb927.11.13190,Tb927.11.13990,Tb927.11.16130,Tb927.11.3580,Tb927.11.3705,Tb927.11.7040,Tb927.11.7930,Tb927.11.9990,Tb927.2.420,Tb927.2.460,Tb927.2.4610,Tb927.2.490,Tb927.2.540,Tb927.2.6090,Tb927.3.1250,Tb927.3.1380,Tb927.3.2960,Tb927.3.860,Tb927.4.1070,Tb927.4.2…	5.7	1.57	1.71	0.00162895
GO:0009126	purine nucleoside monophosphate metabolic process	49	7	Tb927.1.3830,Tb927.1.720,Tb927.10.180,Tb927.3.1380,Tb927.6.4990,Tb927.7.7420,Tb927.7.7430,	14.3	3.95	4.54	0.00174007
GO:0009167	purine ribonucleoside monophosphate metabolic process	49	7	Tb927.1.3830,Tb927.1.720,Tb927.10.180,Tb927.3.1380,Tb927.6.4990,Tb927.7.7420,Tb927.7.7430,	14.3	3.95	4.54	0.00174007
GO:0005975	carbohydrate metabolic process	78	9	Tb927.1.3830,Tb927.1.720,Tb927.10.2560,Tb927.11.4700,Tb927.11.8970,Tb927.11.9990,Tb927.2.5800,Tb927.9.12550,Tb927.9.12610,	11.5	3.19	3.56	0.00188779
GO:0009161	ribonucleoside monophosphate metabolic process	50	7	Tb927.1.3830,Tb927.1.720,Tb927.10.180,Tb927.3.1380,Tb927.6.4990,Tb927.7.7420,Tb927.7.7430,	14	3.88	4.43	0.00196213
GO:0009123	nucleoside monophosphate metabolic process	51	7	Tb927.1.3830,Tb927.1.720,Tb927.10.180,Tb927.3.1380,Tb927.6.4990,Tb927.7.7420,Tb927.7.7430,	13.7	3.8	4.33	0.00220552
GO:0006520	cellular amino acid metabolic process	66	8	Tb927.1.3950,Tb927.10.1500,Tb927.11.1450,Tb927.2.4610,Tb927.6.4430,Tb927.7.4390,Tb927.7.4970,Tb927.9.9840,	12.1	3.36	3.76	0.00244311
GO:1901360	organic cyclic compound metabolic process	867	47	Tb11.v5.0349,Tb927.1.2820,Tb927.1.2850,Tb927.1.2880,Tb927.1.3830,Tb927.1.3950,Tb927.1.720,Tb927.10.12000,Tb927.10.13560,Tb927.10.14360,Tb927.10.1500,Tb927.10.15150,Tb927.10.170,Tb927.10.180,Tb927.10.4840,Tb927.10.7910,Tb927.11.13990,Tb927.11.14000,Tb927.11.14020,Tb927.11.1450,Tb927.11.16130,Tb927.11.1690,Tb927.11.3580,Tb927.11.3705,Tb927.11.7040,Tb927.11.7930,Tb927.11.8970,Tb927.2.420,Tb927.2.460…	5.4	1.5	1.64	0.00266181
GO:0044271	cellular nitrogen compound biosynthetic process	555	33	Tb11.v5.0349,Tb927.1.3830,Tb927.1.720,Tb927.10.1500,Tb927.10.15150,Tb927.10.180,Tb927.10.2100,Tb927.10.4560,Tb927.10.4840,Tb927.11.13190,Tb927.11.13990,Tb927.11.16130,Tb927.11.3580,Tb927.11.3705,Tb927.11.7040,Tb927.11.7930,Tb927.2.420,Tb927.2.460,Tb927.2.490,Tb927.2.540,Tb927.2.6090,Tb927.3.1250,Tb927.3.1380,Tb927.3.2960,Tb927.4.1070,Tb927.4.230,Tb927.4.3870,Tb927.6.2740,Tb927.6.4990,Tb927.7.7420…	5.9	1.65	1.78	0.002967
GO:0009987	cellular process	2475	111	Tb11.v5.0196,Tb11.v5.0349,Tb11.v5.0626,Tb11.v5.0636,Tb927.1.2390,Tb927.1.2400,Tb927.1.2820,Tb927.1.2850,Tb927.1.2880,Tb927.1.3830,Tb927.1.3950,Tb927.1.720,Tb927.10.10580,Tb927.10.10590,Tb927.10.11030,Tb927.10.11220,Tb927.10.12000,Tb927.10.13480,Tb927.10.13560,Tb927.10.14000,Tb927.10.14360,Tb927.10.1500,Tb927.10.15150,Tb927.10.170,Tb927.10.180,Tb927.10.2100,Tb927.10.230,Tb927.10.2350,Tb927.10.2560…	4.5	1.24	1.42	0.00335512
GO:0046483	heterocycle metabolic process	854	46	Tb11.v5.0349,Tb927.1.2820,Tb927.1.2850,Tb927.1.2880,Tb927.1.3830,Tb927.1.3950,Tb927.1.720,Tb927.10.12000,Tb927.10.13560,Tb927.10.14360,Tb927.10.1500,Tb927.10.15150,Tb927.10.170,Tb927.10.180,Tb927.10.4840,Tb927.10.7910,Tb927.11.13990,Tb927.11.14000,Tb927.11.14020,Tb927.11.1450,Tb927.11.16130,Tb927.11.3580,Tb927.11.3705,Tb927.11.7040,Tb927.11.7930,Tb927.11.8970,Tb927.2.420,Tb927.2.460,Tb927.2.490,T…	5.4	1.49	1.62	0.00335956
GO:0008652	cellular amino acid biosynthetic process	18	4	Tb927.2.4610,Tb927.6.4430,Tb927.7.4390,Tb927.7.4970,	22.2	6.15	7.72	0.00341504
GO:0006566	threonine metabolic process	3	2	Tb927.6.4430,Tb927.7.4390,	66.7	18.46	53.74	0.00380786
GO:0044282	small molecule catabolic process	19	4	Tb927.1.3950,Tb927.11.1450,Tb927.11.4700,Tb927.9.9840,	21.1	5.83	7.2	0.00420445
GO:0009066	aspartate family amino acid metabolic process	10	3	Tb927.11.1450,Tb927.6.4430,Tb927.7.4390,	30	8.3	11.55	0.00463298
GO:0006725	cellular aromatic compound metabolic process	848	45	Tb11.v5.0349,Tb927.1.2820,Tb927.1.2850,Tb927.1.2880,Tb927.1.3830,Tb927.1.720,Tb927.10.12000,Tb927.10.13560,Tb927.10.14360,Tb927.10.1500,Tb927.10.15150,Tb927.10.170,Tb927.10.180,Tb927.10.4840,Tb927.10.7910,Tb927.11.13990,Tb927.11.14000,Tb927.11.14020,Tb927.11.1450,Tb927.11.16130,Tb927.11.3580,Tb927.11.3705,Tb927.11.7040,Tb927.11.7930,Tb927.11.8970,Tb927.2.420,Tb927.2.460,Tb927.2.490,Tb927.2.540,Tb…	5.3	1.47	1.59	0.00493203
GO:0006732	coenzyme metabolic process	76	8	Tb927.1.3830,Tb927.1.720,Tb927.10.13560,Tb927.11.10510,Tb927.11.3580,Tb927.11.7040,Tb927.11.8970,Tb927.6.2740,	10.5	2.91	3.2	0.00588359
GO:1901606	alpha-amino acid catabolic process	11	3	Tb927.1.3950,Tb927.11.1450,Tb927.9.9840,	27.3	7.55	10.1	0.00620165
GO:0051186	cofactor metabolic process	95	9	Tb927.1.3830,Tb927.1.720,Tb927.10.13560,Tb927.11.10510,Tb927.11.3580,Tb927.11.7040,Tb927.11.8970,Tb927.6.2740,Tb927.9.11720,	9.5	2.62	2.85	0.00714617
GO:0006334	nucleosome assembly	22	4	Tb927.10.10580,Tb927.10.10590,Tb927.11.1870,Tb927.11.1880,	18.2	5.03	6	0.00728765
GO:0031497	chromatin assembly	22	4	Tb927.10.10580,Tb927.10.10590,Tb927.11.1870,Tb927.11.1880,	18.2	5.03	6	0.00728765
GO:0006839	mitochondrial transport	22	4	Tb927.10.11030,Tb927.10.6510,Tb927.2.2520,Tb927.7.3520,	18.2	5.03	6	0.00728765
GO:0071704	organic substance metabolic process	1935	88	Tb11.0370,Tb11.v5.0196,Tb11.v5.0349,Tb11.v5.0626,Tb927.1.2820,Tb927.1.2850,Tb927.1.2880,Tb927.1.3830,Tb927.1.3950,Tb927.1.720,Tb927.10.12000,Tb927.10.13480,Tb927.10.13560,Tb927.10.14000,Tb927.10.14360,Tb927.10.1500,Tb927.10.15150,Tb927.10.170,Tb927.10.180,Tb927.10.2100,Tb927.10.230,Tb927.10.2560,Tb927.10.2750,Tb927.10.3030,Tb927.10.4560,Tb927.10.4840,Tb927.10.7910,Tb927.11.10510,Tb927.11.13190,Tb…	4.5	1.26	1.4	0.00764947
GO:0009063	cellular amino acid catabolic process	12	3	Tb927.1.3950,Tb927.11.1450,Tb927.9.9840,	25	6.92	8.98	0.0080503
GO:0065004	protein-DNA complex assembly	23	4	Tb927.10.10580,Tb927.10.10590,Tb927.11.1870,Tb927.11.1880,	17.4	4.81	5.68	0.00857583
GO:0034728	nucleosome organization	23	4	Tb927.10.10580,Tb927.10.10590,Tb927.11.1870,Tb927.11.1880,	17.4	4.81	5.68	0.00857583
GO:0019637	organophosphate metabolic process	273	18	Tb927.1.3830,Tb927.1.720,Tb927.10.13560,Tb927.10.180,Tb927.11.16130,Tb927.11.3580,Tb927.11.8970,Tb927.3.1380,Tb927.4.3870,Tb927.4.5240,Tb927.6.2740,Tb927.6.4990,Tb927.7.300,Tb927.7.7420,Tb927.7.7430,Tb927.8.7150,Tb927.9.12550,Tb927.9.12610,	6.6	1.83	1.94	0.00982622
GO:0006812	cation transport	83	8	Tb927.10.180,Tb927.3.1380,Tb927.6.4990,Tb927.6.5050,Tb927.7.1470,Tb927.7.7420,Tb927.7.7430,Tb927.8.2770,	9.6	2.67	2.9	0.00991666
GO:0071824	protein-DNA complex subunit organization	24	4	Tb927.10.10580,Tb927.10.10590,Tb927.11.1870,Tb927.11.1880,	16.7	4.61	5.4	0.0100043
GO:0046395	carboxylic acid catabolic process	13	3	Tb927.1.3950,Tb927.11.1450,Tb927.9.9840,	23.1	6.39	8.08	0.0101893
GO:0016054	organic acid catabolic process	13	3	Tb927.1.3950,Tb927.11.1450,Tb927.9.9840,	23.1	6.39	8.08	0.0101893
GO:0055086	nucleobase-containing small molecule metabolic process	214	15	Tb927.1.3830,Tb927.1.720,Tb927.10.13560,Tb927.10.180,Tb927.11.13990,Tb927.11.16130,Tb927.11.8970,Tb927.3.1380,Tb927.3.2960,Tb927.4.3870,Tb927.6.4990,Tb927.7.7420,Tb927.7.7430,Tb927.8.4430,Tb927.9.8450,	7	1.94	2.07	0.0105379
GO:0006333	chromatin assembly or disassembly	25	4	Tb927.10.10580,Tb927.10.10590,Tb927.11.1870,Tb927.11.1880,	16	4.43	5.14	0.0115786
GO:0070827	chromatin maintenance	5	2	Tb927.11.1870,Tb927.11.1880,	40	11.07	17.91	0.0120956
GO:0043954	cellular component maintenance	5	2	Tb927.11.1870,Tb927.11.1880,	40	11.07	17.91	0.0120956
GO:1901566	organonitrogen compound biosynthetic process	475	27	Tb927.1.3830,Tb927.1.720,Tb927.10.1500,Tb927.10.180,Tb927.10.2100,Tb927.10.4560,Tb927.11.13190,Tb927.11.16130,Tb927.11.3580,Tb927.11.7040,Tb927.2.4610,Tb927.2.6090,Tb927.3.1380,Tb927.3.2960,Tb927.4.1070,Tb927.4.5240,Tb927.6.2740,Tb927.6.4430,Tb927.6.4990,Tb927.7.300,Tb927.7.4390,Tb927.7.4970,Tb927.7.7420,Tb927.7.7430,Tb927.8.6750,Tb927.8.7150,Tb927.9.4680,	5.7	1.57	1.67	0.0124357
GO:0090407	organophosphate biosynthetic process	219	15	Tb927.1.3830,Tb927.1.720,Tb927.10.13560,Tb927.10.180,Tb927.11.16130,Tb927.11.3580,Tb927.3.1380,Tb927.4.3870,Tb927.4.5240,Tb927.6.2740,Tb927.6.4990,Tb927.7.300,Tb927.7.7420,Tb927.7.7430,Tb927.8.7150,	6.8	1.9	2.02	0.0128417
GO:0055114	oxidation-reduction process	203	14	Tb927.10.14000,Tb927.10.2560,Tb927.10.280,Tb927.11.1450,Tb927.11.15020,Tb927.11.4700,Tb927.3.680,Tb927.4.1950,Tb927.7.1130,Tb927.7.2710,Tb927.8.1990,Tb927.8.3380,Tb927.8.6580,Tb927.9.5860,	6.9	1.91	2.03	0.0150942
GO:0006979	response to oxidative stress	15	3	Tb927.10.12840,Tb927.7.1130,Tb927.7.210,	20	5.54	6.73	0.0153685
GO:1901607	alpha-amino acid biosynthetic process	17	3	Tb927.6.4430,Tb927.7.4390,Tb927.7.4970,	17.6	4.89	5.77	0.0217802
GO:0006323	DNA packaging	30	4	Tb927.10.10580,Tb927.10.10590,Tb927.11.1870,Tb927.11.1880,	13.3	3.69	4.15	0.021796
GO:0009108	coenzyme biosynthetic process	62	6	Tb927.1.3830,Tb927.1.720,Tb927.11.10510,Tb927.11.3580,Tb927.11.7040,Tb927.6.2740,	9.7	2.68	2.9	0.023819
GO:0009067	aspartate family amino acid biosynthetic process	7	2	Tb927.6.4430,Tb927.7.4390,	28.6	7.91	10.74	0.0242127
GO:1990542	mitochondrial transmembrane transport	19	3	Tb927.10.11030,Tb927.10.6510,Tb927.7.3520,	15.8	4.37	5.05	0.0294373
GO:0051188	cofactor biosynthetic process	66	6	Tb927.1.3830,Tb927.1.720,Tb927.11.10510,Tb927.11.3580,Tb927.11.7040,Tb927.6.2740,	9.1	2.52	2.7	0.0312744
GO:0044238	primary metabolic process	1870	81	Tb11.0370,Tb11.v5.0196,Tb11.v5.0349,Tb11.v5.0626,Tb927.1.3830,Tb927.1.3950,Tb927.1.720,Tb927.10.12000,Tb927.10.13480,Tb927.10.13560,Tb927.10.14000,Tb927.10.14360,Tb927.10.1500,Tb927.10.15150,Tb927.10.170,Tb927.10.180,Tb927.10.2100,Tb927.10.230,Tb927.10.2560,Tb927.10.2750,Tb927.10.3030,Tb927.10.4560,Tb927.10.4840,Tb927.10.7910,Tb927.11.13190,Tb927.11.13990,Tb927.11.14000,Tb927.11.14020,Tb927.11.14…	4.3	1.2	1.29	0.0346128
GO:0046372	D-arabinose metabolic process	1	1	Tb927.11.4700,	100	27.68	inf	0.0361229
GO:0009664	plant-type cell wall organization	1	1	Tb927.10.11220,	100	27.68	inf	0.0361229
GO:0080156	mitochondrial mRNA modification	1	1	Tb927.10.7910,	100	27.68	inf	0.0361229
GO:0009443	pyridoxal 5'-phosphate salvage	1	1	Tb927.6.2740,	100	27.68	inf	0.0361229
GO:0009229	thiamine diphosphate biosynthetic process	1	1	Tb927.11.3580,	100	27.68	inf	0.0361229
GO:0009082	branched-chain amino acid biosynthetic process	1	1	Tb927.2.4610,	100	27.68	inf	0.0361229
GO:0009080	pyruvate family amino acid catabolic process	1	1	Tb927.1.3950,	100	27.68	inf	0.0361229
GO:0009052	pentose-phosphate shunt, non-oxidative branch	1	1	Tb927.11.8970,	100	27.68	inf	0.0361229
GO:0051052	regulation of DNA metabolic process	1	1	Tb927.9.5190,	100	27.68	inf	0.0361229
GO:0007571	age-dependent general metabolic decline	1	1	Tb927.7.210,	100	27.68	inf	0.0361229
GO:0006835	dicarboxylic acid transport	1	1	Tb927.10.12840,	100	27.68	inf	0.0361229
GO:0006524	alanine catabolic process	1	1	Tb927.1.3950,	100	27.68	inf	0.0361229
GO:0006522	alanine metabolic process	1	1	Tb927.1.3950,	100	27.68	inf	0.0361229
GO:0006275	regulation of DNA replication	1	1	Tb927.9.5190,	100	27.68	inf	0.0361229
GO:0009078	pyruvate family amino acid metabolic process	1	1	Tb927.1.3950,	100	27.68	inf	0.0361229
GO:0019323	pentose catabolic process	1	1	Tb927.11.4700,	100	27.68	inf	0.0361229
GO:0015740	C4-dicarboxylate transport	1	1	Tb927.10.12840,	100	27.68	inf	0.0361229
GO:0042823	pyridoxal phosphate biosynthetic process	1	1	Tb927.6.2740,	100	27.68	inf	0.0361229
GO:0046184	aldehyde biosynthetic process	1	1	Tb927.6.2740,	100	27.68	inf	0.0361229
GO:0045229	external encapsulating structure organization	1	1	Tb927.10.11220,	100	27.68	inf	0.0361229
GO:0051881	regulation of mitochondrial membrane potential	1	1	Tb927.8.4810,	100	27.68	inf	0.0361229
GO:0019566	arabinose metabolic process	1	1	Tb927.11.4700,	100	27.68	inf	0.0361229
GO:0042822	pyridoxal phosphate metabolic process	1	1	Tb927.6.2740,	100	27.68	inf	0.0361229
GO:0042819	vitamin B6 biosynthetic process	1	1	Tb927.6.2740,	100	27.68	inf	0.0361229
GO:0001306	age-dependent response to oxidative stress	1	1	Tb927.7.210,	100	27.68	inf	0.0361229
GO:0042357	thiamine diphosphate metabolic process	1	1	Tb927.11.3580,	100	27.68	inf	0.0361229
GO:0071554	cell wall organization or biogenesis	1	1	Tb927.10.11220,	100	27.68	inf	0.0361229
GO:0071555	cell wall organization	1	1	Tb927.10.11220,	100	27.68	inf	0.0361229
GO:0071669	plant-type cell wall organization or biogenesis	1	1	Tb927.10.11220,	100	27.68	inf	0.0361229
GO:0019571	D-arabinose catabolic process	1	1	Tb927.11.4700,	100	27.68	inf	0.0361229
GO:0019568	arabinose catabolic process	1	1	Tb927.11.4700,	100	27.68	inf	0.0361229
GO:0042816	vitamin B6 metabolic process	1	1	Tb927.6.2740,	100	27.68	inf	0.0361229
GO:0009064	glutamine family amino acid metabolic process	9	2	Tb927.1.3950,Tb927.7.4970,	22.2	6.15	7.67	0.0395779
GO:0052646	alditol phosphate metabolic process	9	2	Tb927.9.12550,Tb927.9.12610,	22.2	6.15	7.67	0.0395779
GO:0006081	cellular aldehyde metabolic process	9	2	Tb927.11.8970,Tb927.6.2740,	22.2	6.15	7.67	0.0395779
GO:0006072	glycerol-3-phosphate metabolic process	9	2	Tb927.9.12550,Tb927.9.12610,	22.2	6.15	7.67	0.0395779
GO:1901575	organic substance catabolic process	149	10	Tb11.v5.0196,Tb927.1.3830,Tb927.1.3950,Tb927.1.720,Tb927.10.230,Tb927.10.3030,Tb927.11.1450,Tb927.11.4700,Tb927.8.570,Tb927.9.9840,	6.7	1.86	1.95	0.043111
GO:1901615	organic hydroxy compound metabolic process	22	3	Tb927.11.1690,Tb927.11.7040,Tb927.6.2740,	13.6	3.77	4.25	0.0432316
GO:1901565	organonitrogen compound catabolic process	91	7	Tb11.v5.0196,Tb927.1.3950,Tb927.10.230,Tb927.10.3030,Tb927.11.1450,Tb927.8.570,Tb927.9.9840,	7.7	2.13	2.25	0.0458565
GO:0016051	carbohydrate biosynthetic process	10	2	Tb927.1.3830,Tb927.11.9990,	20	5.54	6.71	0.0483141

## Sheet: GO enriched in Metas vs. Epim
ID	Name	Bgd count	Result count	Result gene list	Pct of bgd	Fold enrichment	Odds ratio	P-value
GO:0008215	spermine metabolic process	3	1	Tb11.v5.0903,	33.3	70.08	107.5	0.0142032
GO:0016482	cytosolic transport	3	1	Tb927.10.8600,	33.3	70.08	107.5	0.0142032
GO:0006597	spermine biosynthetic process	3	1	Tb11.v5.0903,	33.3	70.08	107.5	0.0142032
GO:0042147	retrograde transport, endosome to Golgi	3	1	Tb927.10.8600,	33.3	70.08	107.5	0.0142032
GO:0008216	spermidine metabolic process	4	1	Tb11.v5.0903,	25	52.56	71.66	0.0188939
GO:0008295	spermidine biosynthetic process	4	1	Tb11.v5.0903,	25	52.56	71.66	0.0188939
GO:0006595	polyamine metabolic process	5	1	Tb11.v5.0903,	20	42.05	53.74	0.0235628
GO:0006596	polyamine biosynthetic process	5	1	Tb11.v5.0903,	20	42.05	53.74	0.0235628
GO:0009309	amine biosynthetic process	8	1	Tb11.v5.0903,	12.5	26.28	30.69	0.0374403
GO:0042401	cellular biogenic amine biosynthetic process	8	1	Tb11.v5.0903,	12.5	26.28	30.69	0.0374403
GO:1902412	regulation of mitotic cytokinesis	9	1	Tb927.1.4650,	11.1	23.36	26.85	0.0420233
GO:0016197	endosomal transport	9	1	Tb927.10.8600,	11.1	23.36	26.85	0.0420233
GO:0055085	transmembrane transport	175	3	Tb927.10.8490,Tb927.10.8510,Tb927.10.8520,	1.7	3.6	3.88	0.0497559

## Sheet: GO enriched in Meta1 vs. Meta2
ID	Name	Bgd count	Result count	Result gene list	Pct of bgd	Fold enrichment	Odds ratio	P-value
GO:0071897	DNA biosynthetic process	6	1	Tb927.6.4780,	16.7	92.61	119.38	0.0107533
GO:0007018	microtubule-based movement	104	2	Tb927.10.14890,Tb927.3.930,	1.9	10.69	12.52	0.014508
GO:0006928	movement of cell or subcellular component	150	2	Tb927.10.14890,Tb927.3.930,	1.3	7.41	8.58	0.0288767
GO:0043170	macromolecule metabolic process	1480	6	Tb11.v5.0723,Tb927.1.2120,Tb927.11.1110,Tb927.3.2930,Tb927.6.2030,Tb927.6.4780,	0.4	2.25	3.2	0.0349689
GO:0007017	microtubule-based process	167	2	Tb927.10.14890,Tb927.3.930,	1.2	6.65	7.68	0.0351998
GO:0006310	DNA recombination	22	1	Tb927.6.4780,	4.5	25.26	28.37	0.038906
GO:0006508	proteolysis	199	2	Tb927.1.2120,Tb927.11.1110,	1	5.58	6.4	0.0484206

## Sheet: GO enriched in Meta2 vs. Meta1
ID	Name	Bgd count	Result count	Result gene list	Pct of bgd	Fold enrichment	Odds ratio	P-value
GO:0006412	translation	272	31	Tb927.1.3180,Tb927.10.1100,Tb927.10.11540,Tb927.10.13500,Tb927.10.190,Tb927.10.270,Tb927.10.3280,Tb927.10.9800,Tb927.11.10160,Tb927.11.11820,Tb927.11.13003,Tb927.11.16280,Tb927.11.2050,Tb927.11.2060,Tb927.11.3000,Tb927.11.4290,Tb927.11.6140,Tb927.2.6090,Tb927.3.4360,Tb927.3.5050,Tb927.4.1800,Tb927.4.3550,Tb927.5.1610,Tb927.8.1330,Tb927.8.1340,Tb927.8.6038,Tb927.8.6180,Tb927.9.15190,Tb927.9.15210,…	11.4	8.29	12.58	9.81497e-21
GO:0043043	peptide biosynthetic process	274	31	Tb927.1.3180,Tb927.10.1100,Tb927.10.11540,Tb927.10.13500,Tb927.10.190,Tb927.10.270,Tb927.10.3280,Tb927.10.9800,Tb927.11.10160,Tb927.11.11820,Tb927.11.13003,Tb927.11.16280,Tb927.11.2050,Tb927.11.2060,Tb927.11.3000,Tb927.11.4290,Tb927.11.6140,Tb927.2.6090,Tb927.3.4360,Tb927.3.5050,Tb927.4.1800,Tb927.4.3550,Tb927.5.1610,Tb927.8.1330,Tb927.8.1340,Tb927.8.6038,Tb927.8.6180,Tb927.9.15190,Tb927.9.15210,…	11.3	8.23	12.47	1.22419e-20
GO:0006518	peptide metabolic process	281	31	Tb927.1.3180,Tb927.10.1100,Tb927.10.11540,Tb927.10.13500,Tb927.10.190,Tb927.10.270,Tb927.10.3280,Tb927.10.9800,Tb927.11.10160,Tb927.11.11820,Tb927.11.13003,Tb927.11.16280,Tb927.11.2050,Tb927.11.2060,Tb927.11.3000,Tb927.11.4290,Tb927.11.6140,Tb927.2.6090,Tb927.3.4360,Tb927.3.5050,Tb927.4.1800,Tb927.4.3550,Tb927.5.1610,Tb927.8.1330,Tb927.8.1340,Tb927.8.6038,Tb927.8.6180,Tb927.9.15190,Tb927.9.15210,…	11	8.02	12.11	2.61476e-20
GO:0043604	amide biosynthetic process	288	31	Tb927.1.3180,Tb927.10.1100,Tb927.10.11540,Tb927.10.13500,Tb927.10.190,Tb927.10.270,Tb927.10.3280,Tb927.10.9800,Tb927.11.10160,Tb927.11.11820,Tb927.11.13003,Tb927.11.16280,Tb927.11.2050,Tb927.11.2060,Tb927.11.3000,Tb927.11.4290,Tb927.11.6140,Tb927.2.6090,Tb927.3.4360,Tb927.3.5050,Tb927.4.1800,Tb927.4.3550,Tb927.5.1610,Tb927.8.1330,Tb927.8.1340,Tb927.8.6038,Tb927.8.6180,Tb927.9.15190,Tb927.9.15210,…	10.8	7.83	11.77	5.46552e-20
GO:0043603	cellular amide metabolic process	298	31	Tb927.1.3180,Tb927.10.1100,Tb927.10.11540,Tb927.10.13500,Tb927.10.190,Tb927.10.270,Tb927.10.3280,Tb927.10.9800,Tb927.11.10160,Tb927.11.11820,Tb927.11.13003,Tb927.11.16280,Tb927.11.2050,Tb927.11.2060,Tb927.11.3000,Tb927.11.4290,Tb927.11.6140,Tb927.2.6090,Tb927.3.4360,Tb927.3.5050,Tb927.4.1800,Tb927.4.3550,Tb927.5.1610,Tb927.8.1330,Tb927.8.1340,Tb927.8.6038,Tb927.8.6180,Tb927.9.15190,Tb927.9.15210,…	10.4	7.56	11.31	1.51258e-19
GO:1901566	organonitrogen compound biosynthetic process	475	33	Tb927.1.3180,Tb927.1.4830,Tb927.10.1100,Tb927.10.11540,Tb927.10.13500,Tb927.10.190,Tb927.10.270,Tb927.10.3280,Tb927.10.9800,Tb927.11.10160,Tb927.11.11820,Tb927.11.13003,Tb927.11.16280,Tb927.11.2050,Tb927.11.2060,Tb927.11.3000,Tb927.11.4290,Tb927.11.6140,Tb927.2.6090,Tb927.3.4360,Tb927.3.5050,Tb927.4.1800,Tb927.4.3550,Tb927.5.1610,Tb927.8.1330,Tb927.8.1340,Tb927.8.3740,Tb927.8.6038,Tb927.8.6180,Tb…	6.9	5.05	7.29	1.82098e-15
GO:0034645	cellular macromolecule biosynthetic process	475	31	Tb927.1.3180,Tb927.10.1100,Tb927.10.11540,Tb927.10.13500,Tb927.10.190,Tb927.10.270,Tb927.10.3280,Tb927.10.9800,Tb927.11.10160,Tb927.11.11820,Tb927.11.13003,Tb927.11.16280,Tb927.11.2050,Tb927.11.2060,Tb927.11.3000,Tb927.11.4290,Tb927.11.6140,Tb927.2.6090,Tb927.3.4360,Tb927.3.5050,Tb927.4.1800,Tb927.4.3550,Tb927.5.1610,Tb927.8.1330,Tb927.8.1340,Tb927.8.6038,Tb927.8.6180,Tb927.9.15190,Tb927.9.15210,…	6.5	4.74	6.64	9.09664e-14
GO:0009059	macromolecule biosynthetic process	479	31	Tb927.1.3180,Tb927.10.1100,Tb927.10.11540,Tb927.10.13500,Tb927.10.190,Tb927.10.270,Tb927.10.3280,Tb927.10.9800,Tb927.11.10160,Tb927.11.11820,Tb927.11.13003,Tb927.11.16280,Tb927.11.2050,Tb927.11.2060,Tb927.11.3000,Tb927.11.4290,Tb927.11.6140,Tb927.2.6090,Tb927.3.4360,Tb927.3.5050,Tb927.4.1800,Tb927.4.3550,Tb927.5.1610,Tb927.8.1330,Tb927.8.1340,Tb927.8.6038,Tb927.8.6180,Tb927.9.15190,Tb927.9.15210,…	6.5	4.71	6.58	1.14291e-13
GO:0044271	cellular nitrogen compound biosynthetic process	555	33	Tb927.1.3180,Tb927.10.1100,Tb927.10.11540,Tb927.10.13500,Tb927.10.190,Tb927.10.270,Tb927.10.3280,Tb927.10.9800,Tb927.11.10160,Tb927.11.11820,Tb927.11.13003,Tb927.11.13990,Tb927.11.16280,Tb927.11.2050,Tb927.11.2060,Tb927.11.3000,Tb927.11.4290,Tb927.11.6140,Tb927.2.6090,Tb927.3.4360,Tb927.3.5050,Tb927.4.1800,Tb927.4.3550,Tb927.5.1610,Tb927.8.1330,Tb927.8.1340,Tb927.8.3740,Tb927.8.6038,Tb927.8.6180,…	5.9	4.32	6.11	1.66323e-13
GO:0010467	gene expression	650	35	Tb927.1.3180,Tb927.10.1100,Tb927.10.11540,Tb927.10.13500,Tb927.10.190,Tb927.10.270,Tb927.10.3280,Tb927.10.9800,Tb927.11.10160,Tb927.11.11820,Tb927.11.13003,Tb927.11.13960,Tb927.11.14000,Tb927.11.14020,Tb927.11.16280,Tb927.11.2050,Tb927.11.2060,Tb927.11.3000,Tb927.11.4290,Tb927.11.6140,Tb927.2.6090,Tb927.3.4360,Tb927.3.5050,Tb927.4.1800,Tb927.4.3550,Tb927.5.1610,Tb927.8.1330,Tb927.8.1340,Tb927.8.6…	5.4	3.91	5.58	4.65647e-13
GO:0044267	cellular protein metabolic process	778	38	Tb927.1.3180,Tb927.10.1100,Tb927.10.11540,Tb927.10.13480,Tb927.10.13500,Tb927.10.190,Tb927.10.230,Tb927.10.270,Tb927.10.3280,Tb927.10.9740,Tb927.10.9800,Tb927.11.10160,Tb927.11.11820,Tb927.11.13003,Tb927.11.16280,Tb927.11.2050,Tb927.11.2060,Tb927.11.3000,Tb927.11.4290,Tb927.11.5270,Tb927.11.6140,Tb927.2.6090,Tb927.3.4360,Tb927.3.5050,Tb927.4.1800,Tb927.4.3190,Tb927.4.3550,Tb927.5.1610,Tb927.7.365…	4.9	3.55	5.16	6.98891e-13
GO:0019538	protein metabolic process	898	39	Tb11.0370,Tb927.1.3180,Tb927.10.1100,Tb927.10.11540,Tb927.10.13480,Tb927.10.13500,Tb927.10.190,Tb927.10.230,Tb927.10.270,Tb927.10.3280,Tb927.10.9740,Tb927.10.9800,Tb927.11.10160,Tb927.11.11820,Tb927.11.13003,Tb927.11.16280,Tb927.11.2050,Tb927.11.2060,Tb927.11.3000,Tb927.11.4290,Tb927.11.5270,Tb927.11.6140,Tb927.2.6090,Tb927.3.4360,Tb927.3.5050,Tb927.4.1800,Tb927.4.3190,Tb927.4.3550,Tb927.5.1610,T…	4.3	3.16	4.55	1.28112e-11
GO:1901564	organonitrogen compound metabolic process	1081	42	Tb11.0370,Tb927.1.3180,Tb927.1.4830,Tb927.10.1100,Tb927.10.11540,Tb927.10.13480,Tb927.10.13500,Tb927.10.190,Tb927.10.230,Tb927.10.270,Tb927.10.3280,Tb927.10.9740,Tb927.10.9800,Tb927.11.10160,Tb927.11.11820,Tb927.11.13003,Tb927.11.16280,Tb927.11.2050,Tb927.11.2060,Tb927.11.3000,Tb927.11.4290,Tb927.11.5270,Tb927.11.6140,Tb927.2.6090,Tb927.3.4360,Tb927.3.5050,Tb927.4.1800,Tb927.4.3190,Tb927.4.3550,T…	3.9	2.82	4.13	5.63707e-11
GO:0009058	biosynthetic process	795	35	Tb927.1.3180,Tb927.1.4830,Tb927.10.1100,Tb927.10.11540,Tb927.10.13500,Tb927.10.190,Tb927.10.270,Tb927.10.3280,Tb927.10.9800,Tb927.11.10160,Tb927.11.11820,Tb927.11.13003,Tb927.11.13990,Tb927.11.15270,Tb927.11.16280,Tb927.11.2050,Tb927.11.2060,Tb927.11.3000,Tb927.11.4290,Tb927.11.6140,Tb927.2.6090,Tb927.3.4360,Tb927.3.5050,Tb927.4.1800,Tb927.4.3550,Tb927.5.1610,Tb927.8.1330,Tb927.8.1340,Tb927.8.374…	4.4	3.2	4.42	1.52103e-10
GO:0044249	cellular biosynthetic process	765	34	Tb927.1.3180,Tb927.1.4830,Tb927.10.1100,Tb927.10.11540,Tb927.10.13500,Tb927.10.190,Tb927.10.270,Tb927.10.3280,Tb927.10.9800,Tb927.11.10160,Tb927.11.11820,Tb927.11.13003,Tb927.11.13990,Tb927.11.16280,Tb927.11.2050,Tb927.11.2060,Tb927.11.3000,Tb927.11.4290,Tb927.11.6140,Tb927.2.6090,Tb927.3.4360,Tb927.3.5050,Tb927.4.1800,Tb927.4.3550,Tb927.5.1610,Tb927.8.1330,Tb927.8.1340,Tb927.8.3740,Tb927.8.6038,…	4.4	3.23	4.42	2.38329e-10
GO:1901576	organic substance biosynthetic process	778	34	Tb927.1.3180,Tb927.1.4830,Tb927.10.1100,Tb927.10.11540,Tb927.10.13500,Tb927.10.190,Tb927.10.270,Tb927.10.3280,Tb927.10.9800,Tb927.11.10160,Tb927.11.11820,Tb927.11.13003,Tb927.11.13990,Tb927.11.16280,Tb927.11.2050,Tb927.11.2060,Tb927.11.3000,Tb927.11.4290,Tb927.11.6140,Tb927.2.6090,Tb927.3.4360,Tb927.3.5050,Tb927.4.1800,Tb927.4.3550,Tb927.5.1610,Tb927.8.1330,Tb927.8.1340,Tb927.8.3740,Tb927.8.6038,…	4.4	3.18	4.34	3.75578e-10
GO:0044260	cellular macromolecule metabolic process	1026	38	Tb927.1.3180,Tb927.10.1100,Tb927.10.11540,Tb927.10.13480,Tb927.10.13500,Tb927.10.190,Tb927.10.230,Tb927.10.270,Tb927.10.3280,Tb927.10.9740,Tb927.10.9800,Tb927.11.10160,Tb927.11.11820,Tb927.11.13003,Tb927.11.16280,Tb927.11.2050,Tb927.11.2060,Tb927.11.3000,Tb927.11.4290,Tb927.11.5270,Tb927.11.6140,Tb927.2.6090,Tb927.3.4360,Tb927.3.5050,Tb927.4.1800,Tb927.4.3190,Tb927.4.3550,Tb927.5.1610,Tb927.7.365…	3.7	2.69	3.73	2.89635e-09
GO:0034641	cellular nitrogen compound metabolic process	1113	38	Tb927.1.3180,Tb927.10.1100,Tb927.10.11540,Tb927.10.13500,Tb927.10.190,Tb927.10.270,Tb927.10.3280,Tb927.10.7910,Tb927.10.9800,Tb927.11.10160,Tb927.11.11820,Tb927.11.13003,Tb927.11.13960,Tb927.11.13990,Tb927.11.14000,Tb927.11.14020,Tb927.11.16280,Tb927.11.2050,Tb927.11.2060,Tb927.11.3000,Tb927.11.4290,Tb927.11.6140,Tb927.2.6090,Tb927.3.4360,Tb927.3.5050,Tb927.4.1800,Tb927.4.3550,Tb927.5.1610,Tb927.…	3.4	2.48	3.38	2.84291e-08
GO:0043170	macromolecule metabolic process	1480	44	Tb11.0370,Tb927.1.3180,Tb927.10.1100,Tb927.10.11540,Tb927.10.13480,Tb927.10.13500,Tb927.10.190,Tb927.10.230,Tb927.10.270,Tb927.10.3280,Tb927.10.7910,Tb927.10.9740,Tb927.10.9800,Tb927.11.10160,Tb927.11.11820,Tb927.11.13003,Tb927.11.13960,Tb927.11.14000,Tb927.11.14020,Tb927.11.16280,Tb927.11.2050,Tb927.11.2060,Tb927.11.3000,Tb927.11.4290,Tb927.11.5270,Tb927.11.6140,Tb927.2.6090,Tb927.3.4360,Tb927.3…	3	2.16	3.03	8.94796e-08
GO:0008152	metabolic process	2159	55	Tb11.0370,Tb927.1.3180,Tb927.1.4830,Tb927.10.1100,Tb927.10.11540,Tb927.10.13480,Tb927.10.13500,Tb927.10.190,Tb927.10.230,Tb927.10.270,Tb927.10.3280,Tb927.10.7910,Tb927.10.9740,Tb927.10.9800,Tb927.11.10160,Tb927.11.11820,Tb927.11.13003,Tb927.11.13960,Tb927.11.13990,Tb927.11.14000,Tb927.11.14020,Tb927.11.15270,Tb927.11.16280,Tb927.11.2050,Tb927.11.2060,Tb927.11.3000,Tb927.11.4290,Tb927.11.5270,Tb92…	2.5	1.85	2.8	1.64811e-07
GO:0044237	cellular metabolic process	1811	49	Tb927.1.3180,Tb927.1.4830,Tb927.10.1100,Tb927.10.11540,Tb927.10.13480,Tb927.10.13500,Tb927.10.190,Tb927.10.230,Tb927.10.270,Tb927.10.3280,Tb927.10.7910,Tb927.10.9740,Tb927.10.9800,Tb927.11.10160,Tb927.11.11820,Tb927.11.13003,Tb927.11.13960,Tb927.11.13990,Tb927.11.14000,Tb927.11.14020,Tb927.11.16280,Tb927.11.2050,Tb927.11.2060,Tb927.11.3000,Tb927.11.4290,Tb927.11.5270,Tb927.11.6140,Tb927.2.6090,Tb…	2.7	1.97	2.83	2.15548e-07
GO:0006807	nitrogen compound metabolic process	1755	48	Tb11.0370,Tb927.1.3180,Tb927.1.4830,Tb927.10.1100,Tb927.10.11540,Tb927.10.13480,Tb927.10.13500,Tb927.10.190,Tb927.10.230,Tb927.10.270,Tb927.10.3280,Tb927.10.7910,Tb927.10.9740,Tb927.10.9800,Tb927.11.10160,Tb927.11.11820,Tb927.11.13003,Tb927.11.13960,Tb927.11.13990,Tb927.11.14000,Tb927.11.14020,Tb927.11.16280,Tb927.11.2050,Tb927.11.2060,Tb927.11.3000,Tb927.11.4290,Tb927.11.5270,Tb927.11.6140,Tb927…	2.7	1.99	2.84	2.26111e-07
GO:0044238	primary metabolic process	1870	47	Tb11.0370,Tb927.1.3180,Tb927.1.4830,Tb927.10.1100,Tb927.10.11540,Tb927.10.13480,Tb927.10.13500,Tb927.10.190,Tb927.10.230,Tb927.10.270,Tb927.10.3280,Tb927.10.7910,Tb927.10.9740,Tb927.10.9800,Tb927.11.10160,Tb927.11.11820,Tb927.11.13003,Tb927.11.13960,Tb927.11.13990,Tb927.11.14000,Tb927.11.14020,Tb927.11.16280,Tb927.11.2050,Tb927.11.2060,Tb927.11.3000,Tb927.11.4290,Tb927.11.5270,Tb927.11.6140,Tb927…	2.5	1.83	2.51	4.336e-06
GO:0071704	organic substance metabolic process	1935	48	Tb11.0370,Tb927.1.3180,Tb927.1.4830,Tb927.10.1100,Tb927.10.11540,Tb927.10.13480,Tb927.10.13500,Tb927.10.190,Tb927.10.230,Tb927.10.270,Tb927.10.3280,Tb927.10.7910,Tb927.10.9740,Tb927.10.9800,Tb927.11.10160,Tb927.11.11820,Tb927.11.13003,Tb927.11.13960,Tb927.11.13990,Tb927.11.14000,Tb927.11.14020,Tb927.11.16280,Tb927.11.2050,Tb927.11.2060,Tb927.11.3000,Tb927.11.4290,Tb927.11.5270,Tb927.11.6140,Tb927…	2.5	1.8	2.49	4.63616e-06
GO:0009987	cellular process	2475	55	Tb927.1.3180,Tb927.1.4830,Tb927.10.1100,Tb927.10.11540,Tb927.10.12960,Tb927.10.13480,Tb927.10.13500,Tb927.10.190,Tb927.10.230,Tb927.10.270,Tb927.10.3280,Tb927.10.7910,Tb927.10.9740,Tb927.10.9800,Tb927.11.10160,Tb927.11.11480,Tb927.11.11820,Tb927.11.12680,Tb927.11.13003,Tb927.11.13960,Tb927.11.13990,Tb927.11.14000,Tb927.11.14020,Tb927.11.16280,Tb927.11.2050,Tb927.11.2060,Tb927.11.3000,Tb927.11.429…	2.2	1.62	2.3	1.80539e-05
GO:0008150	biological process	3807	66	Tb11.0370,Tb11.v5.0707,Tb927.1.3180,Tb927.1.3820,Tb927.1.4830,Tb927.10.1100,Tb927.10.11540,Tb927.10.12960,Tb927.10.13480,Tb927.10.13500,Tb927.10.190,Tb927.10.230,Tb927.10.270,Tb927.10.3280,Tb927.10.7910,Tb927.10.9740,Tb927.10.9800,Tb927.11.10160,Tb927.11.11480,Tb927.11.11820,Tb927.11.12680,Tb927.11.13003,Tb927.11.13960,Tb927.11.13990,Tb927.11.14000,Tb927.11.14020,Tb927.11.15270,Tb927.11.16280,Tb9…	1.7	1.26	1.69	0.0051596
GO:0042254	ribosome biogenesis	93	5	Tb927.10.1100,Tb927.10.11540,Tb927.11.2050,Tb927.11.2060,Tb927.7.1750,	5.4	3.91	4.22	0.00894412
GO:0022613	ribonucleoprotein complex biogenesis	102	5	Tb927.10.1100,Tb927.10.11540,Tb927.11.2050,Tb927.11.2060,Tb927.7.1750,	4.9	3.56	3.83	0.0130133
GO:0080156	mitochondrial mRNA modification	1	1	Tb927.10.7910,	100	72.7	inf	0.013755
GO:0006657	CDP-choline pathway	1	1	Tb927.1.4830,	100	72.7	inf	0.013755
GO:0099131	ATP hydrolysis coupled ion transmembrane transport	18	2	Tb927.1.3820,Tb927.11.7480,	11.1	8.08	9.11	0.0248461
GO:0015988	energy coupled proton transmembrane transport, against electrochemical gradient	18	2	Tb927.1.3820,Tb927.11.7480,	11.1	8.08	9.11	0.0248461
GO:0090662	ATP hydrolysis coupled transmembrane transport	18	2	Tb927.1.3820,Tb927.11.7480,	11.1	8.08	9.11	0.0248461
GO:0099132	ATP hydrolysis coupled cation transmembrane transport	18	2	Tb927.1.3820,Tb927.11.7480,	11.1	8.08	9.11	0.0248461
GO:0015991	ATP hydrolysis coupled proton transport	18	2	Tb927.1.3820,Tb927.11.7480,	11.1	8.08	9.11	0.0248461
GO:0034311	diol metabolic process	2	1	Tb927.8.3740,	50	36.35	72.37	0.0273225
GO:0042351	'de novo' GDP-L-fucose biosynthetic process	2	1	Tb927.11.13990,	50	36.35	72.37	0.0273225
GO:0006729	tetrahydrobiopterin biosynthetic process	2	1	Tb927.8.3740,	50	36.35	72.37	0.0273225
GO:0042350	GDP-L-fucose biosynthetic process	2	1	Tb927.11.13990,	50	36.35	72.37	0.0273225
GO:0035690	cellular response to drug	2	1	Tb927.11.7480,	50	36.35	72.37	0.0273225
GO:0046146	tetrahydrobiopterin metabolic process	2	1	Tb927.8.3740,	50	36.35	72.37	0.0273225
GO:0046368	GDP-L-fucose metabolic process	2	1	Tb927.11.13990,	50	36.35	72.37	0.0273225
GO:0034312	diol biosynthetic process	2	1	Tb927.8.3740,	50	36.35	72.37	0.0273225
GO:1901565	organonitrogen compound catabolic process	91	4	Tb927.10.230,Tb927.10.9740,Tb927.11.5270,Tb927.9.9840,	4.4	3.2	3.39	0.0363472
GO:1900864	mitochondrial RNA modification	3	1	Tb927.10.7910,	33.3	24.23	36.18	0.0407051
GO:0006656	phosphatidylcholine biosynthetic process	3	1	Tb927.1.4830,	33.3	24.23	36.18	0.0407051
GO:0070887	cellular response to chemical stimulus	3	1	Tb927.11.7480,	33.3	24.23	36.18	0.0407051
GO:0046470	phosphatidylcholine metabolic process	3	1	Tb927.1.4830,	33.3	24.23	36.18	0.0407051
GO:0009071	serine family amino acid catabolic process	3	1	Tb927.9.9840,	33.3	24.23	36.18	0.0407051
GO:0019464	glycine decarboxylation via glycine cleavage system	3	1	Tb927.9.9840,	33.3	24.23	36.18	0.0407051
GO:0006546	glycine catabolic process	3	1	Tb927.9.9840,	33.3	24.23	36.18	0.0407051
GO:0001558	regulation of cell growth	3	1	Tb927.10.190,	33.3	24.23	36.18	0.0407051
GO:0043632	modification-dependent macromolecule catabolic process	59	3	Tb927.10.230,Tb927.10.9740,Tb927.11.5270,	5.1	3.7	3.92	0.0472281
GO:0006511	ubiquitin-dependent protein catabolic process	59	3	Tb927.10.230,Tb927.10.9740,Tb927.11.5270,	5.1	3.7	3.92	0.0472281
GO:0019941	modification-dependent protein catabolic process	59	3	Tb927.10.230,Tb927.10.9740,Tb927.11.5270,	5.1	3.7	3.92	0.0472281
