# Supplementary material for: Single-cell RNA sequencing of Trypanosoma brucei from tsetse salivary glands unveils metacyclogenesis and identifies potential transmission blocking antigens
Source: Proc Natl Acad Sci U S A. 2020 Jan 21;117(5):2613–21. doi: 10.1073/pnas.1914423117 (PMC7007551; doi:10.1073/pnas.1914423117)
Supplement: Supplementary File [file pnas.1914423117.sd04.xlsx]

## Sheet: Figure 4
Gene tested: SGM1.3							Gene tested: SGM1.7
ANOVA summary							ANOVA summary
F	10.53						F	13.83
P value	0.0002						P value	<0.0001
P value summary	***						P value summary	****
Significant diff. among means (P < 0.05)?	Yes						Significant diff. among means (P < 0.05)?	Yes
R square	0.7248						R square	0.7757
Tukey's multiple comparisons test	Mean Diff.	95.00% CI of diff.	Significant?	Summary	Adjusted P Value		Tukey's multiple comparisons test	Mean Diff.	95.00% CI of diff.	Significant?	Summary	Adjusted P Value
EMF+MCF vs. 36h	0.7431	0.3354 to 1.151	Yes	***	0.0003		EMF+MCF vs. 36h	0.816	0.4611 to 1.171	Yes	****	<0.0001
EMF+MCF vs. 96h	0.7402	0.3325 to 1.148	Yes	***	0.0004		EMF+MCF vs. 96h	0.6639	0.3089 to 1.019	Yes	***	0.0003
EMF+MCF vs. 1w	0.7454	0.3377 to 1.153	Yes	***	0.0003		EMF+MCF vs. 1w	0.6576	0.3027 to 1.013	Yes	***	0.0003
EMF+MCF vs. BSF	0.7054	0.2496 to 1.161	Yes	**	0.0018		EMF+MCF vs. BSF	0.4643	0.06751 to 0.8612	Yes	*	0.0181
36h vs. 96h	-0.0029	-0.3560 to 0.3502	No	ns	>0.9999		36h vs. 96h	-0.1522	-0.4596 to 0.1552	No	ns	0.5671
36h vs. 1w	0.002287	-0.3508 to 0.3553	No	ns	>0.9999		36h vs. 1w	-0.1584	-0.4658 to 0.1490	No	ns	0.5303
36h vs. BSF	-0.03767	-0.4453 to 0.3700	No	ns	0.9984		36h vs. BSF	-0.3517	-0.7066 to 0.003256	No	ns	0.0527
96h vs. 1w	0.005188	-0.3479 to 0.3582	No	ns	>0.9999		96h vs. 1w	-0.00627	-0.3137 to 0.3011	No	ns	>0.9999
96h vs. BSF	-0.03477	-0.4424 to 0.3729	No	ns	0.9989		96h vs. BSF	-0.1995	-0.5545 to 0.1554	No	ns	0.4488
1w vs. BSF	-0.03996	-0.4476 to 0.3677	No	ns	0.998		1w vs. BSF	-0.1933	-0.5482 to 0.1617	No	ns	0.4791
Gene tested: SGE1							Gene tested: mVSG ILTat 1.22
ANOVA summary							ANOVA summary
F	19.12						F	6.519
P value	<0.0001						P value	0.0026
P value summary	****						P value summary	**
Significant diff. among means (P < 0.05)?	Yes						Significant diff. among means (P < 0.05)?	Yes
R square	0.827						R square	0.6197
Tukey's multiple comparisons test	Mean Diff.	95.00% CI of diff.	Significant?	Summary	Adjusted P Value		Tukey's multiple comparisons test	Mean Diff.	95.00% CI of diff.	Significant?	Summary	Adjusted P Value
EMF+MCF vs. 36h	0.9051	0.5145 to 1.296	Yes	****	<0.0001		EMF+MCF vs. 36h	0.3753	-0.4349 to 1.186	No	ns	0.6249
EMF+MCF vs. 96h	0.9692	0.5787 to 1.360	Yes	****	<0.0001		EMF+MCF vs. 96h	1.035	0.2251 to 1.846	Yes	**	0.0093
EMF+MCF vs. 1w	0.9402	0.5497 to 1.331	Yes	****	<0.0001		EMF+MCF vs. 1w	1.041	0.2311 to 1.852	Yes	**	0.0089
EMF+MCF vs. BSF	0.9976	0.5610 to 1.434	Yes	****	<0.0001		EMF+MCF vs. BSF	1.013	0.1075 to 1.919	Yes	*	0.0247
36h vs. 96h	0.06418	-0.2740 to 0.4024	No	ns	0.976		36h vs. 96h	0.66	-0.04166 to 1.362	No	ns	0.0704
36h vs. 1w	0.03514	-0.3031 to 0.3733	No	ns	0.9975		36h vs. 1w	0.666	-0.03566 to 1.368	No	ns	0.0671
36h vs. BSF	0.09256	-0.2980 to 0.4831	No	ns	0.9473		36h vs. BSF	0.638	-0.1722 to 1.448	No	ns	0.1622
96h vs. 1w	-0.02904	-0.3672 to 0.3092	No	ns	0.9988		96h vs. 1w	0.006	-0.6957 to 0.7077	No	ns	>0.9999
96h vs. BSF	0.02838	-0.3621 to 0.4189	No	ns	0.9994		96h vs. BSF	-0.022	-0.8322 to 0.7882	No	ns	>0.9999
1w vs. BSF	0.05742	-0.3331 to 0.4479	No	ns	0.9907		1w vs. BSF	-0.028	-0.8382 to 0.7822	No	ns	>0.9999

## Sheet: Figure 5
Test for mixed anti-rSGM1.7 Ab + parasites
Linear Mixed-Effect model
Dependent variable = log10(parasitemia); Independent fixed variables = treatment (anti-rSGM1.7 or CT), Time (each day), interaction treatment x time; Independent random variable: Mouse, Experiment replicate (1st or 2nd)
Factor contributing to the Model	Chi square	Df	p-value
Treatment (anti-rSGM1.7 vs CT)	41.744	1	1.04e-10
Time	2236.75	3	< 2.2e-16
Treatment x Time	24.731	3	1.76e-05
Day by day comparison	Estimate	Standard Error	z value	p-value
Day 4	0.64136	0.09771	6.564	2.1e-10
Day 5	0.3765	0.09771	3.853	0.00035
Day 6	0.25589	0.09771	2.619	0.01757
Day 7	0.01964	0.09771	0.201	0.84073
Test for rSGM1.7 vaccination + needle-injected parasites
Linear Mixed-Effect model
Dependent variable = log10(parasitemia); Independent fixed variables = treatment (anti-rSGM1.7 or CT), Time (each day), interaction treatment x time; Independent random variable: Mouse, Experiment replicate (1st or 2nd)
Factor contributing to the Model	Chi square	Df	p-value
Treatment (anti-rSGM1.7 vs CT)	29.628	1	5.235e-08
Time	792.237	3	< 2.2e-16
Treatment x Time	19.231	3	0.0002449
Day by day comparison	Estimate	Standard Error	z value	p-value
Day 4	0.8908	0.3075	2.897	0.011251
Day 5	0.7843	0.2106	3.724	0.000783
Day 6	0.3895	0.2106	1.849	0.124629
Day 7	0.2339	0.2106	1.111	0.266668
Test for rSGE1 vaccination + needle-injected parasites
Linear Mixed-Effect model
Dependent variable = log10(parasitemia); Independent fixed variables = treatment (anti-rSGE1 or CT), Time (each day), interaction treatment x time; Independent random variable: Mouse, Experiment replicate (1st or 2nd)
Factor contributing to the Model	Chi square	Df	p-value
Treatment (anti-rSGM1.7 vs CT)	0.2863	1	0.5926
Time	99.1131	3	< 2.2e-16
Treatment x Time	5.0619	3	0.1673
Day by day comparison	Estimate	Standard Error	z value	p-value
Day 4	0.258184	0.339889	0.76	0.823
Day 5	0.008891	0.211499	0.042	0.966
Day 6	-0.198421	0.211499	-0.938	0.819
Day 7	0.263182	0.339889	0.774	0.823
Test for rSGM1.7 vaccination + fly bite-injected parasites
Linear Mixed-Effect model
Dependent variable = log10(parasitemia); Independent fixed variables = treatment (anti-rSGM1.7 or CT), Time (each day), interaction treatment x time; Independent random variable: Mouse
Factor contributing to the Model	Chi square	Df	p-value
Treatment (anti-rSGM1.7 vs CT)	4.3852	1	0.036253
Time	638.547	4	< 2.2e-16
Treatment x Time	16.8569	4	0.002061
Day by day comparison	Estimate	Standard Error	z value	p-value
Day 3	0.88025	0.22187	3.967	0.000291
Day 4	0.03194	0.22944	0.139	0.889274
Day 5	0.03194	0.22944	0.139	0.889274
Day 6	0.1571	0.22944	0.685	0.808213
Day 7	0.18371	0.22944	0.801	0.808213
