# Supplementary material for: Single-cell RNA sequencing of Trypanosoma brucei from tsetse salivary glands unveils metacyclogenesis and identifies potential transmission blocking antigens
Source: Proc Natl Acad Sci U S A. 2020 Jan 21;117(5):2613–21. doi: 10.1073/pnas.1914423117 (PMC7007551; doi:10.1073/pnas.1914423117)
Supplement: Supplementary File [file pnas.1914423117.sd03.xlsx]

## Sheet: SGM1.3
Sample	Geometrical mean HK genes		SGM1.3		dCq	ddCq	EXP	Mean
	Ct values	Mean Ct	Ct values	Mean Ct
EMF+MCF 1	30.5679	30.2712	27.0916	26.9371	-3.33413	-0.558504	1.47274	1.0472
EMF+MCF 1	29.9745		26.7826
EMF+MCF 2	30.704	30.7525	28.5631	28.4852	-2.26732	0.508315	0.703043
EMF+MCF 2	30.801		28.4072
EMF+MCF 3	35.7627	36.7005	34.4647	33.9751	-2.72544	0.0501894	0.96581
EMF+MCF 3	37.6384		33.4856
36h-0	31.8519	31.8584	31.5264	31.2903	-0.568063	2.20757	0.216499	0.304121
36h-0	31.8648		31.0542
36h-1	31.1733	31.0193	30.0399	29.8544	-1.16488	1.61075	0.327428
36h-1	30.8653		29.6689
36h-2	31.9269	31.9434	31.8639	31.7531	-0.190323	2.58531	0.166627
36h-2	31.9599		31.6422
36h-3	30.6613	30.6123	28.4543	28.6342	-1.9781	0.797532	0.575332
36h-3	30.5633		28.8142
36h-4	30.0439	30.2854	29.6341	29.6008	-0.684645	2.09099	0.23472
36h-4	30.5269		29.5675
96h-0	25.4698	25.3332	24.6098	24.3968	-0.936475	1.83916	0.279485	0.307022
96h-0	25.1967		24.1837
96h-1	25.9851	26.0309	24.8468	24.799	-1.23195	1.54368	0.34301
96h-1	26.0768		24.7512
96h-2	25.4856	25.4329	24.2389	24.2163	-1.21657	1.55906	0.339372
96h-2	25.3801		24.1937
96h-3	25.6059	25.9453	25.0369	24.9209	-1.02436	1.75127	0.29704
96h-3	26.2847		24.805
96h-4	25.3144	25.2999	24.2384	24.3804	-0.919422	1.85621	0.276201
96h-4	25.2853		24.5225
1w-0	20.6493	20.5598	19.9264	19.7014	-0.858394	1.91724	0.264761	0.301834
1w-0	20.4703		19.4764
1w-1	21.2557	21.2004	20.2476	20.2847	-0.915689	1.85994	0.275487
1w-1	21.1451		20.3218
1w-2	21.1407	21.1744	20.0884	20.0732	-1.10125	1.67438	0.313301
1w-2	21.2082		20.058
1w-3	21.6161	21.7113	20.2895	20.3551	-1.35618	1.41945	0.373855
1w-3	21.8065		20.4207
1w-4	20.6913	20.7642	19.7824	19.816	-0.948202	1.82743	0.281766
1w-4	20.8371		19.8495
BSF-0	29.4289	29.5394	27.4918	27.5142	-2.02523	0.750396	0.59444	0.341795
BSF-0	29.6499		27.5365
BSF-1	29.8235	29.7896	28.9473	28.7875	-1.00218	1.77345	0.292508
BSF-1	29.7558		28.6276
BSF-2	35.9463	35.583	34.7056	35.6601	0.077059	2.85269	0.138438
BSF-2	35.2197		36.6145
Mean dCq SGM	-2.77563

## Sheet: SGM1.7
Sample	Geometrical mean HK genes		SGM1.7		dCq	ddCq	EXP	Mean
	Ct values	Mean Ct	Ct values	Mean Ct
EMF+MCF 1	30.5679	30.2712	27.8083	27.6767	-2.59458	-0.481719	1.39641	1.03027
EMF+MCF 1	29.9745		27.545
EMF+MCF 2	30.704	30.7525	28.8954	28.9494	-1.80304	0.309814	0.806746
EMF+MCF 2	30.801		29.0034
EMF+MCF 3	35.7627	36.7005	34.0913	34.7596	-1.94095	0.171905	0.88767
EMF+MCF 3	37.6384		35.4279
36h-0	31.8519	31.8584	37.0376	37.102	5.24357	7.35642	0.00610233	0.214242
36h-0	31.8648		37.1663
36h-1	31.1733	31.0193	30.6796	30.537	-0.48227	1.63059	0.322956
36h-1	30.8653		30.3945
36h-2	31.9269	31.9434	32.5227	32.5507	0.607326	2.72018	0.151755
36h-2	31.9599		32.5787
36h-3	30.6613	30.6123	29.6722	29.6648	-0.947507	1.16535	0.445856
36h-3	30.5633		29.6574
36h-4	30.0439	30.2854	31.5138	30.963	0.677601	2.79046	0.14454
36h-4	30.5269		30.4123
96h-0	25.4698	25.3332	24.3133	24.4277	-0.90551	1.20735	0.433064	0.366405
96h-0	25.1967		24.5421
96h-1	25.9851	26.0309	25.8168	25.6593	-0.371615	1.74124	0.299112
96h-1	26.0768		25.5018
96h-2	25.4856	25.4329	24.6313	24.8105	-0.622308	1.49055	0.355877
96h-2	25.3801		24.9898
96h-3	25.6059	25.9453	25.3506	25.4052	-0.540128	1.57273	0.336172
96h-3	26.2847		25.4597
96h-4	25.3144	25.2999	24.3921	24.4811	-0.818802	1.29406	0.407803
96h-4	25.2853		24.57
1w-0	20.6493	20.5598	20.0118	19.963	-0.596815	1.51604	0.349644	0.372676
1w-0	20.4703		19.9142
1w-1	21.2557	21.2004	20.9176	20.7943	-0.406125	1.70673	0.306353
1w-1	21.1451		20.671
1w-2	21.1407	21.1744	20.5901	20.5117	-0.662754	1.4501	0.365995
1w-2	21.2082		20.4333
1w-3	21.6161	21.7113	20.7362	20.631	-1.0803	1.03256	0.488842
1w-3	21.8065		20.5258
1w-4	20.6913	20.7642	20.0683	20.1555	-0.608736	1.50412	0.352545
1w-4	20.8371		20.2426
BSF-0	29.4289	29.5394	28.021	27.8703	-1.66914	0.443714	0.735239	0.565926
BSF-0	29.6499		27.7196
BSF-1	29.8235	29.7896	28.5561	28.5626	-1.22705	0.885803	0.541186
BSF-1	29.7558		28.5691
BSF-2	35.9463	35.583	35.2558	34.7171	-0.865956	1.2469	0.421352
BSF-2	35.2197		34.1783
Mean dCq EMF+MCF	-2.11286

## Sheet: SGE1
Sample	Geometrical mean HK genes		SGE1		dCq	ddCq	EXP	Mean
	Ct values	Mean Ct	Ct values	Mean Ct
EMF+MCF 1	30.5679	30.2712	25.4105	25.3715	-4.89975	0.266886	0.831111	1.06578
EMF+MCF 1	29.9745		25.3325
EMF+MCF 2	30.704	30.7525	24.8135	24.8841	-5.86835	-0.701709	1.62643
EMF+MCF 2	30.801		24.9548
EMF+MCF 3	35.7627	36.7005	32.0017	31.9687	-4.73181	0.434823	0.739785
EMF+MCF 3	37.6384		31.9358
36h-0	31.8519	31.8584	29.6418	29.5128	-2.34558	2.82106	0.141507	0.16071
36h-0	31.8648		29.3838
36h-1	31.1733	31.0193	28.2448	28.237	-2.78228	2.38436	0.19153
36h-1	30.8653		28.2292
36h-2	31.9269	31.9434	29.0074	29.1356	-2.80776	2.35888	0.194943
36h-2	31.9599		29.2638
36h-3	30.6613	30.6123	27.9173	28.1063	-2.50599	2.66065	0.158149
36h-3	30.5633		28.2953
36h-4	30.0439	30.2854	28.2702	28.209	-2.0764	3.09023	0.117421
36h-4	30.5269		28.1479
96h-0	25.4698	25.3332	24.1746	24.0051	-1.32809	3.83855	0.0699006	0.0965335
96h-0	25.1967		23.8357
96h-1	25.9851	26.0309	23.5417	23.4834	-2.54757	2.61906	0.162773
96h-1	26.0768		23.425
96h-2	25.4856	25.4329	23.6816	23.7231	-1.70974	3.4569	0.0910689
96h-2	25.3801		23.7646
96h-3	25.6059	25.9453	24.328	24.4202	-1.52511	3.64153	0.0801293
96h-3	26.2847		24.5124
96h-4	25.3144	25.2999	23.7654	23.799	-1.50089	3.66574	0.0787954
96h-4	25.2853		23.8325
1w-0	20.6493	20.5598	18.8777	18.5642	-1.99565	3.17099	0.111029	0.125575
1w-0	20.4703		18.2507
1w-1	21.2557	21.2004	19.1574	19.1244	-2.07596	3.09068	0.117385
1w-1	21.1451		19.0915
1w-2	21.1407	21.1744	18.6969	18.7269	-2.44754	2.71909	0.15187
1w-2	21.2082		18.7569
1w-3	21.6161	21.7113	19.6333	19.563	-2.14827	3.01836	0.123419
1w-3	21.8065		19.4928
1w-4	20.6913	20.7642	18.559	18.6072	-2.15702	3.00962	0.12417
1w-4	20.8371		18.6554
BSF-0	29.4289	29.5394	28.021	27.8703	-1.66914	3.49749	0.0885421	0.0681523
BSF-0	29.6499		27.7196
BSF-1	29.8235	29.7896	28.5561	28.5626	-1.22705	3.93958	0.065173
BSF-1	29.7558		28.5691
BSF-2	35.9463	35.583	35.2558	34.7171	-0.865956	4.30068	0.0507418
BSF-2	35.2197		34.1783
Mean dCq SGM	-5.16664

## Sheet: mVSG1.22
Sample	Geometrical mean HK genes		mVSG 1.22		dCq	ddCq	EXP	Mean
	Ct values	Mean Ct	Ct values	Mean Ct
EMF+MCF 1	30.5679	30.2712	26.2729	26.1762	-4.09499	-0.134473	1.09769	1.04236
EMF+MCF 1	29.9745		26.0796
EMF+MCF 2	30.704	30.7525	27.5233	27.3691	-3.38342	0.577098	0.670311
EMF+MCF 2	30.801		27.2149
EMF+MCF 3	35.7627	36.7005	32.923	32.2974	-4.40315	-0.442626	1.35908
EMF+MCF 3	37.6384		31.6718
36h-0	31.8519	31.8584	33.1167	33.009	1.15063	5.11115	0.0289327	0.668404
36h-0	31.8648		32.9014
36h-1	31.1733	31.0193	27.5057	27.5474	-3.47192	0.488604	0.712714
36h-1	30.8653		27.5891
36h-2	31.9269	31.9434	29.9573	29.9682	-1.97517	1.98535	0.252552
36h-2	31.9599		29.9791
36h-3	30.6613	30.6123	25.8101	25.8103	-4.80198	-0.841455	1.79186
36h-3	30.5633		25.8106
36h-4	30.0439	30.2854	27.1708	27.1718	-3.11358	0.846937	0.555964
36h-4	30.5269		27.1729
96h-0	25.4698	25.3332	28.7492	28.3986	3.06536	7.02588	0.00767362	0.0070691
96h-0	25.1967		28.048
96h-1	25.9851	26.0309	29.9295	29.6925	3.66153	7.62205	0.00507614
96h-1	26.0768		29.4555
96h-2	25.4856	25.4329	29.9108	29.8387	4.40587	8.36639	0.00303016
96h-2	25.3801		29.7666
96h-3	25.6059	25.9453	30.068	30.0559	4.11057	8.07109	0.00371843
96h-3	26.2847		30.0437
96h-4	25.3144	25.2999	27.4838	27.319	2.01911	5.97963	0.0158471
96h-4	25.2853		27.1541
1w-0	20.6493	20.5598	25.6209	25.3274	4.76754	8.72806	0.00235826	0.00304646
1w-0	20.4703		25.0338
1w-1	21.2557	21.2004	25.416	25.8224	4.62204	8.58256	0.0026085
1w-1	21.1451		26.2288
1w-2	21.1407	21.1744	25.5488	25.4679	4.29344	8.25396	0.00327575
1w-2	21.2082		25.3869
1w-3	21.6161	21.7113	26.0971	26.1128	4.40155	8.36207	0.00303926
1w-3	21.8065		26.1286
1w-4	20.6913	20.7642	24.6293	24.7874	4.02323	7.98375	0.00395051
1w-4	20.8371		24.9455
BSF-0	29.4289	29.5394	30.7153	30.7177	1.17827	5.13879	0.0283837	0.0241444
BSF-0	29.6499		30.7201
BSF-1	29.8235	29.7896	33.0886	33.1603	3.37071	7.33123	0.00620984
BSF-1	29.7558		33.2321
BSF-2	35.9463	35.583	37.1655	36.3464	0.763435	4.72396	0.0378397
BSF-2	35.2197		35.5274
Mean dCq SGM	-3.96052

## Sheet: HK genes
Housekeeping genes
Samples	DNA Ligase I	Peptidase M20	AATP5	Ct values geometrical mean
	Ct values
EMF+MCF 1	29.0235	31.039	31.7058	30.5679
EMF+MCF 1	28.7057	30.0265	31.2454	29.9745
EMF+MCF 2	30.4882	32.2994	29.394	30.704
EMF+MCF 2	30.4763	32.7845	29.2457	30.801
EMF+MCF 3	35.435	35.8248	36.0309	35.7627
EMF+MCF 3	37.37	38.506	37.0545	37.6384
36h-0	33.7586	31.1997	30.6813	31.8519
36h-0	33.1564	31.2168	31.2594	31.8648
36h-1	30.7181	30.4826	32.3519	31.1733
36h-1	30.3144	30.0954	32.2303	30.8653
36h-2	32.374	32.2555	31.1651	31.9269
36h-2	32.4964	32.3313	31.0711	31.9599
36h-3	29.2994	29.5953	33.2423	30.6613
36h-3	29.4297	29.8792	32.4673	30.5633
36h-4	29.9885	30.3012	29.8439	30.0439
36h-4	30.4366	30.7197	30.4255	30.5269
96h-0	25.181	25.2168	26.0204	25.4698
96h-0	25.0302	24.9161	25.6499	25.1967
96h-1	25.8059	25.6193	26.539	25.9851
96h-1	25.5658	25.6427	27.0484	26.0768
96h-2	25.3339	24.9848	26.1521	25.4856
96h-2	25.1773	24.9375	26.0386	25.3801
96h-3	25.1812	25.4355	26.2122	25.6059
96h-3	25.0784	25.0345	28.9248	26.2847
96h-4	25.2402	24.5966	26.1297	25.3144
96h-4	25.2791	24.5991	25.9971	25.2853
1w-0	20.4666	20.6564	20.8265	20.6493
1w-0	20.2505	20.2932	20.8731	20.4703
1w-1	21.0997	21.0003	21.6732	21.2557
1w-1	20.9589	20.9495	21.5322	21.1451
1w-2	20.9124	21.1445	21.3677	21.1407
1w-2	20.9724	21.2238	21.4309	21.2082
1w-3	21.3454	21.7209	21.7845	21.6161
1w-3	21.3132	21.7395	22.38	21.8065
1w-4	20.5807	20.4738	21.0236	20.6913
1w-4	20.8291	20.6313	21.053	20.8371
BSF-0	28.6929	30.7314	28.9046	29.4289
BSF-0	28.8246	31.104	29.073	29.6499
BSF-1	29.2221	30.6181	29.6474	29.8235
BSF-1	29.3102	30.6433	29.3333	29.7558
BSF-2	36.3099	36.128	35.4074	35.9463
BSF-2	34.2086	35.4246	36.0509	35.2197
