# Supplementary material for: Single-cell RNA sequencing of Trypanosoma brucei from tsetse salivary glands unveils metacyclogenesis and identifies potential transmission blocking antigens
Source: Proc Natl Acad Sci U S A. 2020 Jan 21;117(5):2613–21. doi: 10.1073/pnas.1914423117 (PMC7007551; doi:10.1073/pnas.1914423117)
Supplement: Supplementary File [file pnas.1914423117.sd05.xlsx]

## Sheet: Exp 1
Experiment -1:	Antibody levels for rSGM1.7 in mice vaccinated with rSGM1.7
Experiment Type:	Elisa
Mice used:	5
Vaccine Antigen:	1ug protein rSGM1.7
Vaccine Adjuvant:	MMA (Magic Mouse Adjuvant) provided in equal volume as antigen
Boost	Twice with 1ug rSGM1.7 with equal amount MMA introduced IP at 2 weeks intervals.
Time at Analysis:	2 weeks post final boost
rSGM plated
ELISA analysis of 5 mice vaccinated with rSGM1.7 two weeks post final boost
Experimental 1	0.442	0.4255	0.432	0.3735	0.2155	0.0965
Experimental 2	0.4275	0.411	0.413	0.3595	0.2	0.096
Experimental 3	0.4785	0.4525	0.4635	0.408	0.2315	0.1055
Experimental 4	0.419	0.421	0.4185	0.294	0.1385	0.083
Experimental 5	0.4565	0.4555	0.469	0.406	0.188	0.0845
ELISA analysis of sera combined from 5 mice vaccinated with rSGM1.7 (shown individually above)
	Dilution used
Mouse #	1:500	1:2,500	1:12,500	1:62,500	1:312500	1:1,562,500
Experimental Combined	0.39925	0.39525	0.38775	0.4	0.28375	0.1445
Control Mice	0.0665	0.054	0.055	0.0525	0.05125	0.0495
ELISA analysis of IgG purified from Experimental Combined Sera (described above)
	Dilution used
	1:500	1:2,500	1:12,500	1:62,500	1:312500	1:1,562,500
Experimental Combined - elution 1	0.469	0.458	0.4645	0.392	0.1915	0.0875
Experimental Combined - elution 2	0.4735	0.457	0.352	0.1555	0.0775	0.0765
Experimental Combined -Elution3	0.462	0.4495	0.4225	0.3265	0.2125	0.159
Control Mice	0.0855	0.0595	0.0555	0.0555	0.0575	0.0575
All three elutions from Experimental Combined were pooled together and 20ug protein in 20 microliter was ID injected in Exp 2 and Exp 3

## Sheet: Exp 2
Experiment -2:	Parasite infection in mice co-inoculated with 500 MC parasites and rSGM1.7 IgG ID in the ear. Our IACUC protocol with mice infections allowed for retro-orbital eye bleeds on the first two days and tail bleeds on the next two days.
Experiment Type:	Parasite infection counts in mice blood over time
Treatment:	500 SGM parasites introduced ID in 20ug rSGM1.7 specific IgG (from experiment 1)
Number of Mice:	10
Vaccine Antigen:	Passive-transfer rSGM1.7 IgG (20 μg/ml)
Vaccine Adjuvant:	none
Immunization Protocol:	rSGM1.7 IgG antibodies co-inoculated with MC parasites
Parasite Number and Inoculation Site:	500 MC purified from infected SG introduced ID in ear together with IgG
Mouse #	Day 4	Day 5	Day 6	Day 7
Experimental 1	25000	2600000	13000000	77500000
Experimental 2	10000	3200000	12000000	47500000
Experimental 3	10000	2900000	9000000	92500000
Experimental 4	50000	3800000	24000000	45000000
Experimental 5	25000	1800000	20000000	70000000
Control 1	200000	7750000	18000000	50000000
Control 2	100000	5500000	30000000	55000000
Control 3	250000	6750000	40000000	62500000
Control 4	300000	9500000	21000000	47500000
Control 5	225000	4750000	18000000	67500000

## Sheet: Exp 3
Experiment -3:	Parasite infection in mice co-inoculated with 500 MC parasites and rSGM1.7 IgG ID in the ear
	Biological Replicate for Experiment 2
Experiment Type:	Parasite infection counts in mice blood over time
Treatment:	500 SGM parasites introduced ID in 20ug recSGM1.7 specific IgG (from experiment 1)
Number of Mice:	10
Vaccine Antigen:	Passive-transfer rSGM1.7 IgG (20 μg/ml )
Vaccine Adjuvant:	none
Immunization Protocol:	rSGM1.7 IgG antibodies co-inoculated with MC parasites
Parasite Number and Inoculation Site:	500 MC purified from infected SG introduced ID in ear together with IgG
Mouse #	Day 4	Day 5	Day 6	Day 7
Experimental 1	50000	2000000	13000000	50000000
Experimental 2	100000	1500000	8000000	35000000
Experimental 3	50000	1000000	7000000	37500000
Experimental 4	25000	3500000	6000000	35000000
Experimental 5	250000	3000000	15000000	55000000
Control 1	100000	3750000	17000000	87000000
Control 2	250000	7500000	24000000	52500000
Control 3	100000	3000000	16000000	37500000
Control 4	100000	3250000	25000000	47500000
Control 5	150000	8500000	12000000	47500000

## Sheet: Exp 4
Experiment -4 :	Antibody levels for rSGE1 in mice vaccinated with rSGE1+ Magic Mouse Adjuvant
Experiment Type:	Elisa
Mice used:	10
Vaccine Antigen:	2ug protein rSGE1 introduced IP
Vaccine Adjuvant:	MMA provided in equal volume as antigen
Boost	Twice with 1ug recSGE1 with equal amount MMA introduced IP at 2 weeks intervals.
Time at Analysis:	2 weeks post final boost in eye bleeds
rSGE1 plated
Mouse #	Sera Dilutions used
	1:12,500	1:62,500	1:312500	1:1,562,500	1:7,812,500
Experimental 1	0.7065	0.915	0.608	0.144	0.064
Experimental 2	0.7905	0.9515	0.4835	0.1015	0.053
Experimental 3	1.011	0.6225	0.1945	0.073	0.0555
Experimental 4	0.796	0.9345	0.5875	0.129	0.071
Experimental 5	0.8665	0.8155	0.387	0.1055	0.0545
Control 1	0.0415	0.0425	0.043	0.044	0.044
Control 2	0.04	0.0415	0.0415	0.045	0.0455
Control 3	0.0405	0.045	0.0405	0.0455	0.043
Control 4	0.045	0.044	0.042	0.043	0.0445
Control 5	0.044	0.0425	0.04	0.0425	0.022

## Sheet: Exp 5
Experiment -5:	Parasite infection counts in mice vaccinated with rSGE1
	(Biological replicate for Experiment 7)
Experiment Type:	Parasite infection counts in mice blood over time
Treatment:	500 MC parasites purified from infected SG introduced ID into ear
Number of Mice:	10 (same animals described in experiment 4)
Vaccine Antigen:	rSGE1
Vaccine Adjuvant:	MMA
Immunization Protocol:	Described in Experiment 4
Parasite Number and Inoculation Site:	500 MC isolated from infected tsetse SG introduced ID in ear
Parasite Counts	Retro-orbital eye bleeds of about 20 microliters were obtained on designated times. RBCs lysed using RBC lysis buffer in 1:10 dilution for 15 m at RT. Parasitemia was determined microscopically using a hemocytometer. On day 4, samples diluted 1:10 for reading, later 1:100 dilutions were used.
Mouse #	4 days	5 days	6 days	7 days	8 days
Experimental 1	500000	3100000	11200000	9000000	6000000
Experimental 2	600000	4500000	8000000	12500000	8000000
Experimental 3	1500000	6400000	11800000	12000000	4000000
Experimental 4	850000	8700000	14200000	20500000	3000000
Experimental 5	1050000	7900000	6000000	4000000	4000000
Control 1	1750000	15600000	7600000	10000000	3000000
Control 2	4400000	17000000	7000000	11500000	3000000
Control 3	750000	8200000	8000000	30000000	2000000
Control 4	900000	19600000	12000000	35500000	6000000
Control 5	1100000	22000000	6000000	26500000	4000000

## Sheet: Exp 6
Experiment -6:	Antibody levels for rSGE1 in mice vaccinated with rSGE1+ Magic Mouse Adjuvant
Experiment Type:	Elisa
Mice used:	16
Vaccine Antigen:	2ug protein rSGE1 introduced IP
Vaccine Adjuvant:	MMA provided in equal volume as antigen
Boost	twice with 1ug rSGE1 with equal amount MMA introduced IP at 2 weeks intervals.
Time at Analysis:	2 weeks post final boost in eye bleeds
rSGE1 plated
Mouse #	Sera Dilutions used
	1:12,500	1:62,500	1:312,500
Experimental 1	1.187	0.4355	0.1405
Experimental 2	1.0825	0.3525	0.1275
Experimental 3	1.1825	0.376	0.1465
Experimental 4	1.3445	0.6565	0.239
Experimental 5	0.8345	0.2525	0.0985
Experimental 6	1.4455	0.824	0.311
Experimental 7	1.315	0.7875	0.307
Experimental 8	1.248	0.5955	0.241
Control 1	0.0385	0.061	0.0545
Control 2	0.047	0.0565	0.0525
Control 3	0.054	0.053	0.0525
Control 4	0.0515	0.054	0.0565
Control 5	0.052	0.054	0.059
Control 6	0.057	0.0505	0.054
Control 7	0.054	0.0515	0.0545
Control 8	0.056	0.0535	0.052

## Sheet: Exp 7
Experiment -7:	Parasite infection counts in mice vaccinated with rSGE1
	Biological replicate for Experiment 5
Experiment Type:	Parasite infection counts in mice blood over time
Treatment:	500 MC parasites purified from infected SG introduced ID into ear
Number of Mice:	16 (same animals described in experiment 6)
Vaccine Antigen:	rSGE1
Vaccine Adjuvant:	MMA
Immunization Protocol:	Described in Experiment 6
Parasite Number and Inoculation Site in vaccinated animals:	500 MC isolated from infected tsetse SG introduced ID in ear
Mouse #	Day 4	Day 5	Day 6	Day 7	Day 8	Day 9	Day 10	Day 11
Experimental 1		4100000	3500000	#N/A	#N/A	#N/A		1300000
Experimental 2		200000	1500000	#N/A	#N/A	#N/A		500000
Experimental 3		400000	1700000	#N/A	#N/A	#N/A	800000
Experimental 4	Died while under anesthesia during the infection protocol
Experimental 5		500000	1200000	#N/A	#N/A	#N/A		100000
Experimental 6		300000	1600000	#N/A	#N/A	#N/A		400000
Experimental 7		1400000	2600000	#N/A	#N/A	#N/A	300000
Experimental 8		400000	1000000	#N/A	#N/A	#N/A		500000
Control 1		200000	3100000	#N/A	#N/A	#N/A		1500000
Control 2		1000000	3400000	#N/A	#N/A	#N/A		500000
Control 3		900000	4700000	#N/A	#N/A	#N/A	600000
Control 4		600000	1600000	#N/A	#N/A	#N/A		800000
Control 5		300000	1000000	#N/A	#N/A	#N/A		300000
Control 6		200000	4900000	#N/A	#N/A	#N/A		300000
Control 7		500000	4800000	#N/A	#N/A	#N/A	200000
Control 8 - was not used for infection in order to match the number of mice used for the experimental set which had 7 after Experimental 4 died during the initial infection step

## Sheet: Exp 8
Experiment -8 :	Antibody levels for rSGM1.7 in mice vaccinated with rSGM1.7+ Magic Mouse Adjuvant
Experiment Type:	Elisa
Mice used:	10
Vaccine Antigen:	1ug protein rSGM1.7 introduced IP
Vaccine Adjuvant:	MMA provided in equal volume as antigen
Boost	Twice with 1ug rSGM1.7 with equal amount MMA introduced IP at 2 weeks intervals.
Time at Analysis:	2 weeks post final boost
rSGM1.7 plated
	Sera Dilutions used
	1:500	1:2,500	1:12,500	1:62,500	1:312500	1:1,562,500
Mouse #
Experimental 1	0.4315	0.4425	0.437	0.434	0.3475	0.186
Experimental 2	0.473	0.4565	0.443	0.3945	0.2035	0.089
Experimental 3	0.4255	0.4265	0.419	0.332	0.168	0.0825
Experimental 4	0.453	0.4555	0.4415	0.269	0.105	0.061
Experimental 5	0.447	0.46	0.438	0.363	0.1915	0.0865
Control 1	0.1055	0.0635	0.0525	0.0515	0.0585	0.0505
Control 2	0.085	0.0575	0.052	0.0505	0.051	0.05
Control 3	0.0985	0.0635	0.054	0.0525	0.051	0.057
Control 4	0.111	0.0665	0.053	0.0515	0.0505	0.0515
Control 5	0.1675	0.084	0.057	0.0505	0.053	0.051

## Sheet: Exp 9
Experiment -9:	Parasite infection counts in mice vaccinated with rSGM1.7
	Biological Replicate for Exp 11
Experiment Type:	Parasite infection counts in mice blood over time
Treatment:	500 MC parasites purified from infected SG introduced ID into ear
Number of Mice:	10 (same animals described in experiment 8)
Vaccine Antigen:	rSGM1.7
Vaccine Adjuvant:	MMA
Immunization Protocol:	Described in Exp 8
Parasite Number and Inoculation Site:	500 MC parasites purified from infected SG introduced ID in ear
Mouse #	Day 4	Day 5	Day 6	Day 7
Experimental 1	25000	2600000	13000000	77500000
Experimental 2	10000	3200000	12000000	47500000
Experimental 3	10000	2900000	9000000	92500000
Experimental 4	50000	3800000	24000000	45000000
Experimental 5	25000	1800000	20000000	70000000
Control 1	200000	7750000	18000000	50000000
Control 2	100000	5500000	30000000	55000000
Control 3	250000	6750000	40000000	62500000
Control 4	300000	9500000	21000000	47500000
Control 5	225000	4750000	18000000	67500000

## Sheet: Exp 10
Experiment -10:	Antibody levels for rSGM1.7 in mice vaccinated with rSGM1.7+ Magic Mouse Adjuvant
	Biological Replicate for Exp 8
Experiment Type:	Elisa
Mice used:	10
Vaccine Antigen:	1ug protein rSGM1.7 introduced IP
Vaccine Adjuvant:	MMA provided in equal volume as antigen
Boost	Twice with 1ug rSGM1.7 with equal amount MMA introduced IP at 2 weeks intervals.
Time at Analysis:	2 weeks post final boost
rSGM1.7 plated
	Sera Dilutions used
	1:500	1:2,500	1:12,500	1:62,500	1:312500	1:1,562,500
Mouse #
Experimental 1	0.4485	0.445	0.432	0.4365	0.4355	0.2525
Experimental 2	0.457	0.444	0.4355	0.4405	0.404	0.2045
Experimental 3	0.408	0.4135	0.4265	0.385	0.231	0.107
Experimental 4	0.4405	0.431	0.4195	0.436	0.2945	0.116
Experimental 5	0.445	0.4265	0.438	0.4185	0.203	0.088
Control 1	0.1225	0.0625	0.051	0.05	0.051	0.05
Control 2	0.1025	0.0625	0.052	0.05	0.05	0.0495
Control 3	0.0985	0.0635	0.054	0.0525	0.051	0.057
Control 4	0.111	0.0665	0.053	0.0515	0.0505	0.0515
Control 5	0.1055	0.0635	0.0525	0.0515	0.0585	0.0505

[truncated: 3 more sheets: Exp 11, Exp 12, Exp 13]
